# Supplementary material for: GmNMHC5, A Neoteric Positive Transcription Factor of Flowering and Maturity in Soybean
Source: Plants (Basel). 2020 Jun 25;9(6):792. doi: 10.3390/plants9060792 (PMC7356762; doi:10.3390/plants9060792)
Supplement: Supplementary file 1 [file plants-09-00792-s001.zip]

Archive with 11 entries (10 files):
- Supplemental files/
- Supplemental files/Figure S1 Frameshift mutations at the target sites of GmNMHC5.docx
- Supplemental files/Figure S2 Detection of the selectable marker gene bar by test strip.jpg
- Supplemental files/Figure S3 The heat maps and GO analysis of the differentially expressed genes.tif
- Supplemental files/Figure S4 A flower of wild type.tif
- Supplemental files/Table S1  Differentially-expressed genes (DIGs) and their fold-changes (Line-32_vs_WT).xls
- Supplemental files/Table S2  Differentially-expressed genes (DIGs) and their fold-changes (Line-25_vs_WT).xls
- Supplemental files/Table S3 Differentially-expressed genes (DIGs) and their fold-changes (Line 25_vs_Line 32_vs_WT).xls
- Supplemental files/Table S4 Most enriched pathways -Line 25_vs_Line 32_vs_WT_DOWN-identify.xls
- Supplemental files/Table S5 Most enriched pathways-Line 25_vs_Line 32_vs_WT_UP-identify.xls
- Supplemental files/Table S6 Sequences of primers used in this study.docx
