# Supplementary material for: GmNMHC5, A Neoteric Positive Transcription Factor of Flowering and Maturity in Soybean
Source: Plants (Basel). 2020 Jun 25;9(6):792. doi: 10.3390/plants9060792 (PMC7356762; doi:10.3390/plants9060792)
Supplement: Supplementary file 1 [file plants-09-00792-s001.zip › Supplemental files/Table S1 Differentially-expressed genes (DIGs) and their fold-changes (Line-32_vs_WT).xls]

## Sheet: O32_LfvsW_Lf.DEG
Text S2. Differentially-expressed genes (DIGs) and their fold-changes (Line-32_vs_WT)
Gene_id	readcount_O32_Lf	readcount_W_Lf	log2FoldChange	pval	padj	GeneName	GeneDescription
Glyma.01G001800.Wm82.a2.v1	42.9316	5.69036	2.9154	0.0028204	0.031626	Glyma.01G001800	Leucine-rich repeat protein kinase family protein
Glyma.01G002000.Wm82.a2.v1	343.872	55.7318	2.6253	1.635e-10	1.1449e-08	Glyma.01G002000	Protein of unknown function (DUF581)
Glyma.01G002100.Wm82.a2.v1	1178.18	446.614	1.3995	0.00035133	0.0057075	Glyma.01G002100	Transcriptional factor B3 family protein / auxin-responsive factor AUX/IAA-related
Glyma.01G002200.Wm82.a2.v1	382.819	170.957	1.163	0.0010884	0.014705	Glyma.01G002200	methyl-CPG-binding domain protein 02
Glyma.01G002400.Wm82.a2.v1	350.405	32.7269	3.4205	2.3514e-07	9.0373e-06	Glyma.01G002400	Phospholipase A2 family protein
Glyma.01G003000.Wm82.a2.v1	529.066	130.536	2.019	7.8938e-09	4.0808e-07	Glyma.01G003000	myb-like transcription factor family protein
Glyma.01G005000.Wm82.a2.v1	635.249	1527.38	-1.2657	7.6037e-06	0.00020396	Glyma.01G005000	CCCH-type zinc finger family protein
Glyma.01G005400.Wm82.a2.v1	2804.41	1220.44	1.2003	7.0602e-06	0.00019101	Glyma.01G005400	phosphofructokinase 3
Glyma.01G006000.Wm82.a2.v1	1041.75	120.624	3.1104	2.395e-05	0.00056532	Glyma.01G006000	oxidative stress 3
Glyma.01G006100.Wm82.a2.v1	1338.59	744.415	0.84653	0.0025971	0.02965	Glyma.01G006100	Arginyl-tRNA synthetase, class Ic
Glyma.01G007200.Wm82.a2.v1	807.855	226.748	1.833	9.2761e-09	4.7343e-07	Glyma.01G007200	hexokinase 2
Glyma.01G010200.Wm82.a2.v1	44054	18812.3	1.2276	2.2507e-05	0.00053498	Glyma.01G010200	phosphoribulokinase
Glyma.01G010500.Wm82.a2.v1	84.5445	327.572	-1.954	9.3517e-07	3.1133e-05	Glyma.01G010500	NB-ARC domain-containing disease resistance protein
Glyma.01G011300.Wm82.a2.v1	1597.28	734.019	1.1217	5.6428e-05	0.0011852	Glyma.01G011300	Tetratricopeptide repeat (TPR)-like superfamily protein
Glyma.01G013900.Wm82.a2.v1	28.5403	272.225	-3.2537	5.843e-12	5.2737e-10	Glyma.01G013900	xyloglucan endotransglucosylase/hydrolase 30
Glyma.01G014700.Wm82.a2.v1	341.94	113.08	1.5964	2.6167e-05	0.00060948	Glyma.01G014700	Transcription factor jumonji (jmj) family protein / zinc finger (C5HC2 type) family protein
Glyma.01G016800.Wm82.a2.v1	1470.61	494.32	1.5729	4.1308e-08	1.8641e-06	Glyma.01G016800	SNARE associated Golgi protein family
Glyma.01G018100.Wm82.a2.v1	157.702	28.6257	2.4618	4.106e-06	0.0001179	Glyma.01G018100
Glyma.01G019400.Wm82.a2.v1	252.399	598.67	-1.2461	0.00011755	0.0022202	Glyma.01G019400	indoleacetic acid-induced protein 8
Glyma.01G022800.Wm82.a2.v1	19.302	82.4554	-2.0949	0.0017405	0.021583	Glyma.01G022800
Glyma.01G025100.Wm82.a2.v1	3164.1	982.145	1.6878	5.1277e-10	3.2779e-08	Glyma.01G025100
Glyma.01G025200.Wm82.a2.v1	125.203	457.174	-1.8685	2.367e-07	9.0814e-06	Glyma.01G025200	MATE efflux family protein
Glyma.01G028500.Wm82.a2.v1	27.0031	176.623	-2.7095	0.0013912	0.01797	Glyma.01G028500
Glyma.01G028800.Wm82.a2.v1	473.536	89.4486	2.4043	7.616e-09	3.9558e-07	Glyma.01G028800	Kelch repeat-containing F-box family protein
Glyma.01G030900.Wm82.a2.v1	1648	112.009	3.879	8.6986e-11	6.3015e-09	Glyma.01G030900	polygalacturonase 2
Glyma.01G031900.Wm82.a2.v1	872.248	307.317	1.505	1.0957e-06	3.6096e-05	Glyma.01G031900	trehalose-phosphatase/synthase 9
Glyma.01G034000.Wm82.a2.v1	1268.02	28.1682	5.4924	1.3474e-05	0.0003397	Glyma.01G034000	MLP-like protein 423
Glyma.01G034700.Wm82.a2.v1	801.411	155.226	2.3682	4.962e-13	5.3046e-11	Glyma.01G034700	TRICHOME BIREFRINGENCE-LIKE 27
Glyma.01G034800.Wm82.a2.v1	137.566	48.3106	1.5097	0.0046769	0.047486	Glyma.01G034800	TRICHOME BIREFRINGENCE-LIKE 27
Glyma.01G036500.Wm82.a2.v1	409.706	198.764	1.0435	0.0023643	0.027498	Glyma.01G036500	ARG1-like 1
Glyma.01G036900.Wm82.a2.v1	797.981	60.3494	3.7249	3.6094e-25	1.3359e-22	Glyma.01G036900	Matrixin family protein
Glyma.01G037900.Wm82.a2.v1	227.728	66.3688	1.7787	4.0027e-05	0.00088194	Glyma.01G037900	glucosyl transferase family 8
Glyma.01G039000.Wm82.a2.v1	203.422	71.2459	1.5136	0.0006606	0.0096569	Glyma.01G039000	transmembrane receptors;ATP binding
Glyma.01G040200.Wm82.a2.v1	4060.41	1683.02	1.2706	0.00076757	0.010951	Glyma.01G040200	glutathione S-transferase TAU 18
Glyma.01G041400.Wm82.a2.v1	248.175	733.567	-1.5636	1.127e-06	3.6906e-05	Glyma.01G041400	nitrate transporter 1.7
Glyma.01G041700.Wm82.a2.v1	61.1899	364.697	-2.5753	4.3145e-05	0.00093983	Glyma.01G041700	homeobox 1
Glyma.01G042100.Wm82.a2.v1	26.6669	163.878	-2.6195	9.1339e-07	3.0512e-05	Glyma.01G042100	nitrate transporter 1:2
Glyma.01G043400.Wm82.a2.v1	0	52.7167	#NAME?	6.5396e-07	2.2788e-05	Glyma.01G043400	Cystathionine beta-synthase (CBS) protein
Glyma.01G043600.Wm82.a2.v1	11.3847	70.9596	-2.6399	0.00050626	0.007737	Glyma.01G043600	ubiquiting-conjugating enzyme 2
Glyma.01G043800.Wm82.a2.v1	281.398	119.171	1.2396	0.0014828	0.018891	Glyma.01G043800	IQ-domain 28
Glyma.01G046000.Wm82.a2.v1	173.56	47.6257	1.8656	0.0011756	0.015685	Glyma.01G046000	Fatty acid/sphingolipid desaturase
Glyma.01G050100.Wm82.a2.v1	2682.64	239.006	3.4885	5.3299e-18	1.0276e-15	Glyma.01G050100	expansin A1
Glyma.01G052600.Wm82.a2.v1	182.192	442.478	-1.2801	0.00025735	0.0043395	Glyma.01G052600	VH1-interacting kinase
Glyma.01G052700.Wm82.a2.v1	53.7661	188.539	-1.8101	0.00037744	0.0060628	Glyma.01G052700
Glyma.01G058300.Wm82.a2.v1	670.132	1365.66	-1.0271	0.00024531	0.004162	Glyma.01G058300	plasmodesmata callose-binding protein 3
Glyma.01G060300.Wm82.a2.v1	32.1583	224.896	-2.806	1.1981e-06	3.8888e-05	Glyma.01G060300	ABI five binding protein 3
Glyma.01G062000.Wm82.a2.v1	201.064	398.315	-0.98626	0.0049675	0.049682	Glyma.01G062000	6-phosphogluconolactonase 1
Glyma.01G063100.Wm82.a2.v1	251.441	26.951	3.2218	5.2313e-05	0.0011136	Glyma.01G063100	S-adenosyl-L-methionine-dependent methyltransferases superfamily protein
Glyma.01G063800.Wm82.a2.v1	12.0288	76.3798	-2.6667	0.00084011	0.011823	Glyma.01G063800
Glyma.01G068200.Wm82.a2.v1	26.2673	104.401	-1.9908	0.00086741	0.012142	Glyma.01G068200	senescence-related gene 1
Glyma.01G074600.Wm82.a2.v1	283.829	89.4995	1.6651	0.0013694	0.017748	Glyma.01G074600	UDP-Glycosyltransferase superfamily protein
Glyma.01G077100.Wm82.a2.v1	9.20554	204.417	-4.4729	3.1632e-09	1.7862e-07	Glyma.01G077100	Uncharacterised protein family (UPF0497)
Glyma.01G078800.Wm82.a2.v1	2058.51	248.262	3.0517	2.3322e-24	7.963e-22	Glyma.01G078800	Bifunctional inhibitor/lipid-transfer protein/seed storage 2S albumin superfamily protein
Glyma.01G079100.Wm82.a2.v1	1935.3	1128.27	0.77845	0.0040852	0.042628	Glyma.01G079100	Protein kinase superfamily protein
Glyma.01G081600.Wm82.a2.v1	1999.99	4227.71	-1.0799	3.7029e-05	0.00082538	Glyma.01G081600	Major facilitator superfamily protein
Glyma.01G081700.Wm82.a2.v1	313.893	45.7235	2.7793	7.6015e-11	5.5801e-09	Glyma.01G081700	Major facilitator superfamily protein
Glyma.01G081900.Wm82.a2.v1	59.2575	2.57364	4.5251	4.2383e-06	0.00012122	Glyma.01G081900	2-oxoacid dehydrogenases acyltransferase family protein
Glyma.01G087500.Wm82.a2.v1	809.029	39.0888	4.3714	0.00021002	0.0036447	Glyma.01G087500	AP2/B3 transcription factor family protein
Glyma.01G089000.Wm82.a2.v1	134.867	49.3833	1.4494	0.0043414	0.04474	Glyma.01G089000	Nucleic acid-binding, OB-fold-like protein
Glyma.01G091800.Wm82.a2.v1	253.436	48.5834	2.3831	7.2667e-05	0.0014621	Glyma.01G091800	EXS (ERD1/XPR1/SYG1) family protein
Glyma.01G095500.Wm82.a2.v1	153.673	0	Inf	1.2835e-06	4.1507e-05	Glyma.01G095500	basic helix-loop-helix (bHLH) DNA-binding superfamily protein
Glyma.01G096200.Wm82.a2.v1	2693.22	473.33	2.5084	1.0763e-18	2.2153e-16	Glyma.01G096200	kunitz trypsin inhibitor 1
Glyma.01G097000.Wm82.a2.v1	38.759	122.802	-1.6637	0.0023882	0.027689	Glyma.01G097000	Polyketide cyclase/dehydrase and lipid transport superfamily protein
Glyma.01G097100.Wm82.a2.v1	2566.59	848.011	1.5977	5.7248e-09	3.075e-07	Glyma.01G097100	Mitochondrial substrate carrier family protein
Glyma.01G097900.Wm82.a2.v1	83.5879	456.612	-2.4496	5.7196e-11	4.2917e-09	Glyma.01G097900	Zinc finger (C3HC4-type RING finger) family protein
Glyma.01G098000.Wm82.a2.v1	1018.52	1906.86	-0.90473	0.00090559	0.012591	Glyma.01G098000	indole-3-acetic acid inducible 9
Glyma.01G098700.Wm82.a2.v1	343.016	1362.33	-1.9897	2.3394e-11	1.8837e-09	Glyma.01G098700	Haloacid dehalogenase-like hydrolase (HAD) superfamily protein
Glyma.01G099800.Wm82.a2.v1	13.3498	1343.89	-6.6535	1.4261e-58	5.2343e-55	Glyma.01G099800	delta 1-pyrroline-5-carboxylate synthase 2
Glyma.01G100900.Wm82.a2.v1	60.6375	155.328	-1.357	0.0048904	0.049077	Glyma.01G100900	Metal-dependent protein hydrolase
Glyma.01G103500.Wm82.a2.v1	327.666	612.248	-0.90189	0.0039872	0.041793	Glyma.01G103500	auxin response factor 9
Glyma.01G104800.Wm82.a2.v1	528.189	95.567	2.4665	1e-11	8.7049e-10	Glyma.01G104800	glyoxal oxidase-related protein
Glyma.01G106800.Wm82.a2.v1	2.85381	158.519	-5.7956	3.3439e-15	4.6315e-13	Glyma.01G106800	HSP20-like chaperones superfamily protein
Glyma.01G106900.Wm82.a2.v1	61.1242	0	Inf	0.0038153	0.040347	Glyma.01G106900	GDSL-like Lipase/Acylhydrolase superfamily protein
Glyma.01G107700.Wm82.a2.v1	33.0186	2.65925	3.6342	0.0024865	0.028602	Glyma.01G107700	RING/FYVE/PHD zinc finger superfamily protein
Glyma.01G108700.Wm82.a2.v1	17.0923	87.5037	-2.356	0.002146	0.025491	Glyma.01G108700	PAR1 protein
Glyma.01G112500.Wm82.a2.v1	3.46736	62.8401	-4.1798	0.00068944	0.010013	Glyma.01G112500	peptide transporter 1
Glyma.01G113000.Wm82.a2.v1	6272.38	509.484	3.6219	1.5973e-33	1.2563e-30	Glyma.01G113000	sulfoquinovosyldiacylglycerol 2
Glyma.01G113100.Wm82.a2.v1	56.432	0.414671	7.0884	7.5515e-08	3.226e-06	Glyma.01G113100
Glyma.01G113200.Wm82.a2.v1	589.409	134.913	2.1272	6.1549e-10	3.9232e-08	Glyma.01G113200	glycerol-3-phosphate acyltransferase 6
Glyma.01G115900.Wm82.a2.v1	159026	61100.5	1.38	4.6477e-08	2.0783e-06	Glyma.01G115900	light harvesting complex photosystem II
Glyma.01G118400.Wm82.a2.v1	176.39	67.1554	1.3932	0.0022036	0.026035	Glyma.01G118400	Leucine-rich repeat transmembrane protein kinase
Glyma.01G120400.Wm82.a2.v1	1160.4	129.439	3.1643	2.7994e-12	2.6863e-10	Glyma.01G120400	fatty acid desaturase 8
Glyma.01G121700.Wm82.a2.v1	4538.55	777.188	2.5459	2.5142e-20	6.1522e-18	Glyma.01G121700	Rhodanese/Cell cycle control phosphatase superfamily protein
Glyma.01G124700.Wm82.a2.v1	165.929	5.06166	5.0348	8.5968e-06	0.00022838	Glyma.01G124700	PYR1-like 4
Glyma.01G129400.Wm82.a2.v1	189.096	1086.7	-2.5228	2.0842e-07	8.0666e-06	Glyma.01G129400	alanine:glyoxylate aminotransferase 3
Glyma.01G131200.Wm82.a2.v1	199.468	802.823	-2.0089	1.0693e-05	0.00027684	Glyma.01G131200
Glyma.01G131300.Wm82.a2.v1	119.65	262.974	-1.1361	0.0043085	0.044515	Glyma.01G131300	Plant protein of unknown function (DUF827)
Glyma.01G131900.Wm82.a2.v1	68.0612	178.606	-1.3919	0.0021767	0.025793	Glyma.01G131900	ovate family protein 2
Glyma.01G132500.Wm82.a2.v1	24673.7	81218.2	-1.7188	1.731e-11	1.4358e-09	Glyma.01G132500	lipid transfer protein 1
Glyma.01G132800.Wm82.a2.v1	202.197	77.8057	1.3778	0.0014004	0.018066	Glyma.01G132800	Pentatricopeptide repeat (PPR) superfamily protein
Glyma.01G133000.Wm82.a2.v1	450.579	36.5018	3.6257	8.9782e-19	1.8742e-16	Glyma.01G133000	HSI2-like 1
Glyma.01G135500.Wm82.a2.v1	467.321	3.31737	7.1382	1.5026e-23	4.8308e-21	Glyma.01G135500	SPX domain gene 3
Glyma.01G141900.Wm82.a2.v1	29.3373	214.005	-2.8668	7.217e-09	3.7797e-07	Glyma.01G141900
Glyma.01G143100.Wm82.a2.v1	42.1019	143.605	-1.7701	0.00058871	0.0087585	Glyma.01G143100	AT-hook motif nuclear-localized protein 1
Glyma.01G147500.Wm82.a2.v1	16.5399	68.8435	-2.0574	0.0043538	0.044829	Glyma.01G147500	Exostosin family protein
Glyma.01G147700.Wm82.a2.v1	1089.06	373.006	1.5458	2.1426e-07	8.2852e-06	Glyma.01G147700	Domain of unknown function (DUF1995)
Glyma.01G148800.Wm82.a2.v1	530.579	248.348	1.0952	0.00079641	0.011315	Glyma.01G148800	Protein of unknown function (DUF3464)
Glyma.01G152500.Wm82.a2.v1	35.5645	135.927	-1.9343	0.00028039	0.0046815	Glyma.01G152500
Glyma.01G152700.Wm82.a2.v1	211.337	454.1	-1.1035	0.0011922	0.015873	Glyma.01G152700	Uncharacterised protein family (UPF0114)
Glyma.01G153000.Wm82.a2.v1	49.9275	5.56194	3.1662	0.00075136	0.010755	Glyma.01G153000	Protein of unknown function (DUF1218)
Glyma.01G154400.Wm82.a2.v1	21.2343	92.6215	-2.1249	0.00078776	0.011203	Glyma.01G154400	ATP-binding cassette 14
Glyma.01G155000.Wm82.a2.v1	5.09406	41.8631	-3.0388	0.0030953	0.034151	Glyma.01G155000	Tetratricopeptide repeat (TPR)-like superfamily protein
Glyma.01G155900.Wm82.a2.v1	103.252	331.919	-1.6847	0.0037267	0.039591	Glyma.01G155900	Subtilisin-like serine endopeptidase family protein
Glyma.01G156200.Wm82.a2.v1	178.727	656.35	-1.8767	1.6745e-06	5.2696e-05	Glyma.01G156200	Auxin efflux carrier family protein
Glyma.01G157300.Wm82.a2.v1	70.8256	329.319	-2.2171	4.1647e-08	1.8756e-06	Glyma.01G157300	tonoplast monosaccharide transporter3
Glyma.01G157600.Wm82.a2.v1	106.635	26.6647	1.9997	0.00071333	0.010298	Glyma.01G157600
Glyma.01G158400.Wm82.a2.v1	189.618	401.07	-1.0808	0.0023323	0.027177	Glyma.01G158400	MUTL protein homolog 3
Glyma.01G161200.Wm82.a2.v1	396.749	97.7955	2.0204	7.7772e-08	3.3128e-06	Glyma.01G161200	SEC14 cytosolic factor family protein / phosphoglyceride transfer family protein
Glyma.01G164000.Wm82.a2.v1	543.363	187.728	1.5333	5.9659e-06	0.00016485	Glyma.01G164000	PLAC8 family protein
Glyma.01G165400.Wm82.a2.v1	942.108	280.122	1.7498	1.7145e-08	8.3442e-07	Glyma.01G165400	Pathogenesis-related thaumatin superfamily protein
Glyma.01G167700.Wm82.a2.v1	714.25	2207.27	-1.6278	6.4733e-07	2.2592e-05	Glyma.01G167700
Glyma.01G168200.Wm82.a2.v1	484.665	226.202	1.0994	0.0010439	0.014182	Glyma.01G168200	ATP binding microtubule motor family protein
Glyma.01G170000.Wm82.a2.v1	42.746	0	Inf	7.8895e-07	2.6813e-05	Glyma.01G170000	Cytochrome P450 superfamily protein
Glyma.01G171400.Wm82.a2.v1	39.9533	164.44	-2.0412	0.00020172	0.0035313	Glyma.01G171400	P-loop containing nucleoside triphosphate hydrolases superfamily protein
Glyma.01G172200.Wm82.a2.v1	74.5092	223.029	-1.5817	0.00026573	0.0044622	Glyma.01G172200	auxin-like 1 protein
Glyma.01G173300.Wm82.a2.v1	5503.33	1212.3	2.1826	1.4984e-06	4.7652e-05	Glyma.01G173300	Galactose mutarotase-like superfamily protein
Glyma.01G173800.Wm82.a2.v1	31.333	138.155	-2.1405	0.00010242	0.0019699	Glyma.01G173800	ARM repeat superfamily protein
Glyma.01G174700.Wm82.a2.v1	64.9323	199.082	-1.6164	0.00030037	0.0049755	Glyma.01G174700	Protein of unknown function (DUF1195)
Glyma.01G175500.Wm82.a2.v1	521.823	205.487	1.3445	6.9219e-05	0.0014071	Glyma.01G175500	Cytochrome P450 superfamily protein
Glyma.01G176600.Wm82.a2.v1	221.957	445.715	-1.0058	0.0028956	0.032337	Glyma.01G176600	C2H2-like zinc finger protein
Glyma.01G178500.Wm82.a2.v1	28.6909	125.177	-2.1253	0.00014197	0.0026054	Glyma.01G178500	Protein of unknown function (DUF607)
Glyma.01G178600.Wm82.a2.v1	210.758	440.44	-1.0634	0.0018206	0.022342	Glyma.01G178600	RING/U-box superfamily protein
Glyma.01G179900.Wm82.a2.v1	2700.66	5673.64	-1.071	5.8213e-05	0.0012152	Glyma.01G179900	BEL1-like homeodomain 2
Glyma.01G180400.Wm82.a2.v1	129.557	14.4118	3.1683	1.7001e-06	5.3372e-05	Glyma.01G180400	CAP (Cysteine-rich secretory proteins, Antigen 5, and Pathogenesis-related 1 protein) superfamily protein
Glyma.01G180500.Wm82.a2.v1	43.1784	1.24401	5.1172	0.0019825	0.02389	Glyma.01G180500
Glyma.01G180700.Wm82.a2.v1	27.8634	98.8683	-1.8271	0.0023849	0.027665	Glyma.01G180700	Uncharacterised protein family (UPF0497)
Glyma.01G180800.Wm82.a2.v1	75693.9	35886.5	1.0767	1.8087e-05	0.00044307	Glyma.01G180800	photosystem II subunit O-2
Glyma.01G181900.Wm82.a2.v1	50.7244	4.44635	3.512	0.00023669	0.0040375	Glyma.01G181900	cytochrome P450, family 82, subfamily C, polypeptide 4
Glyma.01G182600.Wm82.a2.v1	2105.76	1029.25	1.0327	0.0001452	0.0026602	Glyma.01G182600	homolog of Synechocystis YCF37
Glyma.01G182700.Wm82.a2.v1	438.238	211.87	1.0485	0.0018123	0.022272	Glyma.01G182700	methyl esterase 9
Glyma.01G186200.Wm82.a2.v1	0.552423	143.548	-8.0215	1.3094e-16	2.1726e-14	Glyma.01G186200	zeaxanthin epoxidase (ZEP) (ABA1)
Glyma.01G186300.Wm82.a2.v1	152.815	332.534	-1.1217	0.0020129	0.02417	Glyma.01G186300	Remorin family protein
Glyma.01G186600.Wm82.a2.v1	591.326	4567.94	-2.9495	1.1551e-25	4.4627e-23	Glyma.01G186600	alpha/beta-Hydrolases superfamily protein
Glyma.01G188500.Wm82.a2.v1	273.201	571.262	-1.0642	0.00091259	0.012666	Glyma.01G188500	Cystathionine beta-synthase (CBS) family protein
Glyma.01G188800.Wm82.a2.v1	9.17497	57.4627	-2.6469	0.0015303	0.019379	Glyma.01G188800	UDP-Glycosyltransferase superfamily protein
Glyma.01G189500.Wm82.a2.v1	155.887	43.6234	1.8373	0.00028972	0.0048226	Glyma.01G189500	PTEN 2
Glyma.01G190700.Wm82.a2.v1	261.231	526.603	-1.0114	0.0019505	0.023589	Glyma.01G190700	natural resistance-associated macrophage protein 3
Glyma.01G191200.Wm82.a2.v1	771.655	93.8468	3.0396	9.9108e-19	2.0494e-16	Glyma.01G191200	alpha/beta-Hydrolases superfamily protein
Glyma.01G191600.Wm82.a2.v1	2581.95	1295.24	0.99525	0.0001782	0.0031674	Glyma.01G191600	Protein of unknown function (DUF1230)
Glyma.01G191900.Wm82.a2.v1	196.884	36.1593	2.4449	5.5508e-07	1.9653e-05	Glyma.01G191900	acyl-CoA-binding domain 3
Glyma.01G192900.Wm82.a2.v1	292.017	55.1593	2.4044	1.1924e-08	5.9884e-07	Glyma.01G192900
Glyma.01G193000.Wm82.a2.v1	10.3715	82.6132	-2.9937	4.1483e-05	0.00090937	Glyma.01G193000	Acyl-CoA N-acyltransferases (NAT) superfamily protein
Glyma.01G193700.Wm82.a2.v1	465.459	230.892	1.0114	0.0025562	0.029244	Glyma.01G193700	voltage dependent anion channel 2
Glyma.01G194500.Wm82.a2.v1	512.869	163.105	1.6528	1.3494e-06	4.3319e-05	Glyma.01G194500	ADP-ribosylation factor-like A1C
Glyma.01G194900.Wm82.a2.v1	622.539	279.347	1.1561	0.00031041	0.0051148	Glyma.01G194900	heptahelical protein 4
Glyma.01G195000.Wm82.a2.v1	165.307	18.901	3.1286	1.22e-08	6.1131e-07	Glyma.01G195000	Galactosyl transferase GMA12/MNN10 family protein
Glyma.01G196600.Wm82.a2.v1	713.131	377.854	0.91634	0.0027263	0.03079	Glyma.01G196600	Homeobox-leucine zipper protein family
Glyma.01G196800.Wm82.a2.v1	86.4417	13.8259	2.6443	0.0048219	0.048533	Glyma.01G196800	xyloglucan endotransglucosylase/hydrolase 6
Glyma.01G198100.Wm82.a2.v1	328.061	709.676	-1.1132	0.00052739	0.0080072	Glyma.01G198100	basic helix-loop-helix (bHLH) DNA-binding superfamily protein
Glyma.01G198500.Wm82.a2.v1	14771.8	7031.77	1.0709	0.00013803	0.002546	Glyma.01G198500
Glyma.01G199700.Wm82.a2.v1	7261.88	2886.87	1.3308	1.4314e-05	0.00035883	Glyma.01G199700	glycine decarboxylase complex H
Glyma.01G201000.Wm82.a2.v1	4627.57	2073.59	1.1581	2.3178e-05	0.00054973	Glyma.01G201000	plastid ribosomal protein l11
Glyma.01G202000.Wm82.a2.v1	349.955	110.707	1.6604	1.1115e-05	0.00028662	Glyma.01G202000	Haloacid dehalogenase-like hydrolase (HAD) superfamily protein
Glyma.01G202500.Wm82.a2.v1	1534.33	3163.9	-1.0441	9.6899e-05	0.0018777	Glyma.01G202500	Ras-related small GTP-binding family protein
Glyma.01G203100.Wm82.a2.v1	2570.5	957.506	1.4247	1.6951e-07	6.684e-06	Glyma.01G203100	lon protease 2
Glyma.01G204700.Wm82.a2.v1	0	25.5491	#NAME?	0.00047983	0.0074103	Glyma.01G204700	Chlorophyll A-B binding family protein
Glyma.01G204800.Wm82.a2.v1	5.15519	2846.47	-9.1089	3.9074e-46	7.8229e-43	Glyma.01G204800	expansin-like B1
Glyma.01G205400.Wm82.a2.v1	3300.26	1427.77	1.2088	6.5787e-06	0.00017964	Glyma.01G205400	Ribosomal protein L19 family protein
Glyma.01G206200.Wm82.a2.v1	50.6044	160.119	-1.6618	0.00074499	0.010692	Glyma.01G206200	ubiquitin C-terminal hydrolase 3
Glyma.01G208000.Wm82.a2.v1	1228.45	696.715	0.8182	0.003691	0.039326	Glyma.01G208000	Formyl transferase
Glyma.01G210600.Wm82.a2.v1	232.691	28.3956	3.0347	0.00028888	0.0048123	Glyma.01G210600	OSBP(oxysterol binding protein)-related protein 2A
Glyma.01G211300.Wm82.a2.v1	35.6584	144.45	-2.0183	0.00012837	0.0023906	Glyma.01G211300	Plant invertase/pectin methylesterase inhibitor superfamily protein
Glyma.01G211500.Wm82.a2.v1	13.8389	82.1263	-2.5691	0.00024472	0.0041553	Glyma.01G211500	myb domain protein 42
Glyma.01G211900.Wm82.a2.v1	184.766	36.2155	2.351	1.6764e-06	5.2702e-05	Glyma.01G211900	Leucine-rich repeat protein kinase family protein
Glyma.01G212000.Wm82.a2.v1	81.719	197.076	-1.27	0.0038517	0.040654	Glyma.01G212000	Glycine cleavage T-protein family
Glyma.01G212200.Wm82.a2.v1	115.292	328.029	-1.5085	8.2765e-05	0.0016376	Glyma.01G212200	Sec1/munc18-like (SM) proteins superfamily
Glyma.01G212700.Wm82.a2.v1	159.909	37.5023	2.0922	3.5634e-05	0.00079875	Glyma.01G212700	Cornichon family protein
Glyma.01G213500.Wm82.a2.v1	11.5069	66.2832	-2.5261	0.0010766	0.014573	Glyma.01G213500	SNARE associated Golgi protein family
Glyma.01G215400.Wm82.a2.v1	116.266	530.6	-2.1902	4.9801e-10	3.2022e-08	Glyma.01G215400	nucleotide-rhamnose synthase/epimerase-reductase
Glyma.01G215500.Wm82.a2.v1	308.107	1091.03	-1.8242	2.1367e-09	1.2335e-07	Glyma.01G215500	hydroxymethylglutaryl-CoA synthase / HMG-CoA synthase / 3-hydroxy-3-methylglutaryl coenzyme A synthase
Glyma.01G217200.Wm82.a2.v1	43.8814	5.14727	3.0917	0.0018929	0.023037	Glyma.01G217200	IQ-domain 22
Glyma.01G217400.Wm82.a2.v1	341.3	674.51	-0.9828	0.0017363	0.021556	Glyma.01G217400	winged-helix DNA-binding transcription factor family protein
Glyma.01G219400.Wm82.a2.v1	6.99585	240.512	-5.1035	1.534e-18	3.1425e-16	Glyma.01G219400	glutathione peroxidase 6
Glyma.01G222600.Wm82.a2.v1	0.552423	32.5851	-5.8823	0.00023767	0.0040496	Glyma.01G222600	Protein of unknown function (DUF567)
Glyma.01G222700.Wm82.a2.v1	27.6472	110.019	-1.9925	0.00062844	0.009273	Glyma.01G222700	respiratory burst oxidase protein F
Glyma.01G225700.Wm82.a2.v1	230.147	452.578	-0.97561	0.0035105	0.037869	Glyma.01G225700	PHD finger protein-related
Glyma.01G225800.Wm82.a2.v1	127.902	453.043	-1.8246	3.9954e-07	1.458e-05	Glyma.01G225800	UDP-D-glucose/UDP-D-galactose 4-epimerase 5
Glyma.01G227400.Wm82.a2.v1	721.9	327.069	1.1422	0.00023292	0.0039831	Glyma.01G227400	hydroxymethylbilane synthase
Glyma.01G227500.Wm82.a2.v1	51.004	189.114	-1.8906	7.0098e-05	0.0014201	Glyma.01G227500
Glyma.01G231600.Wm82.a2.v1	270.533	85.4838	1.6621	4.2052e-05	0.00092012	Glyma.01G231600	alpha/beta-Hydrolases superfamily protein
Glyma.01G231800.Wm82.a2.v1	19.2103	150.25	-2.9674	4.0423e-07	1.4714e-05	Glyma.01G231800	Protein of unknown function (DUF506)
Glyma.01G231900.Wm82.a2.v1	6284.26	3626.37	0.79322	0.0018772	0.02291	Glyma.01G231900	Rieske (2Fe-2S) domain-containing protein
Glyma.01G232100.Wm82.a2.v1	525.485	247.663	1.0853	0.00093802	0.012951	Glyma.01G232100	acyl activating enzyme 1
Glyma.01G234000.Wm82.a2.v1	55.454	370.778	-2.7412	2.5475e-11	2.029e-09	Glyma.01G234000	PLATZ transcription factor family protein
Glyma.01G237800.Wm82.a2.v1	1248.79	495.762	1.3328	3.8901e-06	0.00011221	Glyma.01G237800	secE/sec61-gamma protein transport protein
Glyma.01G238600.Wm82.a2.v1	46.0605	496.53	-3.4303	5.6897e-18	1.0849e-15	Glyma.01G238600	heat-shock protein 70T-2
Glyma.01G239600.Wm82.a2.v1	224.571	58.2065	1.9479	9.9693e-05	0.0019242	Glyma.01G239600	alpha/beta-Hydrolases superfamily protein
Glyma.01G239800.Wm82.a2.v1	52.3817	2.15897	4.6006	1.2965e-05	0.00032876	Glyma.01G239800	Protein of unknown function (DUF3049)
Glyma.01G241400.Wm82.a2.v1	21.0509	78.7233	-1.9029	0.0044049	0.045256	Glyma.01G241400
Glyma.01G241500.Wm82.a2.v1	65.7904	960.103	-3.8672	5.4339e-28	2.5461e-25	Glyma.01G241500	ethylene-dependent gravitropism-deficient and yellow-green-like 3
Glyma.01G242200.Wm82.a2.v1	878.369	296.059	1.5689	0.00070435	0.010208	Glyma.01G242200
Glyma.01G244600.Wm82.a2.v1	428.575	0	Inf	0.00036942	0.0059557	Glyma.01G244600	Leucine-rich repeat (LRR) family protein
Glyma.02G000600.Wm82.a2.v1	95.0077	264.836	-1.479	0.00026719	0.0044815	Glyma.02G000600	PENTATRICOPEPTIDE REPEAT 596
Glyma.02G000900.Wm82.a2.v1	2259.84	1302.79	0.79462	0.0029867	0.033179	Glyma.02G000900	BolA-like family protein
Glyma.02G001400.Wm82.a2.v1	93.3198	11.4235	3.0302	1.0137e-05	0.00026403	Glyma.02G001400	ARM repeat superfamily protein
Glyma.02G001500.Wm82.a2.v1	540.713	243.27	1.1523	0.0036793	0.039229	Glyma.02G001500	3-ketoacyl-CoA synthase 11
Glyma.02G001700.Wm82.a2.v1	1828.76	667.838	1.4533	2.2152e-07	8.5436e-06	Glyma.02G001700	Protein of unknown function (DUF506)
Glyma.02G002000.Wm82.a2.v1	7468.23	2186.3	1.7723	1.5393e-11	1.2964e-09	Glyma.02G002000	S-adenosyl-L-methionine-dependent methyltransferases superfamily protein
Glyma.02G003100.Wm82.a2.v1	36.5776	113.695	-1.6361	0.0031326	0.034522	Glyma.02G003100
Glyma.02G003700.Wm82.a2.v1	2.30138	50.4428	-4.4541	3.8264e-05	0.00084903	Glyma.02G003700	phosphate 1
Glyma.02G004200.Wm82.a2.v1	46.5824	297.172	-2.6734	7.8781e-10	4.9079e-08	Glyma.02G004200	COP1-interacting protein-related
Glyma.02G005100.Wm82.a2.v1	108.969	249.868	-1.1972	0.0027551	0.031027	Glyma.02G005100	Plant protein of unknown function (DUF828) with plant pleckstrin homology-like region
Glyma.02G005400.Wm82.a2.v1	60.8231	10.5086	2.5331	0.0013768	0.017825	Glyma.02G005400
Glyma.02G008000.Wm82.a2.v1	96.0797	306.83	-1.6751	1.9542e-05	0.00047319	Glyma.02G008000	ATP binding cassette subfamily B4
Glyma.02G008100.Wm82.a2.v1	5.24688	75.3364	-3.8438	0.00047663	0.0073712	Glyma.02G008100
Glyma.02G009000.Wm82.a2.v1	452.998	187.678	1.2712	0.00017045	0.0030481	Glyma.02G009000	Polyketide cyclase/dehydrase and lipid transport superfamily protein
Glyma.02G010200.Wm82.a2.v1	354.121	151.681	1.2232	0.00077703	0.011065	Glyma.02G010200
Glyma.02G010400.Wm82.a2.v1	31.0251	1.28682	4.5916	0.00084143	0.011837	Glyma.02G010400
Glyma.02G012500.Wm82.a2.v1	990.769	160.202	2.6287	1.0073e-09	6.1706e-08	Glyma.02G012500	CP12 domain-containing protein 2
Glyma.02G013100.Wm82.a2.v1	0	23.5052	#NAME?	0.00086946	0.012161	Glyma.02G013100	Adenine nucleotide alpha hydrolases-like superfamily protein
Glyma.02G013700.Wm82.a2.v1	81.1077	22.2612	1.8653	0.0040192	0.042089	Glyma.02G013700	alpha/beta-Hydrolases superfamily protein
Glyma.02G014900.Wm82.a2.v1	1319.44	47.227	4.8042	1.1823e-41	1.578e-38	Glyma.02G014900
Glyma.02G015000.Wm82.a2.v1	1072.12	442.484	1.2768	1.7487e-05	0.00043005	Glyma.02G015000
Glyma.02G015900.Wm82.a2.v1	209.254	74.7907	1.4843	0.00065413	0.0095751	Glyma.02G015900	Ribosomal protein L19e family protein
Glyma.02G017100.Wm82.a2.v1	117.471	278.683	-1.2463	0.0023435	0.027271	Glyma.02G017100	senescence-associated gene 21
Glyma.02G018700.Wm82.a2.v1	49.3184	314.613	-2.6734	1.548e-05	0.00038542	Glyma.02G018700	beta glucosidase 11
Glyma.02G018900.Wm82.a2.v1	33.6321	0	Inf	1.5022e-05	0.00037508	Glyma.02G018900	basic helix-loop-helix (bHLH) DNA-binding superfamily protein
Glyma.02G022300.Wm82.a2.v1	147.446	1381.87	-3.2284	3.468e-24	1.175e-21	Glyma.02G022300	homeobox 1
Glyma.02G023500.Wm82.a2.v1	42.8705	238.955	-2.4787	7.2373e-08	3.1069e-06	Glyma.02G023500	DNAJ heat shock family protein
Glyma.02G024100.Wm82.a2.v1	63.7663	2.20177	4.8561	7.2604e-07	2.4964e-05	Glyma.02G024100
Glyma.02G024900.Wm82.a2.v1	72.081	13.3819	2.4293	0.0049275	0.049348	Glyma.02G024900	Putative membrane lipoprotein
Glyma.02G026300.Wm82.a2.v1	3612.61	1951.98	0.8881	0.00065495	0.0095838	Glyma.02G026300	myb-like transcription factor family protein
Glyma.02G026400.Wm82.a2.v1	689.154	143.749	2.2613	2.577e-09	1.4741e-07	Glyma.02G026400	cofactor assembly of complex C
Glyma.02G026900.Wm82.a2.v1	347.955	159.405	1.1262	0.0020849	0.024893	Glyma.02G026900	glucosyl transferase family 8
Glyma.02G028000.Wm82.a2.v1	251.288	0	Inf	1.5482e-14	1.9538e-12	Glyma.02G028000	Matrixin family protein
Glyma.02G028100.Wm82.a2.v1	7262.38	31.9992	7.8263	7.9531e-25	2.8479e-22	Glyma.02G028100	Matrixin family protein
Glyma.02G028700.Wm82.a2.v1	95.3439	1.24401	6.2601	2.6637e-11	2.1139e-09	Glyma.02G028700	Matrixin family protein
Glyma.02G028800.Wm82.a2.v1	1200.75	0	Inf	9.2861e-79	8.1801e-75	Glyma.02G028800	Matrixin family protein
Glyma.02G030200.Wm82.a2.v1	816.611	313.259	1.3823	6.9729e-06	0.00018923	Glyma.02G030200	CYCLIN D1;1
Glyma.02G031200.Wm82.a2.v1	447.838	194.574	1.2027	0.00046201	0.0071981	Glyma.02G031200	TRICHOME BIREFRINGENCE-LIKE 27
Glyma.02G031300.Wm82.a2.v1	222.42	89.1303	1.3193	0.001579	0.019899	Glyma.02G031300	TRICHOME BIREFRINGENCE-LIKE 27
Glyma.02G031700.Wm82.a2.v1	177.246	71.2004	1.3158	0.0034688	0.03756	Glyma.02G031700	TRICHOME BIREFRINGENCE-LIKE 27
Glyma.02G031900.Wm82.a2.v1	173.783	48.1126	1.8528	0.00030603	0.0050559	Glyma.02G031900	TRICHOME BIREFRINGENCE-LIKE 27
Glyma.02G032300.Wm82.a2.v1	2103.98	760.175	1.4687	3.1739e-05	0.00072147	Glyma.02G032300	MLP-like protein 423
Glyma.02G034700.Wm82.a2.v1	2193.8	258.431	3.0856	3.0906e-12	2.9401e-10	Glyma.02G034700	polygalacturonase 2
Glyma.02G036400.Wm82.a2.v1	218.495	56.7056	1.946	2.7199e-05	0.00062952	Glyma.02G036400	Kelch repeat-containing F-box family protein
Glyma.02G036800.Wm82.a2.v1	16.5093	286.19	-4.1156	0.00021527	0.0037241	Glyma.02G036800
Glyma.02G037000.Wm82.a2.v1	297.689	31.7264	3.2301	7.8206e-13	8.124e-11	Glyma.02G037000	S-adenosyl-L-methionine-dependent methyltransferases superfamily protein
Glyma.02G038100.Wm82.a2.v1	34408.1	21060.6	0.70821	0.004412	0.045319	Glyma.02G038100	alanine-2-oxoglutarate aminotransferase 2
Glyma.02G038800.Wm82.a2.v1	1152.58	566.291	1.0253	0.00036106	0.005837	Glyma.02G038800	transporter associated with antigen processing protein 1
Glyma.02G039000.Wm82.a2.v1	2131.71	558.57	1.9322	0.00014542	0.002662	Glyma.02G039000	Octicosapeptide/Phox/Bem1p family protein
Glyma.02G039700.Wm82.a2.v1	1502.99	401.281	1.9052	0.0025935	0.029625	Glyma.02G039700
Glyma.02G039900.Wm82.a2.v1	149.66	34.6291	2.1116	5.2355e-05	0.001114	Glyma.02G039900	Protein of unknown function (DUF707)
Glyma.02G046800.Wm82.a2.v1	1080.61	55.3172	4.288	8.7476e-07	2.9344e-05	Glyma.02G046800	Glycosyl hydrolase family 38 protein
Glyma.02G047000.Wm82.a2.v1	179.938	561.115	-1.6408	0.00058554	0.0087247	Glyma.02G047000	sulfurtransferase 18
Glyma.02G049800.Wm82.a2.v1	284.464	563.795	-0.98693	0.002125	0.025296	Glyma.02G049800	RNA-binding (RRM/RBD/RNP motifs) family protein
Glyma.02G055800.Wm82.a2.v1	70.915	9.22176	2.943	0.0007116	0.010283	Glyma.02G055800	RAD-like 6
Glyma.02G055900.Wm82.a2.v1	549.863	113.395	2.2777	0.00025467	0.0042977	Glyma.02G055900	RAD-like 6
Glyma.02G059500.Wm82.a2.v1	886.92	45.6245	4.2809	3.4965e-09	1.9643e-07	Glyma.02G059500	PQ-loop repeat family protein / transmembrane family protein
Glyma.02G061000.Wm82.a2.v1	181.941	57.6045	1.6592	0.00035346	0.0057321	Glyma.02G061000	Uncharacterised protein family (UPF0497)
Glyma.02G061100.Wm82.a2.v1	28486.9	11624.7	1.2931	3.658e-07	1.346e-05	Glyma.02G061100	photosystem II subunit O-2
Glyma.02G064700.Wm82.a2.v1	71332.6	29079.5	1.2946	2.8968e-07	1.0887e-05	Glyma.02G064700	photosystem I light harvesting complex gene 1
Glyma.02G066800.Wm82.a2.v1	220.787	76.1203	1.5363	0.0011329	0.015223	Glyma.02G066800	Protein of unknown function (DUF3754)
Glyma.02G068800.Wm82.a2.v1	82.8215	14.5697	2.507	0.00040054	0.0063575	Glyma.02G068800	glyceraldehyde 3-phosphate dehydrogenase A subunit
Glyma.02G069400.Wm82.a2.v1	11.4764	81.9952	-2.8369	9.569e-05	0.0018583	Glyma.02G069400	Protein kinase superfamily protein
Glyma.02G069500.Wm82.a2.v1	74.9676	1041.23	-3.7959	1.3697e-13	1.5469e-11	Glyma.02G069500	PEBP (phosphatidylethanolamine-binding protein) family protein
Glyma.02G069600.Wm82.a2.v1	17.0311	0	Inf	0.0037715	0.039999	Glyma.02G069600	TatD related DNase
Glyma.02G073600.Wm82.a2.v1	87.9156	364.86	-2.0532	1.0439e-07	4.3215e-06	Glyma.02G073600	plasma membrane intrinsic protein 2
Glyma.02G073700.Wm82.a2.v1	24.2409	85.9573	-1.8262	0.0038639	0.040753	Glyma.02G073700	plasma membrane intrinsic protein 2
Glyma.02G078500.Wm82.a2.v1	417.783	1817.91	-2.1215	0.00038285	0.006123	Glyma.02G078500	Protein kinase superfamily protein
Glyma.02G079100.Wm82.a2.v1	94.2085	26.5363	1.8279	0.0027782	0.031215	Glyma.02G079100	Nucleotide-sugar transporter family protein
Glyma.02G079400.Wm82.a2.v1	1284.56	597.943	1.1032	0.0015281	0.019372	Glyma.02G079400	one-helix protein 2
Glyma.02G080800.Wm82.a2.v1	2038.37	5.3613	8.5706	3.0538e-33	2.319e-30	Glyma.02G080800	light-harvesting chlorophyll-protein complex II subunit B1
Glyma.02G081100.Wm82.a2.v1	14.7603	154.587	-3.3886	7.3992e-09	3.8614e-07	Glyma.02G081100	3-oxo-5-alpha-steroid 4-dehydrogenase family protein
Glyma.02G081200.Wm82.a2.v1	2062.1	809.58	1.3489	1.0203e-06	3.3789e-05	Glyma.02G081200	3-oxo-5-alpha-steroid 4-dehydrogenase family protein
Glyma.02G082000.Wm82.a2.v1	540.088	190.2	1.5057	7.3774e-06	0.00019874	Glyma.02G082000	Duplicated homeodomain-like superfamily protein
Glyma.02G087000.Wm82.a2.v1	50.7855	135.258	-1.4132	0.0048681	0.048908	Glyma.02G087000	CHASE domain containing histidine kinase protein
Glyma.02G087800.Wm82.a2.v1	3794.99	1642.32	1.2084	2.7399e-05	0.00063349	Glyma.02G087800	Transcriptional coactivator/pterin dehydratase
Glyma.02G088900.Wm82.a2.v1	7652.5	31016.8	-2.019	7.7775e-15	1.0287e-12	Glyma.02G088900	Bifunctional inhibitor/lipid-transfer protein/seed storage 2S albumin superfamily protein
Glyma.02G091500.Wm82.a2.v1	941.017	163.937	2.5211	5.6274e-15	7.5603e-13	Glyma.02G091500	Protein of unknown function (DUF506)
Glyma.02G091600.Wm82.a2.v1	353.789	87.485	2.0158	1.6258e-07	6.4454e-06	Glyma.02G091600
Glyma.02G093500.Wm82.a2.v1	41.9185	152.211	-1.8604	0.00026973	0.0045206	Glyma.02G093500	phospholipase D beta 1
Glyma.02G094900.Wm82.a2.v1	1355.09	648.046	1.0642	0.00017159	0.0030672	Glyma.02G094900	PsbP-like protein 1
Glyma.02G095700.Wm82.a2.v1	81.8457	1.82991	5.4831	0.00099082	0.013574	Glyma.02G095700	Plant protein 1589 of unknown function
Glyma.02G096600.Wm82.a2.v1	413.929	156.486	1.4033	7.9341e-05	0.0015805	Glyma.02G096600	ACT domain repeat 4
Glyma.02G096800.Wm82.a2.v1	625.749	255.783	1.2907	0.0022083	0.026077	Glyma.02G096800	glucose-6-phosphate dehydrogenase 2
Glyma.02G098800.Wm82.a2.v1	573.685	105.645	2.441	5.6587e-12	5.1283e-10	Glyma.02G098800	myb-like transcription factor family protein
Glyma.02G099200.Wm82.a2.v1	22.003	213.66	-3.2795	1.9688e-10	1.3634e-08	Glyma.02G099200	allene oxide cyclase 4
Glyma.02G099500.Wm82.a2.v1	1284.42	110.377	3.5406	0.0029213	0.032571	Glyma.02G099500	AP2/B3 transcription factor family protein
Glyma.02G099900.Wm82.a2.v1	454.627	137.799	1.7221	1.1497e-06	3.7537e-05	Glyma.02G099900	galacturonosyltransferase-like 3
Glyma.02G102600.Wm82.a2.v1	574.013	140.975	2.0256	0.0011436	0.015347	Glyma.02G102600	Protein kinase superfamily protein
Glyma.02G102900.Wm82.a2.v1	756.972	230.177	1.7175	0.0019902	0.02395	Glyma.02G102900	plant U-box 26
Glyma.02G104600.Wm82.a2.v1	171.976	2516.1	-3.8709	7.6712e-36	7.3452e-33	Glyma.02G104600	UDP-glucosyl transferase 73B3
Glyma.02G105400.Wm82.a2.v1	368.936	36.4162	3.3407	0.00024552	0.0041634	Glyma.02G105400	Protein of unknown function (DUF579)
Glyma.02G109500.Wm82.a2.v1	36.6999	0	Inf	8.163e-05	0.0016196	Glyma.02G109500
Glyma.02G111300.Wm82.a2.v1	223.652	515.011	-1.2033	0.00035314	0.005729	Glyma.02G111300
Glyma.02G111500.Wm82.a2.v1	111.484	286.193	-1.3601	0.00052082	0.0079375	Glyma.02G111500	Early-responsive to dehydration stress protein (ERD4)
Glyma.02G112400.Wm82.a2.v1	649.409	1816.63	-1.4841	1.6235e-07	6.4423e-06	Glyma.02G112400	eukaryotic elongation factor 5A-1
Glyma.02G116100.Wm82.a2.v1	290.202	850.464	-1.5512	5.1495e-07	1.8365e-05	Glyma.02G116100	Carbohydrate-binding X8 domain superfamily protein
Glyma.02G118500.Wm82.a2.v1	102.431	488.946	-2.255	6.0832e-10	3.8831e-08	Glyma.02G118500	ABI five binding protein 3
Glyma.02G119600.Wm82.a2.v1	151.082	1327.71	-3.1355	8.1951e-20	1.9302e-17	Glyma.02G119600	cytochrome P450, family 78, subfamily A, polypeptide 5
Glyma.02G120500.Wm82.a2.v1	103.447	286.236	-1.4683	0.00022656	0.0038935	Glyma.02G120500	ATPase E1
Glyma.02G124100.Wm82.a2.v1	40.5057	157.016	-1.9547	0.00011224	0.0021342	Glyma.02G124100	sugar transporter 1
Glyma.02G124500.Wm82.a2.v1	640.858	3079.44	-2.2646	4.8459e-16	7.4368e-14	Glyma.02G124500	Chaperone protein htpG family protein
Glyma.02G125100.Wm82.a2.v1	472.645	2228.44	-2.2372	2.6088e-09	1.4903e-07	Glyma.02G125100	senescence-related gene 1
Glyma.02G125900.Wm82.a2.v1	186.273	65.4405	1.5092	0.00086753	0.012142	Glyma.02G125900
Glyma.02G126500.Wm82.a2.v1	511.251	259.785	0.97672	0.0025803	0.029489	Glyma.02G126500	Acyl-CoA N-acyltransferases (NAT) superfamily protein
Glyma.02G129200.Wm82.a2.v1	232.416	463.565	-0.99606	0.0029361	0.032682	Glyma.02G129200	Metal-dependent phosphohydrolase
Glyma.02G129300.Wm82.a2.v1	442.137	219.168	1.0125	0.0028971	0.032346	Glyma.02G129300	Protein kinase superfamily protein
Glyma.02G130200.Wm82.a2.v1	336.965	59.1642	2.5098	6.5141e-07	2.2717e-05	Glyma.02G130200	EXS (ERD1/XPR1/SYG1) family protein
Glyma.02G131600.Wm82.a2.v1	114.432	23.1761	2.3038	8.9606e-05	0.0017541	Glyma.02G131600	Class I glutamine amidotransferase-like superfamily protein
Glyma.02G132100.Wm82.a2.v1	7518.95	2866.6	1.3912	1.4945e-05	0.00037337	Glyma.02G132100	nitrite reductase 1
Glyma.02G132900.Wm82.a2.v1	94.6714	23.3768	2.0179	0.0011318	0.015218	Glyma.02G132900	protein disulfide isomerases
Glyma.02G133000.Wm82.a2.v1	186.423	51.5289	1.8551	7.8744e-05	0.0015708	Glyma.02G133000	Calcium-binding EF-hand family protein
Glyma.02G133900.Wm82.a2.v1	1464.14	316.362	2.2104	0.00074025	0.010634	Glyma.02G133900	alpha/beta-Hydrolases superfamily protein
Glyma.02G134200.Wm82.a2.v1	223.436	35.2872	2.6626	1.8901e-06	5.8708e-05	Glyma.02G134200	alpha/beta-Hydrolases superfamily protein
Glyma.02G134400.Wm82.a2.v1	520.022	1070.46	-1.0416	0.00036847	0.0059426	Glyma.02G134400	RNA-binding protein 47B
Glyma.02G134600.Wm82.a2.v1	728.721	369.317	0.98051	0.0013039	0.017051	Glyma.02G134600	CDPK-related kinase
Glyma.02G135500.Wm82.a2.v1	32.1583	133.353	-2.052	0.00015706	0.0028409	Glyma.02G135500	Protein kinase superfamily protein
Glyma.02G138600.Wm82.a2.v1	4342.07	389.649	3.4781	3.3535e-33	2.5035e-30	Glyma.02G138600
Glyma.02G141700.Wm82.a2.v1	26376.9	12212.8	1.1109	1.0101e-05	0.00026325	Glyma.02G141700	photosystem II reaction center W
Glyma.02G143100.Wm82.a2.v1	380.247	845.408	-1.1527	0.00016649	0.0029882	Glyma.02G143100	Protein of unknown function (DUF506)
Glyma.02G145200.Wm82.a2.v1	69.0155	248.822	-1.8501	1.5556e-05	0.00038709	Glyma.02G145200	kinase interacting (KIP1-like) family protein
Glyma.02G146700.Wm82.a2.v1	180.502	32.5851	2.4697	9.6615e-07	3.2047e-05	Glyma.02G146700	Plant protein of unknown function (DUF868)
Glyma.02G147000.Wm82.a2.v1	3516.12	1402.15	1.3263	6.277e-07	2.196e-05	Glyma.02G147000	ribosome recycling factor, chloroplast precursor
Glyma.02G147300.Wm82.a2.v1	7341.84	2436.3	1.5914	0.00013282	0.002459	Glyma.02G147300	chloroplast stem-loop binding protein of 41 kDa
Glyma.02G148400.Wm82.a2.v1	77.8565	251.853	-1.6937	6.5097e-05	0.0013396	Glyma.02G148400	Phenazine biosynthesis PhzC/PhzF protein
Glyma.02G150700.Wm82.a2.v1	874.999	71.2298	3.6187	5.6978e-25	2.074e-22	Glyma.02G150700	Protein kinase family protein
Glyma.02G152500.Wm82.a2.v1	154.016	55.1887	1.4806	0.0023398	0.027249	Glyma.02G152500	arabinogalactan protein 26
Glyma.02G153200.Wm82.a2.v1	9.97417	223.374	-4.4851	2.4289e-15	3.3962e-13	Glyma.02G153200	Thioredoxin superfamily protein
Glyma.02G153500.Wm82.a2.v1	107.859	300.883	-1.48	0.0017641	0.021832	Glyma.02G153500	Phototropic-responsive NPH3 family protein
Glyma.02G156800.Wm82.a2.v1	93.8417	4541.68	-5.5969	0.00095129	0.013122	Glyma.02G156800	Concanavalin A-like lectin protein kinase family protein
Glyma.02G157900.Wm82.a2.v1	34.2785	123.585	-1.8501	0.0018426	0.022559	Glyma.02G157900
Glyma.02G158200.Wm82.a2.v1	1069.34	597.758	0.83909	0.0039236	0.041235	Glyma.02G158200	Proteinase inhibitor, propeptide
Glyma.02G163300.Wm82.a2.v1	595.394	267.511	1.1542	0.00034642	0.0056386	Glyma.02G163300	Protein kinase superfamily protein
Glyma.02G166300.Wm82.a2.v1	117.008	289.625	-1.3076	0.00077169	0.010996	Glyma.02G166300	L-galactono-1,4-lactone dehydrogenase
Glyma.02G168900.Wm82.a2.v1	26.728	128.091	-2.2607	6.8846e-05	0.0014013	Glyma.02G168900	RNA binding;RNA binding
Glyma.02G169800.Wm82.a2.v1	342.741	167.311	1.0346	0.0043015	0.044454	Glyma.02G169800	Disease resistance-responsive (dirigent-like protein) family protein
Glyma.02G172900.Wm82.a2.v1	138.852	476.508	-1.779	4.0311e-07	1.4686e-05	Glyma.02G172900	Protein phosphatase 2C family protein
Glyma.02G173600.Wm82.a2.v1	1256.34	677.624	0.89067	0.0016001	0.020119	Glyma.02G173600	Plastid-lipid associated protein PAP / fibrillin family protein
Glyma.02G174800.Wm82.a2.v1	194.828	74.0335	1.3959	0.0017811	0.022	Glyma.02G174800	basic helix-loop-helix (bHLH) DNA-binding superfamily protein
Glyma.02G179100.Wm82.a2.v1	56.646	1272.24	-4.4893	2.0731e-37	2.1235e-34	Glyma.02G179100	Transmembrane amino acid transporter family protein
Glyma.02G179200.Wm82.a2.v1	19.8544	367.401	-4.2098	1.1728e-19	2.6905e-17	Glyma.02G179200	Transmembrane amino acid transporter family protein
Glyma.02G180100.Wm82.a2.v1	138.461	294.93	-1.0909	0.0042661	0.044144	Glyma.02G180100	NIMA-related kinase 5
Glyma.02G181200.Wm82.a2.v1	114.521	469.245	-2.0347	1.8114e-08	8.7577e-07	Glyma.02G181200	nuclear RNA polymerase A1
Glyma.02G182200.Wm82.a2.v1	115.29	16.9427	2.7665	7.0099e-06	0.00019012	Glyma.02G182200	curculin-like (mannose-binding) lectin family protein / PAN domain-containing protein
Glyma.02G184400.Wm82.a2.v1	57.6591	171.27	-1.5707	0.0008665	0.012135	Glyma.02G184400	26S proteasome regulatory complex, non-ATPase subcomplex, Rpn2/Psmd1 subunit
Glyma.02G184700.Wm82.a2.v1	773.323	27.1516	4.832	3.1069e-13	3.3706e-11	Glyma.02G184700
Glyma.02G184800.Wm82.a2.v1	4443	2470.87	0.84651	0.0010667	0.01447	Glyma.02G184800	outer plastid envelope protein 16-1
Glyma.02G185300.Wm82.a2.v1	1510.6	792.68	0.93031	0.00086173	0.012093	Glyma.02G185300	NADPH-dependent thioredoxin reductase C
Glyma.02G185900.Wm82.a2.v1	139.658	353.388	-1.3394	0.00032261	0.0052961	Glyma.02G185900	Cyclin-like family protein
Glyma.02G187200.Wm82.a2.v1	295.517	122.67	1.2685	0.00081271	0.011506	Glyma.02G187200	glutathione S-transferase tau 7
Glyma.02G188300.Wm82.a2.v1	1536.88	822.181	0.90247	0.0010025	0.013695	Glyma.02G188300	ABC-2 type transporter family protein
Glyma.02G193700.Wm82.a2.v1	316.989	856.005	-1.4332	2.5647e-06	7.737e-05	Glyma.02G193700
Glyma.02G195000.Wm82.a2.v1	34.1868	157.645	-2.2052	2.5781e-05	0.00060144	Glyma.02G195000	nuclear factor Y, subunit A10
Glyma.02G197600.Wm82.a2.v1	1274.8	202.769	2.6524	1.286e-17	2.39e-15	Glyma.02G197600	NDR1/HIN1-like 1
Glyma.02G198400.Wm82.a2.v1	11710.8	4289.06	1.4491	0.0016525	0.020677	Glyma.02G198400	2-cysteine peroxiredoxin B
Glyma.02G199000.Wm82.a2.v1	31.5141	2.53083	3.6383	0.0036682	0.039165	Glyma.02G199000	HVA22-like protein J
Glyma.02G200300.Wm82.a2.v1	548.986	254.75	1.1077	0.00061532	0.0091162	Glyma.02G200300	Ribosomal S17 family protein
Glyma.02G200500.Wm82.a2.v1	67.5393	3.86046	4.1289	0.00020653	0.0035941	Glyma.02G200500	AP2/B3-like transcriptional factor family protein
Glyma.02G201500.Wm82.a2.v1	428.196	137.783	1.6359	0.00023589	0.0040297	Glyma.02G201500
Glyma.02G202300.Wm82.a2.v1	49.9275	138.029	-1.4671	0.003809	0.0403	Glyma.02G202300	Pseudouridine synthase family protein
Glyma.02G202500.Wm82.a2.v1	5584.83	10211.7	-0.87063	0.00068949	0.010013	Glyma.02G202500	aldehyde dehydrogenase 11A3
Glyma.02G203300.Wm82.a2.v1	4556.68	1352.2	1.7527	2.4152e-07	9.2502e-06	Glyma.02G203300	fatty acid desaturase 6
Glyma.02G204700.Wm82.a2.v1	175.01	13.6681	3.6786	8.3041e-11	6.0256e-09	Glyma.02G204700	alpha/beta-Hydrolases superfamily protein
Glyma.02G205600.Wm82.a2.v1	0.552423	124.918	-7.821	1.0581e-14	1.3707e-12	Glyma.02G205600	heat shock protein 70B
Glyma.02G206500.Wm82.a2.v1	312.209	149.953	1.058	0.0043746	0.045004	Glyma.02G206500
Glyma.02G206600.Wm82.a2.v1	324.581	21.8893	3.8903	2.0077e-11	1.6437e-09	Glyma.02G206600
Glyma.02G206700.Wm82.a2.v1	2644.83	738.853	1.8398	0.00089239	0.01243	Glyma.02G206700	Ribosomal protein L35
Glyma.02G207500.Wm82.a2.v1	51.0018	136.957	-1.4251	0.0049925	0.049884	Glyma.02G207500	homolog of yeast autophagy 18 (ATG18) B
Glyma.02G207800.Wm82.a2.v1	121.425	369.97	-1.6073	0.0026607	0.030179	Glyma.02G207800	AFG1-like ATPase family protein
Glyma.02G208000.Wm82.a2.v1	500.664	244.191	1.0358	0.0017291	0.021495	Glyma.02G208000	UDP-D-glucuronate 4-epimerase 1
Glyma.02G208700.Wm82.a2.v1	2670.8	1461.98	0.86934	0.0010321	0.014035	Glyma.02G208700	general regulatory factor 1
Glyma.02G209000.Wm82.a2.v1	3227.15	339.338	3.2495	2.7498e-05	0.00063544	Glyma.02G209000	ascorbate peroxidase 4
Glyma.02G212500.Wm82.a2.v1	197.225	566.294	-1.5217	5.6714e-06	0.0001579	Glyma.02G212500	Chaperone DnaJ-domain superfamily protein
Glyma.02G214300.Wm82.a2.v1	630.15	292.825	1.1057	0.00046457	0.0072278	Glyma.02G214300	P-loop containing nucleoside triphosphate hydrolases superfamily protein
Glyma.02G217600.Wm82.a2.v1	367.405	87.402	2.0716	8.0992e-05	0.0016098	Glyma.02G217600	Phosphoglycerate mutase family protein
Glyma.02G218300.Wm82.a2.v1	9735.42	2996.34	1.7	6.9932e-11	5.1681e-09	Glyma.02G218300	Glutamyl-tRNA reductase family protein
Glyma.02G222600.Wm82.a2.v1	0.552423	143.805	-8.0241	1.2594e-16	2.1012e-14	Glyma.02G222600	Heavy metal transport/detoxification superfamily protein
Glyma.02G223600.Wm82.a2.v1	173.687	359.884	-1.051	0.0033719	0.036716	Glyma.02G223600	RING/U-box superfamily protein
Glyma.02G227200.Wm82.a2.v1	623.451	145.336	2.1009	3.3524e-05	0.00075605	Glyma.02G227200	fatty acid desaturase 8
Glyma.02G228100.Wm82.a2.v1	30.6278	187.34	-2.6128	3.2422e-07	1.2041e-05	Glyma.02G228100	glutamine-dependent asparagine synthase 1
Glyma.02G229800.Wm82.a2.v1	172.648	398.545	-1.2069	0.00070644	0.010228	Glyma.02G229800	Ribosomal protein L7Ae/L30e/S12e/Gadd45 family protein
Glyma.02G229900.Wm82.a2.v1	27.6494	227.117	-3.0381	6.7346e-10	4.2742e-08	Glyma.02G229900	Protein kinase superfamily protein
Glyma.02G230000.Wm82.a2.v1	10.2493	89.7884	-3.131	1.3769e-05	0.00034654	Glyma.02G230000
Glyma.02G233300.Wm82.a2.v1	100.835	0	Inf	2.2942e-14	2.8225e-12	Glyma.02G233300
Glyma.02G234200.Wm82.a2.v1	421.561	51.858	3.0231	0.0022062	0.026058	Glyma.02G234200	Peroxidase superfamily protein
Glyma.02G236200.Wm82.a2.v1	112.744	31.2689	1.8503	0.0011259	0.015161	Glyma.02G236200	Basic-leucine zipper (bZIP) transcription factor family protein
Glyma.02G236500.Wm82.a2.v1	3378.84	1341.06	1.3331	6.9588e-07	2.4039e-05	Glyma.02G236500	cinnamate-4-hydroxylase
Glyma.02G238600.Wm82.a2.v1	515.281	113.122	2.1875	7.0195e-05	0.0014202	Glyma.02G238600	TRAM, LAG1 and CLN8 (TLC) lipid-sensing domain containing protein
Glyma.02G240200.Wm82.a2.v1	2678.25	1463.52	0.87185	0.0010908	0.014728	Glyma.02G240200	PHYTOENE SYNTHASE
Glyma.02G241000.Wm82.a2.v1	288.82	971.2	-1.7496	1.1588e-08	5.8395e-07	Glyma.02G241000	Homeodomain-like superfamily protein
Glyma.02G242200.Wm82.a2.v1	151.874	617.186	-2.0228	3.0844e-09	1.7462e-07	Glyma.02G242200
Glyma.02G242400.Wm82.a2.v1	349.363	170.141	1.038	0.0042026	0.043636	Glyma.02G242400	zinc finger protein 4
Glyma.02G242800.Wm82.a2.v1	312.266	143.805	1.1187	0.0028854	0.032256	Glyma.02G242800	transmembrane kinase 1
Glyma.02G243600.Wm82.a2.v1	298.034	2564	-3.1048	6.3638e-24	2.0917e-21	Glyma.02G243600	Eukaryotic aspartyl protease family protein
Glyma.02G244300.Wm82.a2.v1	337.63	977.784	-1.5341	0.00012026	0.0022616	Glyma.02G244300	HSP20-like chaperones superfamily protein
Glyma.02G247000.Wm82.a2.v1	156.658	11.8676	3.7225	4.094e-10	2.6824e-08	Glyma.02G247000
Glyma.02G247700.Wm82.a2.v1	45.5081	175.644	-1.9485	6.3803e-05	0.0013175	Glyma.02G247700	Radical SAM superfamily protein
Glyma.02G249000.Wm82.a2.v1	1.10485	47.9547	-5.4398	1.2234e-05	0.00031292	Glyma.02G249000	Eukaryotic aspartyl protease family protein
Glyma.02G250400.Wm82.a2.v1	1578.48	539.99	1.5475	7.4007e-07	2.5308e-05	Glyma.02G250400	S-adenosyl-L-methionine-dependent methyltransferases superfamily protein
Glyma.02G250800.Wm82.a2.v1	2622.86	1045.79	1.3265	1.121e-06	3.6765e-05	Glyma.02G250800	Glucose-1-phosphate adenylyltransferase family protein
Glyma.02G252500.Wm82.a2.v1	844.017	98.0818	3.1052	6.4581e-05	0.0013311	Glyma.02G252500
Glyma.02G253600.Wm82.a2.v1	1110.42	307.098	1.8543	7.6478e-10	4.7847e-08	Glyma.02G253600	Nucleotide-sugar transporter family protein
Glyma.02G254000.Wm82.a2.v1	92.3984	239.825	-1.376	0.00096851	0.013322	Glyma.02G254000	L-Aspartase-like family protein
Glyma.02G255200.Wm82.a2.v1	72.1138	4.14671	4.1202	2.2105e-06	6.7426e-05	Glyma.02G255200	Tetratricopeptide repeat (TPR)-like superfamily protein
Glyma.02G256000.Wm82.a2.v1	2198.69	498.529	2.1409	5.9723e-14	7.0334e-12	Glyma.02G256000	ethylene-dependent gravitropism-deficient and yellow-green-like 2
Glyma.02G259600.Wm82.a2.v1	44.1282	127.807	-1.5342	0.0035851	0.038514	Glyma.02G259600
Glyma.02G259800.Wm82.a2.v1	107.335	0	Inf	0.0028734	0.032131	Glyma.02G259800
Glyma.02G260500.Wm82.a2.v1	686.272	371.62	0.88495	0.0041902	0.043545	Glyma.02G260500	PLAC8 family protein
Glyma.02G260800.Wm82.a2.v1	1746.17	259.285	2.7516	0.00082414	0.011649	Glyma.02G260800
Glyma.02G261000.Wm82.a2.v1	35.7196	1.7871	4.321	0.00046495	0.0072312	Glyma.02G261000
Glyma.02G262300.Wm82.a2.v1	76.4698	17.8576	2.0984	0.002375	0.027585	Glyma.02G262300	Glycosyl hydrolase family 85
Glyma.02G262500.Wm82.a2.v1	77.1467	807.336	-3.3875	1.9901e-06	6.1383e-05	Glyma.02G262500	ferritin 4
Glyma.02G265800.Wm82.a2.v1	151.468	333.294	-1.1378	0.0018184	0.022328	Glyma.02G265800
Glyma.02G266600.Wm82.a2.v1	148.981	5.39072	4.7885	5.6737e-09	3.055e-07	Glyma.02G266600	GDSL-like Lipase/Acylhydrolase superfamily protein
Glyma.02G267900.Wm82.a2.v1	1262.04	109.933	3.5211	5.9217e-27	2.484e-24	Glyma.02G267900	Phosphotyrosine protein phosphatases superfamily protein
Glyma.02G269400.Wm82.a2.v1	95.6473	2.48803	5.2647	6.5899e-05	0.0013525	Glyma.02G269400	glycosyl hydrolase 9B8
Glyma.02G270200.Wm82.a2.v1	460.25	3059.45	-2.7328	1.1684e-21	3.1571e-19	Glyma.02G270200	MD-2-related lipid recognition domain-containing protein / ML domain-containing protein
Glyma.02G273200.Wm82.a2.v1	203.177	419.877	-1.0472	0.0023755	0.027585	Glyma.02G273200	TCP-1/cpn60 chaperonin family protein
Glyma.02G273700.Wm82.a2.v1	424.03	182.223	1.2185	0.00046704	0.0072586	Glyma.02G273700	F-box protein 2
Glyma.02G274900.Wm82.a2.v1	112.526	268.809	-1.2563	0.0013768	0.017825	Glyma.02G274900	Argonaute family protein
Glyma.02G275900.Wm82.a2.v1	1725.29	724.607	1.2516	6.1857e-06	0.00017039	Glyma.02G275900	CBL-interacting protein kinase 3
Glyma.02G278300.Wm82.a2.v1	2226.45	1249.43	0.83347	0.0017992	0.022164	Glyma.02G278300	F-box family protein
Glyma.02G279300.Wm82.a2.v1	567.388	223.43	1.3445	0.0014842	0.0189	Glyma.02G279300	Rho GTPase activation protein (RhoGAP) with PH domain
Glyma.02G280500.Wm82.a2.v1	88.4397	306.338	-1.7924	7.4213e-06	0.00019955	Glyma.02G280500	GTP-binding protein, HflX
Glyma.02G282400.Wm82.a2.v1	313.738	76.1203	2.0432	4.0658e-07	1.4767e-05	Glyma.02G282400	Reticulon family protein
Glyma.02G282500.Wm82.a2.v1	42995.6	23986	0.842	0.00075763	0.010817	Glyma.02G282500	photosystem II subunit P-1
Glyma.02G283400.Wm82.a2.v1	4245.2	1904.19	1.1567	9.2296e-06	0.00024313	Glyma.02G283400	PHYTOENE SYNTHASE
Glyma.02G283500.Wm82.a2.v1	76.0091	3.94607	4.2677	4.6541e-06	0.00013174	Glyma.02G283500	HXXXD-type acyl-transferase family protein
Glyma.02G287600.Wm82.a2.v1	361.526	142.016	1.348	0.00019451	0.0034225	Glyma.02G287600	galacturonosyltransferase 15
Glyma.02G295000.Wm82.a2.v1	25.9922	0.914953	4.8282	0.0016832	0.021002	Glyma.02G295000	Phosphatidate cytidylyltransferase family protein
Glyma.02G295500.Wm82.a2.v1	22.5554	109.275	-2.2764	0.00019151	0.0033781	Glyma.02G295500	lipid-binding serum glycoprotein family protein
Glyma.02G296500.Wm82.a2.v1	37.4991	148.268	-1.9833	0.00013035	0.0024214	Glyma.02G296500	RmlC-like cupins superfamily protein
Glyma.02G296900.Wm82.a2.v1	209.411	55.5606	1.9142	2.22e-05	0.00052854	Glyma.02G296900	Calcium-dependent lipid-binding (CaLB domain) family protein
Glyma.02G298000.Wm82.a2.v1	1146.75	616.009	0.89652	0.0016532	0.020681	Glyma.02G298000	CCCH-type zinc fingerfamily protein with RNA-binding domain
Glyma.02G300400.Wm82.a2.v1	0.582987	32.2989	-5.7919	0.00025936	0.0043712	Glyma.02G300400
Glyma.02G301700.Wm82.a2.v1	442.577	803.705	-0.86074	0.0047788	0.048176	Glyma.02G301700	accelerated cell death 2 (ACD2)
Glyma.02G303000.Wm82.a2.v1	6586.5	3512.02	0.90721	0.00038434	0.0061445	Glyma.02G303000	Aldolase superfamily protein
Glyma.02G303300.Wm82.a2.v1	50.7289	182.924	-1.8504	0.00012064	0.0022664	Glyma.02G303300	seed imbibition 1
Glyma.02G303800.Wm82.a2.v1	424.584	947.021	-1.1573	0.00011178	0.0021276	Glyma.02G303800	nuclear factor Y, subunit A9
Glyma.02G305200.Wm82.a2.v1	57.8448	155.716	-1.4287	0.003066	0.033875	Glyma.02G305200	Nucleoporin, Nup133/Nup155-like
Glyma.02G305400.Wm82.a2.v1	158119	37285.8	2.0843	7.0442e-16	1.0553e-13	Glyma.02G305400	photosystem II light harvesting complex gene 2.2
Glyma.02G305600.Wm82.a2.v1	106.512	418.163	-1.973	9.5341e-08	3.9766e-06	Glyma.02G305600	HEAT SHOCK PROTEIN 89.1
Glyma.02G308000.Wm82.a2.v1	492.246	228.733	1.1057	0.00093444	0.01291	Glyma.02G308000	Ypt/Rab-GAP domain of gyp1p superfamily protein
Glyma.02G309500.Wm82.a2.v1	90415.4	43487.9	1.056	2.6313e-05	0.00061257	Glyma.02G309500	photosystem I light harvesting complex gene 3
Glyma.02G309800.Wm82.a2.v1	959.83	517.213	0.89202	0.0022136	0.026106	Glyma.02G309800	UDP-Glycosyltransferase superfamily protein
Glyma.02G311500.Wm82.a2.v1	1.68783	32.0126	-4.2454	0.0015899	0.020013	Glyma.02G311500	glutamate receptor 2
Glyma.02G311900.Wm82.a2.v1	309.039	82.2253	1.9101	0.0021382	0.025412	Glyma.02G311900
Glyma.03G001000.Wm82.a2.v1	83.0989	12.6247	2.7186	0.00011824	0.0022313	Glyma.03G001000	Protein of unknown function (DUF1191)
Glyma.03G001700.Wm82.a2.v1	92.5184	12.6114	2.875	0.00019416	0.0034193	Glyma.03G001700
Glyma.03G002600.Wm82.a2.v1	62.4781	380.446	-2.6063	7.338e-11	5.3957e-09	Glyma.03G002600	Ubiquitin carboxyl-terminal hydrolase family protein
Glyma.03G002900.Wm82.a2.v1	274.684	54.4022	2.336	2.4615e-05	0.00057822	Glyma.03G002900	S-locus lectin protein kinase family protein
Glyma.03G003400.Wm82.a2.v1	6.84302	76.5349	-3.4834	1.398e-05	0.00035106	Glyma.03G003400	ABA-responsive element binding protein 3
Glyma.03G005200.Wm82.a2.v1	37.9904	203.521	-2.4215	0.00035143	0.0057075	Glyma.03G005200	MATE efflux family protein
Glyma.03G005300.Wm82.a2.v1	110.133	591.329	-2.4247	5.916e-12	5.3178e-10	Glyma.03G005300	MATE efflux family protein
Glyma.03G005600.Wm82.a2.v1	645.903	1734.44	-1.4251	2.9506e-05	0.00067792	Glyma.03G005600	MATE efflux family protein
Glyma.03G006700.Wm82.a2.v1	13.2559	85.3715	-2.6871	0.00011888	0.0022415	Glyma.03G006700	cysteine synthase 26
Glyma.03G012000.Wm82.a2.v1	137.14	51.7269	1.4067	0.0044967	0.046039	Glyma.03G012000
Glyma.03G014300.Wm82.a2.v1	2753.58	42.8208	6.0068	2.4163e-25	9.0191e-23	Glyma.03G014300	NAD(P)-binding Rossmann-fold superfamily protein
Glyma.03G014400.Wm82.a2.v1	62.3887	1.32962	5.5522	3.4497e-05	0.00077602	Glyma.03G014400	NAD(P)-binding Rossmann-fold superfamily protein
Glyma.03G023900.Wm82.a2.v1	484.909	136.483	1.829	1.9623e-07	7.6417e-06	Glyma.03G023900
Glyma.03G025600.Wm82.a2.v1	25.4092	430.795	-4.0836	1.1162e-20	2.7934e-18	Glyma.03G025600
Glyma.03G026700.Wm82.a2.v1	637.596	83.4693	2.9333	5.3149e-06	0.00014873	Glyma.03G026700	Pentatricopeptide repeat (PPR) superfamily protein
Glyma.03G027500.Wm82.a2.v1	214.717	744.75	-1.7943	0.0013161	0.01717	Glyma.03G027500	Transketolase
Glyma.03G028000.Wm82.a2.v1	356.159	10.8376	5.0384	2.0206e-14	2.507e-12	Glyma.03G028000	Arginase/deacetylase superfamily protein
Glyma.03G030800.Wm82.a2.v1	213.8	77.9502	1.4556	0.0014725	0.018821	Glyma.03G030800	cytochrome P450, family 83, subfamily B, polypeptide 1
Glyma.03G031800.Wm82.a2.v1	528.046	166.497	1.6652	0.0022797	0.026684	Glyma.03G031800	GRAS family transcription factor
Glyma.03G032300.Wm82.a2.v1	88.9899	5.73317	3.9562	2.6451e-07	1.0026e-05	Glyma.03G032300	cysteine-rich RLK (RECEPTOR-like protein kinase) 34
Glyma.03G032400.Wm82.a2.v1	258.251	3.73204	6.1127	3.8145e-06	0.0001101	Glyma.03G032400	SPX domain gene 3
Glyma.03G034100.Wm82.a2.v1	346.547	126.56	1.4532	8.7951e-05	0.0017263	Glyma.03G034100	Preprotein translocase Sec, Sec61-beta subunit protein
Glyma.03G040100.Wm82.a2.v1	557.409	46.7241	3.5765	3.9817e-05	0.00087907	Glyma.03G040100	lipid transfer protein 1
Glyma.03G040600.Wm82.a2.v1	5.64649	336.464	-5.897	4.1031e-26	1.6281e-23	Glyma.03G040600	PYRIMIDINE 4
Glyma.03G041300.Wm82.a2.v1	77.8497	0	Inf	2.6654e-07	1.0086e-05	Glyma.03G041300	Nuclear transport factor 2 (NTF2) family protein
Glyma.03G044500.Wm82.a2.v1	2.76211	50.9564	-4.2054	7.1954e-05	0.0014511	Glyma.03G044500	Disease resistance-responsive (dirigent-like protein) family protein
Glyma.03G046300.Wm82.a2.v1	694.6	1211.52	-0.80256	0.0048573	0.048856	Glyma.03G046300	Tautomerase/MIF superfamily protein
Glyma.03G054100.Wm82.a2.v1	144.016	30.3111	2.2483	2.641e-05	0.00061384	Glyma.03G054100	Disease resistance protein (TIR-NBS-LRR class)
Glyma.03G056500.Wm82.a2.v1	346.392	163.908	1.0795	0.0029262	0.032604	Glyma.03G056500	SELT-like protein precursor
Glyma.03G056700.Wm82.a2.v1	6677.88	1101.67	2.5997	1.4155e-12	1.4234e-10	Glyma.03G056700	fatty acid desaturase 8
Glyma.03G057800.Wm82.a2.v1	545.923	110.476	2.305	6.7915e-11	5.0444e-09	Glyma.03G057800	Rhodanese/Cell cycle control phosphatase superfamily protein
Glyma.03G060300.Wm82.a2.v1	106869	48557.1	1.1381	5.9167e-06	0.0001638	Glyma.03G060300	light harvesting complex photosystem II
Glyma.03G063200.Wm82.a2.v1	2619.85	1111.86	1.2365	1.8772e-05	0.00045781	Glyma.03G063200	plastid-specific ribosomal protein 4
Glyma.03G068100.Wm82.a2.v1	824.477	3855.98	-2.2255	5.3098e-16	8.0923e-14	Glyma.03G068100	rubisco activase
Glyma.03G069400.Wm82.a2.v1	54.0718	431.547	-2.9966	6.6669e-14	7.789e-12	Glyma.03G069400	delta 1-pyrroline-5-carboxylate synthase 2
Glyma.03G070600.Wm82.a2.v1	211.645	43.0643	2.2971	8.9414e-07	2.9971e-05	Glyma.03G070600	isochorismate synthase 2
Glyma.03G073400.Wm82.a2.v1	110.32	20.5597	2.4238	5.9182e-05	0.0012342	Glyma.03G073400
Glyma.03G073500.Wm82.a2.v1	2.24026	39.2627	-4.1314	0.0029005	0.032376	Glyma.03G073500	Bifunctional inhibitor/lipid-transfer protein/seed storage 2S albumin superfamily protein
Glyma.03G073600.Wm82.a2.v1	190.375	8.04997	4.5637	3.1287e-06	9.2052e-05	Glyma.03G073600	RHO guanyl-nucleotide exchange factor 7
Glyma.03G074600.Wm82.a2.v1	13.9634	181.463	-3.7	9.2036e-11	6.6564e-09	Glyma.03G074600	SOUL heme-binding family protein
Glyma.03G074800.Wm82.a2.v1	20.8675	106.889	-2.3568	0.00014078	0.0025902	Glyma.03G074800	fructokinase-like 1
Glyma.03G078300.Wm82.a2.v1	7037.5	15.8993	8.79	3.7936e-06	0.00010971	Glyma.03G078300	sulfoquinovosyldiacylglycerol 2
Glyma.03G078400.Wm82.a2.v1	28.6603	0.457476	5.9692	0.00035158	0.0057078	Glyma.03G078400	josephin protein-related
Glyma.03G078600.Wm82.a2.v1	200.782	28.4384	2.8197	1.7288e-08	8.3954e-07	Glyma.03G078600	glycerol-3-phosphate acyltransferase 6
Glyma.03G080500.Wm82.a2.v1	24.5489	1.28682	4.2538	0.0049688	0.049682	Glyma.03G080500
Glyma.03G088900.Wm82.a2.v1	237.667	54.7179	2.1189	1.9051e-06	5.9134e-05	Glyma.03G088900	auxin-responsive family protein
Glyma.03G089000.Wm82.a2.v1	792.053	310.369	1.3516	1.2165e-05	0.00031153	Glyma.03G089000	lipase class 3 family protein
Glyma.03G089600.Wm82.a2.v1	120.325	296.198	-1.2996	0.00087734	0.012252	Glyma.03G089600
Glyma.03G089700.Wm82.a2.v1	106.79	283.087	-1.4065	0.00040161	0.00637	Glyma.03G089700
Glyma.03G090200.Wm82.a2.v1	31.6409	105.559	-1.7382	0.0034155	0.037079	Glyma.03G090200	receptor-like protein kinase 1
Glyma.03G099400.Wm82.a2.v1	13.1642	63.9824	-2.2811	0.0027997	0.031425	Glyma.03G099400	Ribosomal L18p/L5e family protein
Glyma.03G101000.Wm82.a2.v1	1001.75	238.08	2.073	2.0239e-11	1.6538e-09	Glyma.03G101000	multidrug resistance-associated protein 9
Glyma.03G104500.Wm82.a2.v1	19.885	111.777	-2.4909	5.2522e-05	0.0011159	Glyma.03G104500	UDP-Glycosyltransferase superfamily protein
Glyma.03G104700.Wm82.a2.v1	274.308	72.6879	1.916	3.5141e-06	0.00010216	Glyma.03G104700	UDP-Glycosyltransferase superfamily protein
Glyma.03G107800.Wm82.a2.v1	142.328	6.84876	4.3772	2.2663e-11	1.8349e-09	Glyma.03G107800	cyclin p4;1
Glyma.03G109500.Wm82.a2.v1	1267.02	624.091	1.0216	0.00036809	0.0059387	Glyma.03G109500	Nucleoside diphosphate kinase family protein
Glyma.03G110100.Wm82.a2.v1	4569.79	1943.68	1.2333	1.3673e-05	0.00034432	Glyma.03G110100	ribosomal protein L4
Glyma.03G111600.Wm82.a2.v1	38.4817	0	Inf	2.9774e-06	8.8315e-05	Glyma.03G111600	like heterochromatin protein (LHP1)
Glyma.03G113200.Wm82.a2.v1	133.245	0	Inf	3.1474e-18	6.2728e-16	Glyma.03G113200	NAD(P)-binding Rossmann-fold superfamily protein
Glyma.03G114600.Wm82.a2.v1	63321.8	24369.3	1.3776	1.4468e-07	5.8141e-06	Glyma.03G114600	photosystem II subunit Q-2
Glyma.03G116600.Wm82.a2.v1	1390.87	3475.21	-1.3211	8.1754e-07	2.7593e-05	Glyma.03G116600	DNAJ homologue 2
Glyma.03G117500.Wm82.a2.v1	242.823	85.8289	1.5004	0.00033062	0.0054074	Glyma.03G117500	squamosa promoter binding protein-like 8
Glyma.03G119500.Wm82.a2.v1	43044.3	16599.3	1.3747	6.3844e-08	2.7677e-06	Glyma.03G119500	dicarboxylate diiron protein, putative (Crd1)
Glyma.03G120300.Wm82.a2.v1	4422.71	1835.65	1.2686	1.366e-06	4.3819e-05	Glyma.03G120300
Glyma.03G121300.Wm82.a2.v1	34.3702	199.936	-2.5403	2.6703e-07	1.0095e-05	Glyma.03G121300	Terpenoid cyclases family protein
Glyma.03G121500.Wm82.a2.v1	126.124	1428.61	-3.5017	2.3121e-27	9.8869e-25	Glyma.03G121500	camelliol C synthase 1
Glyma.03G121600.Wm82.a2.v1	7.82561	216.111	-4.7874	4.5134e-16	6.9508e-14	Glyma.03G121600	lupeol synthase 2
Glyma.03G122000.Wm82.a2.v1	215.632	677.046	-1.6507	0.000317	0.0052136	Glyma.03G122000	cytochrome P450, family 98, subfamily A, polypeptide 3
Glyma.03G125000.Wm82.a2.v1	758.351	226.729	1.7419	4.1228e-06	0.00011822	Glyma.03G125000	RAD-like 1
Glyma.03G129100.Wm82.a2.v1	179.919	40.2766	2.1593	9.8631e-06	0.0002572	Glyma.03G129100	pyrroline-5- carboxylate (P5C) reductase
Glyma.03G129200.Wm82.a2.v1	257.865	61.7646	2.0618	1.2269e-06	3.9763e-05	Glyma.03G129200	cytochrome P450, family 86, subfamily A, polypeptide 1
Glyma.03G130100.Wm82.a2.v1	356.065	831.173	-1.223	6.8001e-05	0.0013879	Glyma.03G130100	Calcium-dependent phosphotriesterase superfamily protein
Glyma.03G131600.Wm82.a2.v1	175.532	48.1126	1.8673	0.0001258	0.0023498	Glyma.03G131600
Glyma.03G131700.Wm82.a2.v1	1097.14	2.20177	8.9609	0.0010048	0.013719	Glyma.03G131700
Glyma.03G132700.Wm82.a2.v1	40.7197	0	Inf	7.4606e-05	0.0014977	Glyma.03G132700	beta-1,3-glucanase 1
Glyma.03G133200.Wm82.a2.v1	504.352	144.645	1.8019	0.0025189	0.028877	Glyma.03G133200	Transmembrane proteins 14C
Glyma.03G133800.Wm82.a2.v1	223.927	33.4279	2.7439	3.1013e-06	9.1309e-05	Glyma.03G133800	6-phosphogluconate dehydrogenase family protein
Glyma.03G136100.Wm82.a2.v1	13.5332	71.072	-2.3928	0.0013655	0.017719	Glyma.03G136100	Integrase-type DNA-binding superfamily protein
Glyma.03G137000.Wm82.a2.v1	37074.6	14086.2	1.3961	0.00015126	0.0027587	Glyma.03G137000	magnesium-chelatase subunit chlH, chloroplast, putative / Mg-protoporphyrin IX chelatase, putative (CHLH)
Glyma.03G137900.Wm82.a2.v1	31.9137	824.286	-4.6909	9.7021e-12	8.4619e-10	Glyma.03G137900	seed imbibition 2
Glyma.03G138200.Wm82.a2.v1	455.612	235.619	0.95135	0.0038991	0.041027	Glyma.03G138200	guanylate kinase
Glyma.03G139900.Wm82.a2.v1	2.20969	163.469	-6.209	5.0596e-08	2.2442e-06	Glyma.03G139900
Glyma.03G142800.Wm82.a2.v1	2958.97	635.707	2.2187	0.00019806	0.0034742	Glyma.03G142800	Rhodanese/Cell cycle control phosphatase superfamily protein
Glyma.03G144500.Wm82.a2.v1	11891.7	4735.63	1.3283	2.4334e-07	9.3119e-06	Glyma.03G144500	fatty acid desaturase 2
Glyma.03G145600.Wm82.a2.v1	0.552423	95.3958	-7.432	1.2899e-09	7.7401e-08	Glyma.03G145600	peroxidase 2
Glyma.03G145900.Wm82.a2.v1	413.811	204.773	1.0149	0.0035476	0.038223	Glyma.03G145900	Plant protein of unknown function (DUF828)
Glyma.03G146000.Wm82.a2.v1	898.293	303.935	1.5634	3.3051e-07	1.2264e-05	Glyma.03G146000	WCRKC thioredoxin 1
Glyma.03G146100.Wm82.a2.v1	144.933	322.529	-1.154	0.0017698	0.021882	Glyma.03G146100	Aha1 domain-containing protein
Glyma.03G147200.Wm82.a2.v1	170.37	25.8782	2.7189	2.0713e-07	8.038e-06	Glyma.03G147200	zinc finger protein 8
Glyma.03G148800.Wm82.a2.v1	235.582	26.2634	3.1651	4.4374e-11	3.4341e-09	Glyma.03G148800	Protein kinase family protein
Glyma.03G149200.Wm82.a2.v1	43.3618	176.717	-2.0269	3.913e-05	0.00086537	Glyma.03G149200	Major facilitator superfamily protein
Glyma.03G151800.Wm82.a2.v1	2.79268	61.5078	-4.461	6.6041e-06	0.00018011	Glyma.03G151800	isopentenyltransferase 3
Glyma.03G151900.Wm82.a2.v1	702.648	61.4516	3.5153	6.2931e-06	0.00017302	Glyma.03G151900	Eukaryotic aspartyl protease family protein
Glyma.03G152200.Wm82.a2.v1	2865.11	679.874	2.0753	7.3048e-14	8.4891e-12	Glyma.03G152200	outer envelope membrane protein 7
Glyma.03G152400.Wm82.a2.v1	66.4673	190.299	-1.5176	0.00083896	0.011817	Glyma.03G152400	Plant protein of unknown function (DUF828)
Glyma.03G153400.Wm82.a2.v1	59.133	7.93494	2.8977	0.00052364	0.0079613	Glyma.03G153400	Protein of unknown function (DUF3049)
Glyma.03G156800.Wm82.a2.v1	36.3331	119.072	-1.7125	0.0018114	0.022267	Glyma.03G156800	NIMA-related kinase 4
Glyma.03G157200.Wm82.a2.v1	625.397	240.285	1.38	1.9718e-05	0.0004764	Glyma.03G157200	ETO1-like 1
Glyma.03G159000.Wm82.a2.v1	1312.93	5668.03	-2.1101	3.1523e-10	2.1165e-08	Glyma.03G159000	alpha/beta-Hydrolases superfamily protein
Glyma.03G159100.Wm82.a2.v1	22516.2	6556.67	1.7799	4.2647e-12	3.9545e-10	Glyma.03G159100	photosystem II reaction center W
Glyma.03G162900.Wm82.a2.v1	270.719	696.3	-1.3629	1.8516e-05	0.00045206	Glyma.03G162900	actin depolymerizing factor 6
Glyma.03G163100.Wm82.a2.v1	49.6196	1.37243	5.1761	5.65e-06	0.0001574	Glyma.03G163100	myb domain protein 15
Glyma.03G163300.Wm82.a2.v1	471.604	229.204	1.0409	0.0017229	0.021443	Glyma.03G163300
Glyma.03G165200.Wm82.a2.v1	171.853	2.57364	6.0612	2.5617e-05	0.00059825	Glyma.03G165200	Long-chain fatty alcohol dehydrogenase family protein
Glyma.03G165600.Wm82.a2.v1	70.9478	201.937	-1.5091	0.00070975	0.010265	Glyma.03G165600	breast cancer associated RING 1
Glyma.03G167800.Wm82.a2.v1	13.8083	110.578	-3.0015	3.2898e-06	9.6279e-05	Glyma.03G167800	multidrug resistance-associated protein 5
Glyma.03G172900.Wm82.a2.v1	67.9718	4.23232	4.0054	5.355e-06	0.00014966	Glyma.03G172900	nodulin MtN21 /EamA-like transporter family protein
Glyma.03G174300.Wm82.a2.v1	241.083	809.463	-1.7474	4.4843e-08	2.0133e-06	Glyma.03G174300	exocyst subunit exo70 family protein H4
Glyma.03G175800.Wm82.a2.v1	142.937	24.5057	2.5442	4.0241e-06	0.00011577	Glyma.03G175800	aluminum sensitive 3
Glyma.03G177300.Wm82.a2.v1	386.895	141.245	1.4537	6.1253e-05	0.0012702	Glyma.03G177300	Homeodomain-like superfamily protein
Glyma.03G179100.Wm82.a2.v1	342.496	132.994	1.3647	0.00021896	0.0037805	Glyma.03G179100
Glyma.03G180700.Wm82.a2.v1	294.993	130.951	1.1717	0.0020262	0.024291	Glyma.03G180700	vacuolar membrane ATPase 10
Glyma.03G180900.Wm82.a2.v1	4617.95	905.479	2.3505	2.1139e-10	1.4525e-08	Glyma.03G180900	plasma membrane intrinsic protein 2A
Glyma.03G184800.Wm82.a2.v1	121.153	306.1	-1.3372	0.00048134	0.0074285	Glyma.03G184800	ACT-like superfamily protein
Glyma.03G185100.Wm82.a2.v1	32.7107	111.25	-1.766	0.0017947	0.022132	Glyma.03G185100	Major facilitator superfamily protein
Glyma.03G185800.Wm82.a2.v1	2751.11	1414.38	0.95984	0.0003263	0.0053526	Glyma.03G185800	triosephosphate isomerase
Glyma.03G185900.Wm82.a2.v1	35377.8	3647.71	3.2778	2.3932e-33	1.8493e-30	Glyma.03G185900	gamma tonoplast intrinsic protein
Glyma.03G186500.Wm82.a2.v1	48.7004	183.884	-1.9168	5.6272e-05	0.0011825	Glyma.03G186500	transducin family protein / WD-40 repeat family protein
Glyma.03G189700.Wm82.a2.v1	62.0479	11.6242	2.4163	0.0021442	0.025476	Glyma.03G189700	Pyruvate kinase family protein
Glyma.03G195600.Wm82.a2.v1	143.586	33.7863	2.0874	8.6771e-05	0.0017069	Glyma.03G195600	Ferritin/ribonucleotide reductase-like family protein
Glyma.03G198700.Wm82.a2.v1	2.76211	47.8397	-4.1144	0.00014437	0.0026461	Glyma.03G198700	LETM1-like protein
Glyma.03G200900.Wm82.a2.v1	302.63	61.8689	2.2903	5.4992e-08	2.4173e-06	Glyma.03G200900	Eukaryotic aspartyl protease family protein
Glyma.03G205300.Wm82.a2.v1	157.147	61.0503	1.364	0.0040828	0.042613	Glyma.03G205300	Protein of unknown function, DUF593
Glyma.03G208300.Wm82.a2.v1	1195.63	510.064	1.229	2.3803e-05	0.00056214	Glyma.03G208300	Rho GTPase activating protein with PAK-box/P21-Rho-binding domain
Glyma.03G209100.Wm82.a2.v1	227.143	95.3477	1.2523	0.0022342	0.026277	Glyma.03G209100	Kinase interacting (KIP1-like) family protein
Glyma.03G209800.Wm82.a2.v1	161.141	537.62	-1.7383	4.5054e-07	1.6279e-05	Glyma.03G209800	B-box type zinc finger protein with CCT domain
Glyma.03G211400.Wm82.a2.v1	316.039	611.932	-0.95327	0.0025582	0.029251	Glyma.03G211400	cullin 1
Glyma.03G213000.Wm82.a2.v1	1.10485	60.122	-5.766	5.3408e-07	1.8986e-05	Glyma.03G213000	ralf-like 33
Glyma.03G213100.Wm82.a2.v1	460.114	229.575	1.003	0.002912	0.032478	Glyma.03G213100	heat shock factor binding protein
Glyma.03G213300.Wm82.a2.v1	3.49792	392.271	-6.8092	3.4691e-32	2.2805e-29	Glyma.03G213300	TSPO(outer membrane tryptophan-rich sensory protein)-related
Glyma.03G214300.Wm82.a2.v1	862.429	244.306	1.8197	7.1286e-09	3.7423e-07	Glyma.03G214300	F-box family protein
Glyma.03G216300.Wm82.a2.v1	97.2128	1363.08	-3.8096	1.2894e-30	7.189e-28	Glyma.03G216300	sucrose synthase 3
Glyma.03G217600.Wm82.a2.v1	180.067	23.9627	2.9097	2.6403e-08	1.2293e-06	Glyma.03G217600	galacturonosyltransferase-like 7
Glyma.03G219400.Wm82.a2.v1	17573.3	10520.4	0.7402	0.0029424	0.032743	Glyma.03G219400	CP12 domain-containing protein 2
Glyma.03G219700.Wm82.a2.v1	173.288	39.4045	2.1367	1.6446e-05	0.00040677	Glyma.03G219700	TRICHOME BIREFRINGENCE-LIKE 6
Glyma.03G220000.Wm82.a2.v1	85.5836	11.0089	2.9587	3.1749e-05	0.00072147	Glyma.03G220000
Glyma.03G220700.Wm82.a2.v1	272.404	568.474	-1.0613	0.00095977	0.013222	Glyma.03G220700	Carbohydrate-binding-like fold
Glyma.03G222000.Wm82.a2.v1	42.0385	436.539	-3.3763	2.3234e-15	3.28e-13	Glyma.03G222000	galactinol synthase 1
Glyma.03G222200.Wm82.a2.v1	54.7793	179.505	-1.7123	0.00035367	0.0057333	Glyma.03G222200
Glyma.03G224100.Wm82.a2.v1	211.948	31.6274	2.7445	0.00021675	0.0037482	Glyma.03G224100	P-glycoprotein 11
Glyma.03G225200.Wm82.a2.v1	192.192	50.4428	1.9298	3.9483e-05	0.00087256	Glyma.03G225200	myb domain protein 55
Glyma.03G225300.Wm82.a2.v1	68.7076	491.214	-2.8378	6.4484e-12	5.7845e-10	Glyma.03G225300
Glyma.03G225400.Wm82.a2.v1	750.667	150.611	2.3173	0.0049013	0.049164	Glyma.03G225400	Pectinacetylesterase family protein
Glyma.03G225500.Wm82.a2.v1	831.622	106.645	2.9631	3.184e-05	0.00072289	Glyma.03G225500	Haloacid dehalogenase-like hydrolase (HAD) superfamily protein
Glyma.03G226800.Wm82.a2.v1	1.10485	43.1767	-5.2883	0.004256	0.044066	Glyma.03G226800	cytochrome P450, family 72, subfamily A, polypeptide 15
Glyma.03G228800.Wm82.a2.v1	132.932	477.913	-1.8461	1.7644e-07	6.9386e-06	Glyma.03G228800	Protein kinase superfamily protein
Glyma.03G228900.Wm82.a2.v1	41.4272	214.979	-2.3755	4.579e-07	1.6518e-05	Glyma.03G228900	ATP-citrate lyase A-3
Glyma.03G231200.Wm82.a2.v1	0	58.8459	#NAME?	0.00081031	0.011483	Glyma.03G231200	nicotianamine synthase 3
Glyma.03G231400.Wm82.a2.v1	102.373	21.5174	2.2503	0.0002293	0.0039344	Glyma.03G231400	Predicted AT-hook DNA-binding family protein
Glyma.03G231500.Wm82.a2.v1	369.709	41.748	3.1466	3.2009e-12	3.0254e-10	Glyma.03G231500	Peptide chain release factor 2
Glyma.03G233500.Wm82.a2.v1	64.1988	261.329	-2.0252	2.6039e-06	7.8285e-05	Glyma.03G233500	Protein phosphatase 2C family protein
Glyma.03G240100.Wm82.a2.v1	352.466	755.857	-1.1006	0.00032834	0.0053821	Glyma.03G240100	D-aminoacid aminotransferase-like PLP-dependent enzymes superfamily protein
Glyma.03G241900.Wm82.a2.v1	953.517	368.362	1.3721	2.4734e-05	0.00058071	Glyma.03G241900
Glyma.03G242900.Wm82.a2.v1	489.927	3531.52	-2.8497	1.5457e-17	2.8249e-15	Glyma.03G242900	copper/zinc superoxide dismutase 1
Glyma.03G243700.Wm82.a2.v1	632.932	1158.35	-0.87195	0.0043332	0.044697	Glyma.03G243700	Esterase/lipase/thioesterase family protein
Glyma.03G244400.Wm82.a2.v1	956.768	2873.89	-1.5868	3.5772e-07	1.3185e-05	Glyma.03G244400	HXXXD-type acyl-transferase family protein
Glyma.03G244800.Wm82.a2.v1	2184.87	3665.51	-0.74647	0.0046248	0.047088	Glyma.03G244800	O-acetylserine (thiol) lyase (OAS-TL) isoform A1
Glyma.03G246300.Wm82.a2.v1	12790.4	3726.11	1.7793	8.3475e-12	7.324e-10	Glyma.03G246300	Ribose 5-phosphate isomerase, type A protein
Glyma.03G247000.Wm82.a2.v1	3315.66	15.3696	7.7531	1.3011e-25	4.9403e-23	Glyma.03G247000	GDP-D-mannose 3\',5\'-epimerase
Glyma.03G247100.Wm82.a2.v1	2509.28	326.098	2.9439	3.0517e-08	1.4045e-06	Glyma.03G247100	bZIP transcription factor family protein
Glyma.03G247200.Wm82.a2.v1	2147.83	655.51	1.7122	7.9876e-10	4.9621e-08	Glyma.03G247200	Bacterial sec-independent translocation protein mttA/Hcf106
Glyma.03G247400.Wm82.a2.v1	3854.62	2269.71	0.76408	0.0034965	0.037748	Glyma.03G247400	indoleacetic acid-induced protein 16
Glyma.03G247500.Wm82.a2.v1	82.9461	7.52027	3.4633	4.4317e-06	0.00012609	Glyma.03G247500	pathogenesis-related 4
Glyma.03G251800.Wm82.a2.v1	790.297	415.311	0.9282	0.0020893	0.024938	Glyma.03G251800	AT hook motif DNA-binding family protein
Glyma.03G252700.Wm82.a2.v1	1156.33	0	Inf	0.0036844	0.039274	Glyma.03G252700	GDSL-like Lipase/Acylhydrolase superfamily protein
Glyma.03G253100.Wm82.a2.v1	211.426	20.1316	3.3926	3.2685e-05	0.00073979	Glyma.03G253100	plant U-box 9
Glyma.03G253400.Wm82.a2.v1	355.049	20.8753	4.0881	4.6546e-19	9.952e-17	Glyma.03G253400
Glyma.03G253500.Wm82.a2.v1	1732	687.98	1.332	1.7893e-06	5.5895e-05	Glyma.03G253500	non-photochemical quenching 1
Glyma.03G255000.Wm82.a2.v1	240.246	578.212	-1.2671	9.811e-05	0.0018961	Glyma.03G255000	G-box binding factor 3
Glyma.03G255100.Wm82.a2.v1	226.285	823.176	-1.8631	5.0284e-09	2.7377e-07	Glyma.03G255100	Galactose mutarotase-like superfamily protein
Glyma.03G255700.Wm82.a2.v1	147.354	2.53083	5.8635	1.7929e-09	1.0529e-07	Glyma.03G255700	arabinogalactan protein 20
Glyma.03G256900.Wm82.a2.v1	160.709	21.3328	2.9133	1.0965e-07	4.5158e-06	Glyma.03G256900	alpha/beta-Hydrolases superfamily protein
Glyma.03G258200.Wm82.a2.v1	97.9554	6.01942	4.0244	1.736e-05	0.00042741	Glyma.03G258200	Integrase-type DNA-binding superfamily protein
Glyma.03G258400.Wm82.a2.v1	271.704	31.7692	3.0963	1.3641e-11	1.1599e-09	Glyma.03G258400	Protein of unknown function (DUF688)
Glyma.03G259400.Wm82.a2.v1	3708.28	2221.92	0.73894	0.0045738	0.046676	Glyma.03G259400
Glyma.03G259800.Wm82.a2.v1	83.2517	13.9544	2.5768	0.00021488	0.0037211	Glyma.03G259800	Rho GTPase activating protein with PAK-box/P21-Rho-binding domain
Glyma.03G260200.Wm82.a2.v1	49.0694	460.954	-3.2317	6.8903e-16	1.0358e-13	Glyma.03G260200	CBL-interacting protein kinase 9
Glyma.03G261500.Wm82.a2.v1	17087.7	5448.89	1.6489	1.5416e-10	1.0864e-08	Glyma.03G261500	photosystem I P subunit
Glyma.03G261800.Wm82.a2.v1	10273	6260.2	0.71457	0.0046412	0.047185	Glyma.03G261800	Homeodomain-like superfamily protein
Glyma.03G262300.Wm82.a2.v1	57721.7	29013	0.99242	6.8698e-05	0.0013995	Glyma.03G262300	photosystem I light harvesting complex gene 2
Glyma.04G001500.Wm82.a2.v1	6766.1	3094.45	1.1286	0.0024115	0.027896	Glyma.04G001500	NAD(P)-binding Rossmann-fold superfamily protein
Glyma.04G002300.Wm82.a2.v1	9173.77	3075.26	1.5768	0.00026529	0.0044582	Glyma.04G002300	Ribosomal protein L3 family protein
Glyma.04G004200.Wm82.a2.v1	40.045	4.23232	3.2421	0.0023121	0.027022	Glyma.04G004200	subtilisin-like serine protease 2
Glyma.04G007100.Wm82.a2.v1	105.744	3.5742	4.8868	9.1443e-07	3.0512e-05	Glyma.04G007100	SAUR-like auxin-responsive protein family
Glyma.04G007500.Wm82.a2.v1	675.078	309.257	1.1262	0.00033809	0.0055193	Glyma.04G007500	ATPase, F0/V0 complex, subunit C protein
Glyma.04G008600.Wm82.a2.v1	22.5554	93.8495	-2.0569	0.0011927	0.015876	Glyma.04G008600	2-oxoglutarate (2OG) and Fe(II)-dependent oxygenase superfamily protein
Glyma.04G008900.Wm82.a2.v1	292.761	69.1859	2.0812	0.0029927	0.033236	Glyma.04G008900	GATA transcription factor 7
Glyma.04G009100.Wm82.a2.v1	359.307	79.6517	2.1734	2.8673e-08	1.3266e-06	Glyma.04G009100	Kinesin motor family protein
Glyma.04G012300.Wm82.a2.v1	476.538	1632.91	-1.7768	6.3036e-10	4.0063e-08	Glyma.04G012300	NmrA-like negative transcriptional regulator family protein
Glyma.04G012500.Wm82.a2.v1	711.206	367.562	0.95228	0.0018829	0.022954	Glyma.04G012500	cryptochrome-interacting basic-helix-loop-helix 1
Glyma.04G013000.Wm82.a2.v1	321.598	143.321	1.166	0.001869	0.022822	Glyma.04G013000	O-Glycosyl hydrolases family 17 protein
Glyma.04G014000.Wm82.a2.v1	219.252	1994.69	-3.1855	5.7194e-05	0.0011967	Glyma.04G014000	polyol/monosaccharide transporter 5
Glyma.04G014500.Wm82.a2.v1	2459.33	1274.54	0.94828	0.00038606	0.0061587	Glyma.04G014500	Photosystem II reaction center PsbP family protein
Glyma.04G015800.Wm82.a2.v1	1364.81	647.976	1.0747	0.00015441	0.0028023	Glyma.04G015800
Glyma.04G016000.Wm82.a2.v1	223.979	78.0786	1.5204	0.00038761	0.0061789	Glyma.04G016000	glutamate receptor 3.3
Glyma.04G016100.Wm82.a2.v1	721.486	225.916	1.6752	1.615e-07	6.414e-06	Glyma.04G016100	Protein phosphatase 2C family protein
Glyma.04G016200.Wm82.a2.v1	22.8305	0.414671	5.7828	0.0019203	0.023288	Glyma.04G016200
Glyma.04G017500.Wm82.a2.v1	23491.7	40822.1	-0.7972	0.0016163	0.020299	Glyma.04G017500	catalase 2
Glyma.04G017700.Wm82.a2.v1	689.859	2209.05	-1.6791	1.3931e-09	8.2809e-08	Glyma.04G017700	starch branching enzyme 2.2
Glyma.04G020000.Wm82.a2.v1	1935.22	519.693	1.8968	0.001394	0.018	Glyma.04G020000	HMG (high mobility group) box protein with ARID/BRIGHT DNA-binding domain
Glyma.04G020300.Wm82.a2.v1	88085	37066.5	1.2488	7.2169e-07	2.4872e-05	Glyma.04G020300	Cupredoxin superfamily protein
Glyma.04G021000.Wm82.a2.v1	2299.1	4112.16	-0.83883	0.0014228	0.01828	Glyma.04G021000	DC1 domain-containing protein
Glyma.04G021400.Wm82.a2.v1	990.589	1908.15	-0.94582	0.00060215	0.0089389	Glyma.04G021400	Thioredoxin superfamily protein
Glyma.04G022300.Wm82.a2.v1	28.2936	727.443	-4.6843	6.9881e-05	0.0014177	Glyma.04G022300	Subtilisin-like serine endopeptidase family protein
Glyma.04G023200.Wm82.a2.v1	78.9263	217.368	-1.4616	0.00066552	0.0097223	Glyma.04G023200	Glutathione S-transferase family protein
Glyma.04G023500.Wm82.a2.v1	201.797	493.542	-1.2903	0.0036374	0.038924	Glyma.04G023500
Glyma.04G025100.Wm82.a2.v1	89.9396	410.891	-2.1917	1.568e-06	4.965e-05	Glyma.04G025100	Putative lysine decarboxylase family protein
Glyma.04G028400.Wm82.a2.v1	1787.04	3224.1	-0.85132	0.0013343	0.017383	Glyma.04G028400	ATP-dependent protease La (LON) domain protein
Glyma.04G029100.Wm82.a2.v1	151.722	387.707	-1.3535	0.00020294	0.0035443	Glyma.04G029100	BEL1-like homeodomain 10
Glyma.04G030900.Wm82.a2.v1	25.0707	0.457476	5.7762	0.00095775	0.013199	Glyma.04G030900
Glyma.04G031800.Wm82.a2.v1	343.23	131.911	1.3796	0.00022884	0.0039281	Glyma.04G031800	HAD-superfamily hydrolase, subfamily IG, 5\'-nucleotidase
Glyma.04G031900.Wm82.a2.v1	333.961	89.1436	1.9055	9.705e-07	3.2164e-05	Glyma.04G031900
Glyma.04G033500.Wm82.a2.v1	3306.05	1660.2	0.99375	0.00015477	0.0028064	Glyma.04G033500	J-domain protein required for chloroplast accumulation response 1
Glyma.04G035900.Wm82.a2.v1	7016.42	1790.03	1.9707	9.6112e-14	1.1024e-11	Glyma.04G035900	cytochrome b6f complex subunit (petM), putative
Glyma.04G036800.Wm82.a2.v1	188.14	36.9031	2.35	1.8612e-06	5.7933e-05	Glyma.04G036800	Protein of unknown function, DUF617
Glyma.04G038700.Wm82.a2.v1	556.381	144.359	1.9464	1.2372e-08	6.1925e-07	Glyma.04G038700	photosystem I light harvesting complex gene 5
Glyma.04G038900.Wm82.a2.v1	459.719	203.868	1.1731	0.00055879	0.0084055	Glyma.04G038900	Thioredoxin superfamily protein
Glyma.04G039300.Wm82.a2.v1	348.575	920.71	-1.4013	4.5986e-06	0.00013042	Glyma.04G039300	abscisic acid responsive elements-binding factor 2
Glyma.04G045000.Wm82.a2.v1	1318.97	644.057	1.0342	0.00023146	0.0039611	Glyma.04G045000	adenine phosphoribosyl transferase 1
Glyma.04G048100.Wm82.a2.v1	167.425	61.4222	1.4467	0.0021069	0.025108	Glyma.04G048100	Cellulose-synthase-like C12
Glyma.04G049900.Wm82.a2.v1	397.267	768.624	-0.95217	0.0016437	0.020584	Glyma.04G049900	gamma vacuolar processing enzyme
Glyma.04G052000.Wm82.a2.v1	24.6711	310.685	-3.6546	3.753e-15	5.1336e-13	Glyma.04G052000	heat shock transcription factor A2
Glyma.04G052800.Wm82.a2.v1	113.668	22.2478	2.3531	0.0039916	0.04182	Glyma.04G052800	Protein of unknown function (DUF3511)
Glyma.04G054100.Wm82.a2.v1	1218.4	464.614	1.3909	2.0152e-06	6.2027e-05	Glyma.04G054100	S-adenosyl-L-methionine-dependent methyltransferases superfamily protein
Glyma.04G054400.Wm82.a2.v1	6.81246	166.698	-4.6129	5.6426e-13	5.9743e-11	Glyma.04G054400	17.6 kDa class II heat shock protein
Glyma.04G055300.Wm82.a2.v1	47594.8	16031	1.5699	6.9761e-10	4.4021e-08	Glyma.04G055300	photosystem II subunit X
Glyma.04G055900.Wm82.a2.v1	533.946	182.338	1.5501	4.919e-06	0.00013853	Glyma.04G055900	ferredoxin-related
Glyma.04G056000.Wm82.a2.v1	681.054	363.487	0.90586	0.0036498	0.039018	Glyma.04G056000	YGGT family protein
Glyma.04G057800.Wm82.a2.v1	1542.86	518.205	1.574	4.4335e-08	1.9926e-06	Glyma.04G057800	3-ketoacyl-CoA synthase 10
Glyma.04G058900.Wm82.a2.v1	4848.19	2780.3	0.8022	0.0018027	0.022185	Glyma.04G058900	CONSTANS-like 4
Glyma.04G059900.Wm82.a2.v1	210.295	68.6268	1.6156	0.00021869	0.0037789	Glyma.04G059900	DnaJ/Hsp40 cysteine-rich domain superfamily protein
Glyma.04G061500.Wm82.a2.v1	173.746	718.256	-2.0475	6.2648e-08	2.7213e-06	Glyma.04G061500	CBL-interacting protein kinase 25
Glyma.04G062200.Wm82.a2.v1	139.992	468.546	-1.7429	8.0952e-07	2.7364e-05	Glyma.04G062200	casein lytic proteinase B4
Glyma.04G063200.Wm82.a2.v1	316.873	71.0586	2.1568	9.2771e-08	3.8805e-06	Glyma.04G063200
Glyma.04G063900.Wm82.a2.v1	307.296	147.363	1.0603	0.0043351	0.044703	Glyma.04G063900
Glyma.04G065400.Wm82.a2.v1	17.7364	120.627	-2.7658	6.0671e-06	0.00016754	Glyma.04G065400
Glyma.04G065600.Wm82.a2.v1	14482.6	3496.86	2.0502	5.0573e-14	5.9879e-12	Glyma.04G065600	Bifunctional inhibitor/lipid-transfer protein/seed storage 2S albumin superfamily protein
Glyma.04G066000.Wm82.a2.v1	17728.4	8632.68	1.0382	4.041e-05	0.0008886	Glyma.04G066000	ATPase, F0 complex, subunit B/B\', bacterial/chloroplast
Glyma.04G069600.Wm82.a2.v1	0	24.693	#NAME?	0.0014311	0.018355	Glyma.04G069600	1-deoxy-D-xylulose 5-phosphate synthase 3
Glyma.04G070500.Wm82.a2.v1	29.2128	1.82991	3.9968	0.0025541	0.029227	Glyma.04G070500	2-oxoglutarate (2OG) and Fe(II)-dependent oxygenase superfamily protein
Glyma.04G071400.Wm82.a2.v1	93.656	276.564	-1.5622	0.0027021	0.030572	Glyma.04G071400	TIFY domain protein 8
Glyma.04G074000.Wm82.a2.v1	145.394	46.4806	1.6453	0.0010284	0.013998	Glyma.04G074000	O-Glycosyl hydrolases family 17 protein
Glyma.04G076500.Wm82.a2.v1	86.7496	16.2284	2.4183	0.00038129	0.0061113	Glyma.04G076500	Cellulose-synthase-like C5
Glyma.04G077900.Wm82.a2.v1	335.863	122.959	1.4497	0.00012458	0.0023299	Glyma.04G077900	chaperone protein dnaJ-related
Glyma.04G078500.Wm82.a2.v1	390.341	729.246	-0.90167	0.0033987	0.036971	Glyma.04G078500	myosin heavy chain-related
Glyma.04G079600.Wm82.a2.v1	1212.42	33307.8	-4.7799	9.1368e-32	5.8323e-29	Glyma.04G079600	BURP domain-containing protein
Glyma.04G080500.Wm82.a2.v1	72.8802	181.68	-1.3178	0.0034162	0.037079	Glyma.04G080500	La protein 1
Glyma.04G080700.Wm82.a2.v1	180.866	451.291	-1.3191	0.00012911	0.0024015	Glyma.04G080700	aspartate aminotransferase 3
Glyma.04G082300.Wm82.a2.v1	3.3451	53.5862	-4.0017	7.6715e-05	0.0015366	Glyma.04G082300	tocopherol cyclase, chloroplast / vitamin E deficient 1 (VTE1) / sucrose export defective 1 (SXD1)
Glyma.04G082500.Wm82.a2.v1	282.534	644.274	-1.1893	0.0001946	0.0034225	Glyma.04G082500	tocopherol cyclase, chloroplast / vitamin E deficient 1 (VTE1) / sucrose export defective 1 (SXD1)
Glyma.04G082800.Wm82.a2.v1	25.8088	126.833	-2.297	6.6425e-05	0.0013608	Glyma.04G082800
Glyma.04G083000.Wm82.a2.v1	397.365	114.281	1.7979	1.1232e-06	3.681e-05	Glyma.04G083000	Plant protein of unknown function (DUF828) with plant pleckstrin homology-like region
Glyma.04G083100.Wm82.a2.v1	891.01	266.12	1.7434	2.1423e-08	1.019e-06	Glyma.04G083100	Glyoxalase/Bleomycin resistance protein/Dioxygenase superfamily protein
Glyma.04G085000.Wm82.a2.v1	88.1884	269.828	-1.6134	0.0035443	0.038197	Glyma.04G085000	homeobox gene 8
Glyma.04G086400.Wm82.a2.v1	125.725	270.481	-1.1053	0.0047351	0.04792	Glyma.04G086400	ATP-dependent protease La (LON) domain protein
Glyma.04G087000.Wm82.a2.v1	48.5475	238.243	-2.295	3.7571e-07	1.3756e-05	Glyma.04G087000	plastid transcriptionally active 6
Glyma.04G087100.Wm82.a2.v1	28.4464	102.413	-1.8481	0.0019183	0.023269	Glyma.04G087100	ataurora1
Glyma.04G087400.Wm82.a2.v1	26.1144	99.168	-1.925	0.0015723	0.019826	Glyma.04G087400	alpha/beta-Hydrolases superfamily protein
Glyma.04G088200.Wm82.a2.v1	32.7129	313.783	-3.2618	5.6162e-05	0.0011807	Glyma.04G088200	amino acid permease 6
Glyma.04G088300.Wm82.a2.v1	59.6243	195.452	-1.7128	0.00055361	0.0083448	Glyma.04G088300	Putative serine esterase family protein
Glyma.04G089000.Wm82.a2.v1	12.1533	73.1159	-2.5888	0.0024239	0.027984	Glyma.04G089000	MATE efflux family protein
Glyma.04G089800.Wm82.a2.v1	1644.33	431.587	1.9298	2.5421e-11	2.0284e-09	Glyma.04G089800	Glutamyl-tRNA reductase family protein
Glyma.04G091600.Wm82.a2.v1	288.373	33.3851	3.1107	5.7412e-05	0.0012001	Glyma.04G091600	Predicted AT-hook DNA-binding family protein
Glyma.04G092900.Wm82.a2.v1	126.428	380.593	-1.5899	4.0325e-05	0.00088717	Glyma.04G092900	sequence-specific DNA binding transcription factors;transcription regulators
Glyma.04G093300.Wm82.a2.v1	380.633	121.544	1.6469	1.3315e-05	0.00033665	Glyma.04G093300	homeobox protein 22
Glyma.04G099300.Wm82.a2.v1	0	21.0038	#NAME?	0.0018153	0.022303	Glyma.04G099300	O-fucosyltransferase family protein
Glyma.04G099900.Wm82.a2.v1	1950.23	933.645	1.0627	0.00010679	0.0020469	Glyma.04G099900	general regulatory factor 2
Glyma.04G100400.Wm82.a2.v1	130.262	26.7797	2.2822	0.00093348	0.012905	Glyma.04G100400	Phosphate-responsive 1 family protein
Glyma.04G100700.Wm82.a2.v1	404.824	161.535	1.3255	0.00018349	0.0032471	Glyma.04G100700	S-adenosyl-L-methionine-dependent methyltransferases superfamily protein
Glyma.04G101500.Wm82.a2.v1	1296.5	734.495	0.8198	0.0034581	0.037478	Glyma.04G101500	cryptochrome 1
Glyma.04G104900.Wm82.a2.v1	2439.2	1444.69	0.75565	0.0043095	0.044515	Glyma.04G104900	acetyl-CoA carboxylase 1
Glyma.04G105900.Wm82.a2.v1	910.447	3529.69	-1.9549	1.0659e-12	1.0893e-10	Glyma.04G105900	lipoxygenase 1
Glyma.04G106500.Wm82.a2.v1	16.3259	718.382	-5.4595	1.0976e-15	1.6115e-13	Glyma.04G106500	Heavy metal transport/detoxification superfamily protein
Glyma.04G109400.Wm82.a2.v1	682.929	370.293	0.88307	0.0044506	0.045652	Glyma.04G109400	UDP-glucosyl transferase 85A7
Glyma.04G112800.Wm82.a2.v1	69977.6	15836.6	2.1436	1.556e-16	2.5668e-14	Glyma.04G112800	photosystem I subunit G
Glyma.04G123000.Wm82.a2.v1	61.5261	2.11616	4.8617	1.2985e-06	4.1959e-05	Glyma.04G123000
Glyma.04G123900.Wm82.a2.v1	325.59	1024.85	-1.6543	5.1145e-08	2.264e-06	Glyma.04G123900	heteroglycan glucosidase 1
Glyma.04G128400.Wm82.a2.v1	19.0269	90.9307	-2.2567	0.0006714	0.009792	Glyma.04G128400	zinc ion binding
Glyma.04G129700.Wm82.a2.v1	41.8856	2.07335	4.3364	0.0039236	0.041235	Glyma.04G129700	HSP20-like chaperones superfamily protein
Glyma.04G133400.Wm82.a2.v1	2087.17	783.445	1.4136	2.9333e-07	1.1014e-05	Glyma.04G133400
Glyma.04G134100.Wm82.a2.v1	18.4133	116.651	-2.6634	0.00025282	0.0042731	Glyma.04G134100	SEC14-like 12
Glyma.04G136000.Wm82.a2.v1	213.048	5.06166	5.3954	0.0011017	0.014866	Glyma.04G136000	Eukaryotic aspartyl protease family protein
Glyma.04G137000.Wm82.a2.v1	106.263	352.016	-1.728	9.0289e-05	0.0017651	Glyma.04G137000
Glyma.04G138600.Wm82.a2.v1	84.6667	361.128	-2.0926	8.9537e-08	3.7487e-06	Glyma.04G138600	dehydration-induced protein (ERD15)
Glyma.04G139200.Wm82.a2.v1	2418.96	1372.72	0.81735	0.0021845	0.025845	Glyma.04G139200	ribosomal protein large subunit 27
Glyma.04G141900.Wm82.a2.v1	290.15	134.653	1.1076	0.0036179	0.038772	Glyma.04G141900	elongation defective 1 protein / ELD1 protein
Glyma.04G142800.Wm82.a2.v1	2345.76	786.008	1.5774	4.4268e-06	0.00012604	Glyma.04G142800	chloroplast thylakoid lumen protein
Glyma.04G144600.Wm82.a2.v1	105.257	284.58	-1.4349	0.00029014	0.004826	Glyma.04G144600	acyl-activating enzyme 17
Glyma.04G147100.Wm82.a2.v1	960.896	156.443	2.6187	0.00073714	0.010593	Glyma.04G147100	tetraspanin7
Glyma.04G147600.Wm82.a2.v1	460.749	18.3873	4.6472	1.1174e-06	3.6673e-05	Glyma.04G147600	SPX domain gene 2
Glyma.04G147800.Wm82.a2.v1	481.221	164.448	1.5491	0.00038821	0.0061861	Glyma.04G147800	DnaJ/Hsp40 cysteine-rich domain superfamily protein
Glyma.04G155900.Wm82.a2.v1	179.7	607.748	-1.7579	1.3918e-07	5.5985e-06	Glyma.04G155900	serine carboxypeptidase-like 29
Glyma.04G156200.Wm82.a2.v1	13194.3	5583.13	1.2408	1.2435e-06	4.0274e-05	Glyma.04G156200	Tetratricopeptide repeat (TPR)-like superfamily protein
Glyma.04G159300.Wm82.a2.v1	313.801	6.97718	5.4911	1.231e-24	4.3377e-22	Glyma.04G159300	AGAMOUS-like 8
Glyma.04G161000.Wm82.a2.v1	541.4	76.0775	2.8312	1.8225e-14	2.2675e-12	Glyma.04G161000
Glyma.04G161600.Wm82.a2.v1	2615.68	1360.79	0.94275	0.00038952	0.0062025	Glyma.04G161600	Protein of unknown function (DUF1118)
Glyma.04G162600.Wm82.a2.v1	665.195	295.358	1.1713	0.00020617	0.0035907	Glyma.04G162600
Glyma.04G164500.Wm82.a2.v1	975.284	460.911	1.0813	0.0002602	0.0043825	Glyma.04G164500	glucuronidase 2
Glyma.04G166900.Wm82.a2.v1	159.571	417.475	-1.3875	8.9905e-05	0.0017592	Glyma.04G166900	myb domain protein 16
Glyma.04G167900.Wm82.a2.v1	75283.4	36409.9	1.048	2.9408e-05	0.00067688	Glyma.04G167900	light-harvesting chlorophyll-protein complex I subunit A4
Glyma.04G168400.Wm82.a2.v1	1.13541	97.841	-6.4292	8.3573e-08	3.5394e-06	Glyma.04G168400
Glyma.04G169500.Wm82.a2.v1	762.729	343.583	1.1505	0.00016806	0.0030139	Glyma.04G169500	Exostosin family protein
Glyma.04G169600.Wm82.a2.v1	3062.17	4.7326	9.3377	1.2515e-101	2.7561e-97	Glyma.04G169600	GAST1 protein homolog 4
Glyma.04G170400.Wm82.a2.v1	113.235	316.279	-1.4819	0.00011595	0.0021947	Glyma.04G170400	NAP1-related protein 2
Glyma.04G174400.Wm82.a2.v1	5783.72	2987.94	0.95285	0.00019343	0.0034079	Glyma.04G174400	Protein of unknown function (DUF1118)
Glyma.04G175900.Wm82.a2.v1	395.153	163.263	1.2752	0.00032177	0.0052843	Glyma.04G175900	Nodulin-like / Major Facilitator Superfamily protein
Glyma.04G176900.Wm82.a2.v1	267.557	104.246	1.3599	0.00073456	0.010566	Glyma.04G176900	BIG PETAL P
Glyma.04G177600.Wm82.a2.v1	99.4225	231.421	-1.2189	0.0028736	0.032131	Glyma.04G177600	ARM repeat superfamily protein
Glyma.04G177700.Wm82.a2.v1	104.399	256.946	-1.2994	0.0023816	0.027641	Glyma.04G177700	alpha/beta-Hydrolases superfamily protein
Glyma.04G179500.Wm82.a2.v1	124.803	3.44578	5.1787	3.882e-12	3.6302e-10	Glyma.04G179500	Gibberellin-regulated family protein
Glyma.04G182000.Wm82.a2.v1	699.697	1289.56	-0.88208	0.0019581	0.023662	Glyma.04G182000	Protein of unknown function (DUF3506)
Glyma.04G184000.Wm82.a2.v1	402.066	176.546	1.1874	0.00072327	0.010421	Glyma.04G184000	HCO3- transporter family
Glyma.04G184400.Wm82.a2.v1	60.6986	229.53	-1.9189	1.5404e-05	0.00038398	Glyma.04G184400	SKP1/ASK-interacting protein 16
Glyma.04G185000.Wm82.a2.v1	1934.34	896.926	1.1088	4.9005e-05	0.0010499	Glyma.04G185000
Glyma.04G185200.Wm82.a2.v1	340.191	112.007	1.6028	2.436e-05	0.00057286	Glyma.04G185200	Protein phosphatase 2A, regulatory subunit PR55
Glyma.04G187000.Wm82.a2.v1	162.58	401.348	-1.3037	0.00025038	0.004235	Glyma.04G187000	histone deacetylase 6
Glyma.04G189200.Wm82.a2.v1	311.683	135.739	1.1992	0.0013753	0.017816	Glyma.04G189200	splicing endonuclease 1
Glyma.04G190800.Wm82.a2.v1	13.2887	78.9507	-2.5708	0.00043	0.0067616	Glyma.04G190800	peptidemethionine sulfoxide reductase 2
Glyma.04G193900.Wm82.a2.v1	4.54164	75.5772	-4.0567	2.1787e-06	6.6501e-05	Glyma.04G193900
Glyma.04G198600.Wm82.a2.v1	2247	4555.92	-1.0197	0.0010628	0.014431	Glyma.04G198600	Nodulin MtN3 family protein
Glyma.04G199900.Wm82.a2.v1	431.557	1202.33	-1.4782	5.0588e-07	1.8115e-05	Glyma.04G199900	basic helix-loop-helix (bHLH) DNA-binding superfamily protein
Glyma.04G200500.Wm82.a2.v1	206.055	19.7169	3.3855	0.00075019	0.010749	Glyma.04G200500	basic helix-loop-helix (bHLH) DNA-binding superfamily protein
Glyma.04G202500.Wm82.a2.v1	793.064	383.13	1.0496	0.00055265	0.0083333	Glyma.04G202500
Glyma.04G202800.Wm82.a2.v1	287.901	132.125	1.1237	0.003577	0.038455	Glyma.04G202800	Mitochondrial substrate carrier family protein
Glyma.04G202900.Wm82.a2.v1	488.036	232.481	1.0699	0.0015151	0.019257	Glyma.04G202900	calnexin 1
Glyma.04G203200.Wm82.a2.v1	71.2252	409.056	-2.5218	1.0383e-10	7.485e-09	Glyma.04G203200	respiratory burst oxidase homologue D
Glyma.04G204500.Wm82.a2.v1	69.3189	186.099	-1.4248	0.0014331	0.018376	Glyma.04G204500	Protein prenylyltransferase superfamily protein
Glyma.04G209200.Wm82.a2.v1	199.435	74.903	1.4128	0.001136	0.015259	Glyma.04G209200	amino acid permease 2
Glyma.04G210500.Wm82.a2.v1	179.489	368.747	-1.0387	0.0037039	0.039396	Glyma.04G210500	Protein kinase protein with adenine nucleotide alpha hydrolases-like domain
Glyma.04G210700.Wm82.a2.v1	22.9833	89.4754	-1.9609	0.001897	0.023055	Glyma.04G210700	DNA binding;nucleotide binding;nucleic acid binding;DNA-directed DNA polymerases;DNA-directed DNA polymerases
Glyma.04G211300.Wm82.a2.v1	444.091	210.704	1.0756	0.003569	0.038396	Glyma.04G211300	S-adenosyl-L-methionine-dependent methyltransferases superfamily protein
Glyma.04G213800.Wm82.a2.v1	51.5825	169.21	-1.7139	0.00035785	0.0057925	Glyma.04G213800	AAA-type ATPase family protein
Glyma.04G215500.Wm82.a2.v1	900.001	226.403	1.991	3.0336e-06	8.965e-05	Glyma.04G215500	protein kinase family protein
Glyma.04G215800.Wm82.a2.v1	26823.5	8078.56	1.7313	1.657e-11	1.3823e-09	Glyma.04G215800	photosystem I reaction center subunit PSI-N, chloroplast, putative / PSI-N, putative (PSAN)
Glyma.04G216000.Wm82.a2.v1	283.545	2062.24	-2.8626	6.6031e-22	1.8177e-19	Glyma.04G216000	carbamoyl phosphate synthetase A
Glyma.04G221600.Wm82.a2.v1	843.45	465.43	0.85774	0.0042495	0.044019	Glyma.04G221600	potassium transporter 2
Glyma.04G221700.Wm82.a2.v1	459.437	831.737	-0.85626	0.0042477	0.044011	Glyma.04G221700
Glyma.04G222100.Wm82.a2.v1	2038.75	688.365	1.5664	2.1685e-08	1.0292e-06	Glyma.04G222100	expansin A8
Glyma.04G222400.Wm82.a2.v1	77.5463	333.562	-2.1048	1.4542e-07	5.8387e-06	Glyma.04G222400	Chalcone-flavanone isomerase family protein
Glyma.04G223100.Wm82.a2.v1	124.651	28.9815	2.1047	0.00017364	0.0031001	Glyma.04G223100
Glyma.04G223300.Wm82.a2.v1	129.312	8.59306	3.9115	2.2992e-09	1.3211e-07	Glyma.04G223300	WRKY DNA-binding protein 70
Glyma.04G225900.Wm82.a2.v1	1229.19	659.673	0.89789	0.001539	0.019478	Glyma.04G225900
Glyma.04G227000.Wm82.a2.v1	0	45.9937	#NAME?	6.2998e-06	0.0001731	Glyma.04G227000	Heavy metal transport/detoxification superfamily protein
Glyma.04G227600.Wm82.a2.v1	68.6465	11.8382	2.5357	0.00074645	0.010708	Glyma.04G227600
Glyma.04G228000.Wm82.a2.v1	89.145	244.758	-1.4571	0.00046295	0.0072103	Glyma.04G228000	Transducin/WD40 repeat-like superfamily protein
Glyma.04G228300.Wm82.a2.v1	320.303	60.8069	2.3971	1.2326e-07	5.0177e-06	Glyma.04G228300	pseudo-response regulator 5
Glyma.04G229400.Wm82.a2.v1	312.821	629.062	-1.0079	0.0014512	0.018592	Glyma.04G229400	CTC-interacting domain 11
Glyma.04G231400.Wm82.a2.v1	75.6729	243.902	-1.6885	6.7177e-05	0.0013749	Glyma.04G231400	homeobox 7
Glyma.04G232200.Wm82.a2.v1	186.731	31.1833	2.5821	2.4778e-07	9.4736e-06	Glyma.04G232200	P-loop containing nucleoside triphosphate hydrolases superfamily protein
Glyma.04G232400.Wm82.a2.v1	943.084	384.764	1.2934	2.9563e-05	0.00067888	Glyma.04G232400	Rhodanese/Cell cycle control phosphatase superfamily protein
Glyma.04G233500.Wm82.a2.v1	2188.32	1103.64	0.98756	0.00024288	0.0041304	Glyma.04G233500	Tetratricopeptide repeat (TPR)-like superfamily protein
Glyma.04G234400.Wm82.a2.v1	58.7334	245.301	-2.0623	2.4739e-06	7.4941e-05	Glyma.04G234400
Glyma.04G234900.Wm82.a2.v1	667.045	1233.32	-0.88669	0.0019653	0.023732	Glyma.04G234900	2A phosphatase associated protein of 46 kD
Glyma.04G236400.Wm82.a2.v1	23.1995	90.2031	-1.9591	0.00216	0.025636	Glyma.04G236400	CCT motif family protein
Glyma.04G236900.Wm82.a2.v1	516.064	1202.11	-1.22	2.5999e-05	0.00060589	Glyma.04G236900	NADH-dependent glutamate synthase 1
Glyma.04G237300.Wm82.a2.v1	352.165	888.32	-1.3348	1.2121e-05	0.00031058	Glyma.04G237300	spermidine synthase 3
Glyma.04G238200.Wm82.a2.v1	84.1426	377.766	-2.1666	2.3939e-08	1.1265e-06	Glyma.04G238200	sigma factor E
Glyma.04G238800.Wm82.a2.v1	505.015	1077.06	-1.0927	0.00018904	0.0033386	Glyma.04G238800	ubiquitin conjugating enzyme 9
Glyma.04G239800.Wm82.a2.v1	1052.48	553.969	0.92592	0.001686	0.021031	Glyma.04G239800	Thioredoxin superfamily protein
Glyma.04G240100.Wm82.a2.v1	198.384	580.219	-1.5483	3.0314e-06	8.965e-05	Glyma.04G240100	nodulin MtN21 /EamA-like transporter family protein
Glyma.04G240200.Wm82.a2.v1	3.98922	42.0343	-3.3974	0.0014156	0.018221	Glyma.04G240200	nodulin MtN21 /EamA-like transporter family protein
Glyma.04G242000.Wm82.a2.v1	6168.3	2692.68	1.1958	3.6175e-06	0.00010489	Glyma.04G242000	Thioredoxin superfamily protein
Glyma.04G242100.Wm82.a2.v1	44.8662	170.869	-1.9292	0.00010186	0.0019624	Glyma.04G242100	SCARECROW-like 1
Glyma.04G242800.Wm82.a2.v1	456.397	97.9373	2.2204	8.8681e-08	3.7164e-06	Glyma.04G242800	ACT domain repeat 3
Glyma.04G243500.Wm82.a2.v1	72.5768	192.445	-1.4069	0.0018309	0.022432	Glyma.04G243500
Glyma.04G243800.Wm82.a2.v1	2031.27	201.592	3.3329	6.1624e-28	2.8571e-25	Glyma.04G243800
Glyma.04G245100.Wm82.a2.v1	100.682	235.036	-1.2231	0.0029723	0.033042	Glyma.04G245100	UDP-sugar pyrophosphorylase
Glyma.04G245200.Wm82.a2.v1	1053.13	522.812	1.0103	0.00050088	0.0076681	Glyma.04G245200	subunit NDH-M of NAD(P)H:plastoquinone dehydrogenase complex
Glyma.04G247600.Wm82.a2.v1	42.7177	4.77541	3.1611	0.0024229	0.027984	Glyma.04G247600	IAA-leucine resistant (ILR)-like gene 6
Glyma.04G247700.Wm82.a2.v1	6980.54	3856.36	0.8561	0.00082697	0.011682	Glyma.04G247700	Aldolase superfamily protein
Glyma.04G249400.Wm82.a2.v1	7846.27	4108.29	0.93347	0.00022865	0.0039263	Glyma.04G249400	Pheophorbide a oxygenase family protein with Rieske [2Fe-2S] domain
Glyma.04G252000.Wm82.a2.v1	135.424	37.0021	1.8718	0.00037645	0.0060514	Glyma.04G252000	camphor resistance CrcB family protein
Glyma.04G252100.Wm82.a2.v1	2478.34	276.222	3.1655	3.4711e-15	4.7776e-13	Glyma.04G252100	cold shock domain protein 1
Glyma.04G253300.Wm82.a2.v1	3140.54	1324.68	1.2454	3.1153e-05	0.00071022	Glyma.04G253300	Ribosomal protein S13/S18 family
Glyma.04G255400.Wm82.a2.v1	240.152	5910.95	-4.6214	2.172e-52	5.6274e-49	Glyma.04G255400	cellulose synthase like G2
Glyma.05G001100.Wm82.a2.v1	4419.71	1347.59	1.7136	0.0024037	0.027824	Glyma.05G001100	ribosomal protein L22
Glyma.05G002000.Wm82.a2.v1	597.898	1108.41	-0.89052	0.0020574	0.024606	Glyma.05G002000	Plant protein of unknown function (DUF827)
Glyma.05G002800.Wm82.a2.v1	68.2186	180.449	-1.4034	0.0023316	0.027175	Glyma.05G002800	RNA-binding CRS1 / YhbY (CRM) domain protein
Glyma.05G003200.Wm82.a2.v1	3301.13	1052.2	1.6496	1.0602e-09	6.4678e-08	Glyma.05G003200	cytochrome P450, family 96, subfamily A, polypeptide 1
Glyma.05G003900.Wm82.a2.v1	2212.08	811.437	1.4469	0.0021682	0.025706	Glyma.05G003900	Raffinose synthase family protein
Glyma.05G006000.Wm82.a2.v1	964.311	2092.04	-1.1173	5.2405e-05	0.0011145	Glyma.05G006000	ADP-ribosylation factor A1B
Glyma.05G006600.Wm82.a2.v1	14.6381	93.4776	-2.6749	7.9718e-05	0.0015866	Glyma.05G006600	NAD(P)-binding Rossmann-fold superfamily protein
Glyma.05G007100.Wm82.a2.v1	94490	52512.5	0.8475	0.00072773	0.010482	Glyma.05G007100	carbonic anhydrase 1
Glyma.05G007200.Wm82.a2.v1	1087.77	598.379	0.86225	0.0028384	0.031811	Glyma.05G007200	DegP protease 1
Glyma.05G007800.Wm82.a2.v1	405.52	118.43	1.7757	9.0997e-06	0.00024029	Glyma.05G007800	Tetratricopeptide repeat (TPR)-like superfamily protein
Glyma.05G008200.Wm82.a2.v1	0	18.0288	#NAME?	0.0047771	0.04817	Glyma.05G008200	aspartate-glutamate racemase family
Glyma.05G009800.Wm82.a2.v1	37.7742	1.65868	4.5093	0.00029213	0.0048518	Glyma.05G009800
Glyma.05G010200.Wm82.a2.v1	176.261	45.3383	1.9589	0.00012676	0.0023637	Glyma.05G010200	Cytochrome P450 superfamily protein
Glyma.05G011200.Wm82.a2.v1	482.789	94.5236	2.3526	2.0341e-10	1.4021e-08	Glyma.05G011200
Glyma.05G011600.Wm82.a2.v1	203.817	40.9909	2.3139	0.00015892	0.0028711	Glyma.05G011600	Leucine-rich repeat protein kinase family protein
Glyma.05G012300.Wm82.a2.v1	841.78	387.908	1.1177	0.00020646	0.0035941	Glyma.05G012300	fatty acyl-ACP thioesterases B
Glyma.05G015000.Wm82.a2.v1	9.66627	64.2393	-2.7324	0.00068184	0.009918	Glyma.05G015000	Protein of unknown function, DUF617
Glyma.05G015400.Wm82.a2.v1	295.58	73.7607	2.0026	8.0569e-07	2.7276e-05	Glyma.05G015400	ATPase E1-E2 type family protein / haloacid dehalogenase-like hydrolase family protein
Glyma.05G017900.Wm82.a2.v1	501.762	257.543	0.96219	0.003482	0.037638	Glyma.05G017900	O-fucosyltransferase family protein
Glyma.05G018800.Wm82.a2.v1	554.632	235.017	1.2388	0.0001314	0.0024369	Glyma.05G018800	AGAMOUS-like 8
Glyma.05G019200.Wm82.a2.v1	52.7224	0.914953	5.8486	0.00056896	0.0085267	Glyma.05G019200	cytochrome P450, family 78, subfamily A, polypeptide 10
Glyma.05G020500.Wm82.a2.v1	524.585	105.717	2.311	1.272e-10	9.095e-09	Glyma.05G020500	PLC-like phosphodiesterases superfamily protein
Glyma.05G021500.Wm82.a2.v1	294.132	37.0743	2.988	1.8163e-11	1.5038e-09	Glyma.05G021500	plasmodesmata callose-binding protein 3
Glyma.05G022200.Wm82.a2.v1	78.3433	303.24	-1.9526	1.3881e-06	4.4464e-05	Glyma.05G022200	heat shock protein 101
Glyma.05G022500.Wm82.a2.v1	94.4813	231.948	-1.2957	0.0016776	0.020938	Glyma.05G022500	diacylglycerol kinase1
Glyma.05G022900.Wm82.a2.v1	157259	53398.4	1.5583	8.8536e-10	5.4846e-08	Glyma.05G022900	photosystem I subunit F
Glyma.05G023800.Wm82.a2.v1	32.3722	152.572	-2.2367	0.00025591	0.0043169	Glyma.05G023800	Flavin-binding monooxygenase family protein
Glyma.05G025200.Wm82.a2.v1	51.1874	154.169	-1.5907	0.0014208	0.018261	Glyma.05G025200	RING/U-box superfamily protein
Glyma.05G025300.Wm82.a2.v1	14698.3	8529.78	0.78507	0.0017372	0.021556	Glyma.05G025300	D-ribulose-5-phosphate-3-epimerase
Glyma.05G026200.Wm82.a2.v1	27373.3	13281.1	1.0434	3.6373e-05	0.00081239	Glyma.05G026200	Pyridine nucleotide-disulphide oxidoreductase family protein
Glyma.05G029200.Wm82.a2.v1	1.7184	53.0886	-4.9493	7.1898e-05	0.0014507	Glyma.05G029200	aldehyde dehydrogenase 12A1
Glyma.05G029300.Wm82.a2.v1	22.003	81.6688	-1.8921	0.0041606	0.043291	Glyma.05G029300
Glyma.05G029800.Wm82.a2.v1	1081.34	339.953	1.6694	2.6959e-08	1.2525e-06	Glyma.05G029800	SPFH/Band 7/PHB domain-containing membrane-associated protein family
Glyma.05G030000.Wm82.a2.v1	628.316	1647.01	-1.3903	7.8829e-07	2.6811e-05	Glyma.05G030000	homeobox 1
Glyma.05G030600.Wm82.a2.v1	326.909	129.739	1.3333	0.00041873	0.0066033	Glyma.05G030600	Major facilitator superfamily protein
Glyma.05G031800.Wm82.a2.v1	380.242	972.313	-1.3545	7.0592e-06	0.00019101	Glyma.05G031800	BIG PETAL P
Glyma.05G032200.Wm82.a2.v1	3658.61	1420.63	1.3648	2.6475e-07	1.0026e-05	Glyma.05G032200	Homeodomain-like superfamily protein
Glyma.05G032600.Wm82.a2.v1	31.5447	201.755	-2.6771	5.4454e-08	2.3984e-06	Glyma.05G032600	ARM repeat superfamily protein
Glyma.05G033000.Wm82.a2.v1	130.852	464.13	-1.8266	3.5213e-07	1.3003e-05	Glyma.05G033000	response regulator 5
Glyma.05G033100.Wm82.a2.v1	8.50029	61.3794	-2.8522	0.00063156	0.0093096	Glyma.05G033100
Glyma.05G041600.Wm82.a2.v1	776.389	1399.72	-0.85028	0.0026061	0.029722	Glyma.05G041600	ubiquitin-associated (UBA)/TS-N domain-containing protein / octicosapeptide/Phox/Bemp1 (PB1) domain-containing protein
Glyma.05G042600.Wm82.a2.v1	13.4415	97.5815	-2.8599	2.5073e-05	0.00058678	Glyma.05G042600	cytochrome P450, family 71, subfamily A, polypeptide 20
Glyma.05G042800.Wm82.a2.v1	0.582987	30.9693	-5.7312	0.00037378	0.006015	Glyma.05G042800	cytochrome P450, family 71 subfamily B, polypeptide 7
Glyma.05G044000.Wm82.a2.v1	3428.6	89.9194	5.2528	1.5927e-58	5.3963e-55	Glyma.05G044000	Pectin lyase-like superfamily protein
Glyma.05G045000.Wm82.a2.v1	353.912	106.517	1.7323	4.8683e-06	0.00013719	Glyma.05G045000	Protein kinase superfamily protein
Glyma.05G045800.Wm82.a2.v1	0.552423	452.476	-9.6779	1.3498e-40	1.6986e-37	Glyma.05G045800
Glyma.05G046400.Wm82.a2.v1	166.569	397.429	-1.2546	0.00042807	0.0067336	Glyma.05G046400	homolog of nucleolar protein NOP56
Glyma.05G047900.Wm82.a2.v1	289.783	105.773	1.454	0.0040327	0.042169	Glyma.05G047900	purple acid phosphatase 27
Glyma.05G048000.Wm82.a2.v1	17552.9	7830.96	1.1644	4.5958e-06	0.00013042	Glyma.05G048000	ATP synthase delta-subunit gene
Glyma.05G048500.Wm82.a2.v1	15.8652	72.1902	-2.1859	0.0022755	0.026655	Glyma.05G048500
Glyma.05G049600.Wm82.a2.v1	204.002	47.2966	2.1088	6.3428e-06	0.00017406	Glyma.05G049600	BCL-2-associated athanogene 1
Glyma.05G052700.Wm82.a2.v1	23.4134	157.061	-2.7459	4.7538e-07	1.7106e-05	Glyma.05G052700	Leucine-rich repeat protein kinase family protein
Glyma.05G053800.Wm82.a2.v1	14.1162	65.0954	-2.2052	0.0038765	0.040847	Glyma.05G053800	AT-hook motif nuclear-localized protein 1
Glyma.05G054700.Wm82.a2.v1	698.371	146.51	2.253	2.2083e-11	1.7979e-09	Glyma.05G054700	Nucleotide-sugar transporter family protein
Glyma.05G054800.Wm82.a2.v1	232.818	63.5812	1.8725	1.7644e-05	0.00043317	Glyma.05G054800	nudix hydrolase homolog 14
Glyma.05G055000.Wm82.a2.v1	189.915	575.037	-1.5983	0.0015185	0.01928	Glyma.05G055000	copper chaperone for SOD1
Glyma.05G056100.Wm82.a2.v1	313.707	125.562	1.321	0.00055534	0.0083596	Glyma.05G056100	Cupredoxin superfamily protein
Glyma.05G056300.Wm82.a2.v1	2178.65	7438.93	-1.7717	2.2396e-11	1.8173e-09	Glyma.05G056300	Glycosyl hydrolases family 32 protein
Glyma.05G061700.Wm82.a2.v1	350.075	149.538	1.2271	0.00078872	0.011213	Glyma.05G061700	Tryptophan RNA-binding attenuator protein-like
Glyma.05G062400.Wm82.a2.v1	43.484	618.251	-3.8296	7.3804e-23	2.1964e-20	Glyma.05G062400	2-oxoglutarate (2OG) and Fe(II)-dependent oxygenase superfamily protein
Glyma.05G063000.Wm82.a2.v1	472.636	129.463	1.8682	1.3674e-07	5.5153e-06	Glyma.05G063000	PPPDE putative thiol peptidase family protein
Glyma.05G064400.Wm82.a2.v1	37.3134	0.872147	5.419	0.0018405	0.022543	Glyma.05G064400
Glyma.05G064700.Wm82.a2.v1	409.671	771.04	-0.91234	0.0026837	0.030386	Glyma.05G064700	BAX inhibitor 1
Glyma.05G065800.Wm82.a2.v1	1.74896	773.169	-8.7881	3.4334e-08	1.5704e-06	Glyma.05G065800	expansin-like B1
Glyma.05G066100.Wm82.a2.v1	9633.78	3456.68	1.4787	1.2159e-08	6.0996e-07	Glyma.05G066100	Chlorophyll A-B binding family protein
Glyma.05G068100.Wm82.a2.v1	503.297	139.201	1.8542	1.1252e-07	4.6189e-06	Glyma.05G068100
Glyma.05G068400.Wm82.a2.v1	572.848	153.426	1.9006	0.002759	0.031056	Glyma.05G068400	SBP (S-ribonuclease binding protein) family protein
Glyma.05G068500.Wm82.a2.v1	54.2223	207.172	-1.9339	2.2321e-05	0.00053113	Glyma.05G068500	Protein of unknown function (DUF581)
Glyma.05G069100.Wm82.a2.v1	316.731	4.77541	6.0515	0.0044451	0.045606	Glyma.05G069100	expansin-like A2
Glyma.05G070600.Wm82.a2.v1	87.2081	258.054	-1.5651	0.00013252	0.0024545	Glyma.05G070600	nitrate transporter 1.5
Glyma.05G082200.Wm82.a2.v1	500.334	1167.33	-1.2222	3.0787e-05	0.00070332	Glyma.05G082200	Disease resistance protein (CC-NBS-LRR class) family
Glyma.05G091100.Wm82.a2.v1	791.385	409.08	0.952	0.0015671	0.019766	Glyma.05G091100	sumo conjugation enzyme 1
Glyma.05G091200.Wm82.a2.v1	76.2887	303.721	-1.9932	1.0809e-06	3.5634e-05	Glyma.05G091200	Integrase-type DNA-binding superfamily protein
Glyma.05G091600.Wm82.a2.v1	1166.11	2219.62	-0.92861	0.00065682	0.0096048	Glyma.05G091600	2-oxoglutarate (2OG) and Fe(II)-dependent oxygenase superfamily protein
Glyma.05G098600.Wm82.a2.v1	103.971	463.739	-2.1571	5.2367e-09	2.837e-07	Glyma.05G098600	lipoxygenase 1
Glyma.05G103200.Wm82.a2.v1	595.068	152.369	1.9655	4.1333e-06	0.00011844	Glyma.05G103200	Subtilase family protein
Glyma.05G104100.Wm82.a2.v1	113.327	271.955	-1.2629	0.0013788	0.017841	Glyma.05G104100	Ribonuclease III family protein
Glyma.05G105000.Wm82.a2.v1	251.638	1000.28	-1.991	1.6796e-10	1.1724e-08	Glyma.05G105000	Phototropic-responsive NPH3 family protein
Glyma.05G109500.Wm82.a2.v1	168.44	573.006	-1.7663	1.8271e-07	7.1696e-06	Glyma.05G109500	Homeobox-leucine zipper protein family
Glyma.05G110100.Wm82.a2.v1	640.889	324.409	0.98226	0.0017444	0.021606	Glyma.05G110100	cytochrome c oxidase-related
Glyma.05G110200.Wm82.a2.v1	2830.14	1162.6	1.2835	0.00017588	0.0031364	Glyma.05G110200	Tubulin/FtsZ family protein
Glyma.05G112200.Wm82.a2.v1	1257.08	417.772	1.5893	0.0004794	0.0074088	Glyma.05G112200	lsd one like 1
Glyma.05G115200.Wm82.a2.v1	40.628	133.626	-1.7177	0.0010292	0.014001	Glyma.05G115200	Pentatricopeptide repeat (PPR) superfamily protein
Glyma.05G116700.Wm82.a2.v1	51.2791	203.783	-1.9906	1.9369e-05	0.00046968	Glyma.05G116700	translocon at the outer membrane of chloroplasts 64-V
Glyma.05G118300.Wm82.a2.v1	76.6249	237.221	-1.6303	0.00013982	0.0025756	Glyma.05G118300	dentin sialophosphoprotein-related
Glyma.05G119000.Wm82.a2.v1	1398.16	308.28	2.1812	2.091e-13	2.3082e-11	Glyma.05G119000	light harvesting complex photosystem II subunit 6
Glyma.05G120100.Wm82.a2.v1	1971.38	923.214	1.0945	5.5427e-05	0.001167	Glyma.05G120100	loricrin-related
Glyma.05G120300.Wm82.a2.v1	1293.11	409.982	1.6572	1.5196e-08	7.4781e-07	Glyma.05G120300	FAD/NAD(P)-binding oxidoreductase family protein
Glyma.05G120400.Wm82.a2.v1	409.885	148.979	1.4601	4.0026e-05	0.00088194	Glyma.05G120400	P-loop containing nucleoside triphosphate hydrolases superfamily protein
Glyma.05G123300.Wm82.a2.v1	527.5	205.728	1.3584	5.1912e-05	0.0011067	Glyma.05G123300	Protein of unknown function (DUF1644)
Glyma.05G127900.Wm82.a2.v1	572.052	145.405	1.9761	4.6488e-05	0.0010032	Glyma.05G127900	Small nuclear ribonucleoprotein family protein
Glyma.05G128000.Wm82.a2.v1	390793	122231	1.6768	4.986e-11	3.8126e-09	Glyma.05G128000	chlorophyll A/B binding protein 1
Glyma.05G128400.Wm82.a2.v1	204.724	642.668	-1.6504	0.00048184	0.007431	Glyma.05G128400
Glyma.05G129100.Wm82.a2.v1	397.727	916.745	-1.2047	5.7336e-05	0.0011991	Glyma.05G129100
Glyma.05G129300.Wm82.a2.v1	323.557	145.076	1.1572	0.0018297	0.022429	Glyma.05G129300
Glyma.05G135100.Wm82.a2.v1	298.7	141.216	1.0808	0.0041889	0.043545	Glyma.05G135100	FMN-linked oxidoreductases superfamily protein
Glyma.05G136300.Wm82.a2.v1	317.395	96.5515	1.7169	1.0698e-05	0.00027684	Glyma.05G136300	peptide transporter 2
Glyma.05G137500.Wm82.a2.v1	161.045	55.4456	1.5383	0.0012964	0.016979	Glyma.05G137500	senescence-related gene 1
Glyma.05G138400.Wm82.a2.v1	94.9397	1.70149	5.8021	0.0045117	0.046149	Glyma.05G138400	purple acid phosphatase 3
Glyma.05G140600.Wm82.a2.v1	421.89	1131.58	-1.4234	1.4555e-06	4.642e-05	Glyma.05G140600
Glyma.05G141000.Wm82.a2.v1	347.8	165.609	1.0705	0.0032443	0.035511	Glyma.05G141000	pyruvate dehydrogenase E1 beta
Glyma.05G141900.Wm82.a2.v1	142.018	332.73	-1.2283	0.00098288	0.013486	Glyma.05G141900	ornithine-delta-aminotransferase
Glyma.05G142300.Wm82.a2.v1	50.6022	138.144	-1.4489	0.004033	0.042169	Glyma.05G142300	Tetratricopeptide repeat (TPR)-like superfamily protein
Glyma.05G142400.Wm82.a2.v1	112.526	19.8026	2.5065	0.00032143	0.0052806	Glyma.05G142400	inositol transporter 2
Glyma.05G143000.Wm82.a2.v1	137.535	25.22	2.4472	5.5653e-05	0.0011712	Glyma.05G143000
Glyma.05G143800.Wm82.a2.v1	431.021	811.439	-0.91272	0.0021168	0.025212	Glyma.05G143800	auxin response factor 6
Glyma.05G146600.Wm82.a2.v1	43.2984	133.511	-1.6246	0.00182	0.022342	Glyma.05G146600	Zn-dependent exopeptidases superfamily protein
Glyma.05G147100.Wm82.a2.v1	6.62907	179.079	-4.7556	6.1848e-14	7.2642e-12	Glyma.05G147100	cytochrome P450, family 78, subfamily A, polypeptide 5
Glyma.05G149700.Wm82.a2.v1	572.716	279.614	1.0344	0.0011299	0.0152	Glyma.05G149700	phragmoplast-associated kinesin-related protein, putative
Glyma.05G149900.Wm82.a2.v1	384.076	1835.92	-2.257	9.2768e-15	1.2125e-12	Glyma.05G149900	FKBP-type peptidyl-prolyl cis-trans isomerase family protein
Glyma.05G152200.Wm82.a2.v1	1165.43	453.576	1.3614	0.0021821	0.025837	Glyma.05G152200	Subtilisin-like serine endopeptidase family protein
Glyma.05G152300.Wm82.a2.v1	1764.76	218.997	3.0105	0.00022682	0.0038964	Glyma.05G152300	UDP-D-glucuronate 4-epimerase 6
Glyma.05G154600.Wm82.a2.v1	765.301	305.367	1.3255	1.9049e-05	0.00046379	Glyma.05G154600	Bifunctional inhibitor/lipid-transfer protein/seed storage 2S albumin superfamily protein
Glyma.05G154700.Wm82.a2.v1	337.503	854.977	-1.341	1.4031e-05	0.00035214	Glyma.05G154700	Protein of unknown function, DUF538
Glyma.05G157600.Wm82.a2.v1	33.5404	136.571	-2.0257	0.00016797	0.0030135	Glyma.05G157600	acyl-activating enzyme 18
Glyma.05G157800.Wm82.a2.v1	2327.28	977.247	1.2519	0.00019316	0.0034044	Glyma.05G157800	Mitochondrial substrate carrier family protein
Glyma.05G158700.Wm82.a2.v1	832.458	338.843	1.2968	0.00040575	0.0064331	Glyma.05G158700	CBL-interacting protein kinase 12
Glyma.05G160900.Wm82.a2.v1	278.23	80.4382	1.7903	0.0039618	0.041566	Glyma.05G160900
Glyma.05G161900.Wm82.a2.v1	0	39.1048	#NAME?	7.6537e-06	0.00020518	Glyma.05G161900	FASCICLIN-like arabinogalactan-protein 12
Glyma.05G164700.Wm82.a2.v1	76.1359	0.414671	7.5205	2.2163e-10	1.5158e-08	Glyma.05G164700	Sulfite exporter TauE/SafE family protein
Glyma.05G166600.Wm82.a2.v1	2420.62	5711.96	-1.2386	2.3102e-06	7.0126e-05	Glyma.05G166600	evolutionarily conserved C-terminal region 2
Glyma.05G166800.Wm82.a2.v1	10307.1	3206.55	1.6845	0.0014558	0.018629	Glyma.05G166800	protein containing PDZ domain, a K-box domain, and a TPR region
Glyma.05G168400.Wm82.a2.v1	29275.6	10018	1.5471	1.2847e-09	7.7199e-08	Glyma.05G168400	2Fe-2S ferredoxin-like superfamily protein
Glyma.05G172300.Wm82.a2.v1	30201.9	9881.26	1.6119	2.9977e-10	2.0188e-08	Glyma.05G172300	photosystem II BY
Glyma.05G174900.Wm82.a2.v1	105.715	12.0388	3.1344	2.3233e-06	7.0477e-05	Glyma.05G174900
Glyma.05G175000.Wm82.a2.v1	523.601	179.633	1.5434	2.3776e-05	0.0005618	Glyma.05G175000	beta-1,4-N-acetylglucosaminyltransferase family protein
Glyma.05G175500.Wm82.a2.v1	305.545	64.4961	2.2441	5.3075e-08	2.3424e-06	Glyma.05G175500	GTP cyclohydrolase II
Glyma.05G177000.Wm82.a2.v1	3984.47	1624.82	1.2941	8.6982e-07	2.9201e-05	Glyma.05G177000	Haloacid dehalogenase-like hydrolase (HAD) superfamily protein
Glyma.05G178000.Wm82.a2.v1	1518.02	734.752	1.0469	0.00055535	0.0083596	Glyma.05G178000	Ribosomal L29 family protein
Glyma.05G178500.Wm82.a2.v1	86.7236	239.185	-1.4636	0.0005017	0.007678	Glyma.05G178500	Phototropic-responsive NPH3 family protein
Glyma.05G180500.Wm82.a2.v1	6.81246	47.524	-2.8024	0.0029491	0.032801	Glyma.05G180500	Phosphoglycerate mutase family protein
Glyma.05G180600.Wm82.a2.v1	6884.3	37274.3	-2.4368	3.1429e-14	3.803e-12	Glyma.05G180600	myo-inositol-1-phosphate synthase 3
Glyma.05G182500.Wm82.a2.v1	37.7459	137.77	-1.8679	0.00047175	0.0073175	Glyma.05G182500	bZIP transcription factor family protein
Glyma.05G183500.Wm82.a2.v1	150.4	596.873	-1.9886	6.9261e-08	2.9791e-06	Glyma.05G183500	stress enhanced protein 2
Glyma.05G183600.Wm82.a2.v1	2167.72	680.802	1.6709	1.8287e-09	1.0711e-07	Glyma.05G183600
Glyma.05G184200.Wm82.a2.v1	397.64	188.769	1.0748	0.0019881	0.023938	Glyma.05G184200
Glyma.05G185000.Wm82.a2.v1	46.5824	135.472	-1.5401	0.0026117	0.029771	Glyma.05G185000	Domain of unknown function (DUF1726) ;Putative ATPase (DUF699)
Glyma.05G187800.Wm82.a2.v1	213.885	89.2453	1.261	0.0030006	0.033292	Glyma.05G187800	Transcription elongation factor (TFIIS) family protein
Glyma.05G188000.Wm82.a2.v1	92.4312	13.3685	2.7895	5.1177e-05	0.0010916	Glyma.05G188000
Glyma.05G188200.Wm82.a2.v1	1030.67	438.613	1.2326	2.6629e-05	0.00061828	Glyma.05G188200	Plastid-lipid associated protein PAP / fibrillin family protein
Glyma.05G190100.Wm82.a2.v1	278.418	1070.71	-1.9432	1.8331e-05	0.0004483	Glyma.05G190100	Protein of unknown function (DUF506)
Glyma.05G192700.Wm82.a2.v1	554.379	200.34	1.4684	6.5118e-05	0.0013396	Glyma.05G192700	ABC-2 type transporter family protein
Glyma.05G193900.Wm82.a2.v1	55.9713	0.414671	7.0766	8.7924e-08	3.6953e-06	Glyma.05G193900	chromatin remodeling 24
Glyma.05G195700.Wm82.a2.v1	167.425	401.461	-1.2617	0.00035734	0.0057886	Glyma.05G195700	CBS / octicosapeptide/Phox/Bemp1 (PB1) domains-containing protein
Glyma.05G196400.Wm82.a2.v1	52.873	335.14	-2.6642	1.5818e-10	1.1112e-08	Glyma.05G196400	Leucine-rich repeat protein kinase family protein
Glyma.05G199000.Wm82.a2.v1	9.42175	561.749	-5.8978	2.737e-35	2.5115e-32	Glyma.05G199000	Amidase family protein
Glyma.05G199200.Wm82.a2.v1	1126.46	626.052	0.84744	0.0032337	0.035439	Glyma.05G199200	calnexin 1
Glyma.05G199300.Wm82.a2.v1	1.74896	577.645	-8.3675	3.0221e-45	5.5462e-42	Glyma.05G199300
Glyma.05G199700.Wm82.a2.v1	2353.11	805.364	1.5469	1.993e-08	9.5413e-07	Glyma.05G199700	Rubredoxin-like superfamily protein
Glyma.05G200500.Wm82.a2.v1	6781.87	2752.58	1.3009	5.3498e-07	1.9003e-05	Glyma.05G200500	magnesium-protoporphyrin IX methyltransferase
Glyma.05G200900.Wm82.a2.v1	186.358	60.7935	1.6161	0.00046319	0.0072115	Glyma.05G200900	basic helix-loop-helix (bHLH) DNA-binding superfamily protein
Glyma.05G201300.Wm82.a2.v1	4975.52	912.306	2.4473	7.8168e-07	2.6618e-05	Glyma.05G201300	acyl carrier protein 4
Glyma.05G201700.Wm82.a2.v1	5.76874	84.6705	-3.8755	1.069e-06	3.5269e-05	Glyma.05G201700	basic helix-loop-helix (bHLH) DNA-binding superfamily protein
Glyma.05G203300.Wm82.a2.v1	295.538	35.3166	3.0649	1.2778e-06	4.1353e-05	Glyma.05G203300	hydroxysteroid dehydrogenase 2
Glyma.05G203700.Wm82.a2.v1	1893.66	767.281	1.3033	5.193e-06	0.00014568	Glyma.05G203700	Heavy metal transport/detoxification superfamily protein
Glyma.05G204100.Wm82.a2.v1	17.9832	196.95	-3.4531	1.4585e-10	1.0328e-08	Glyma.05G204100	Squamosa promoter-binding protein-like (SBP domain) transcription factor family protein
Glyma.05G204600.Wm82.a2.v1	475.937	1583.02	-1.7338	0.0018261	0.022392	Glyma.05G204600	osmotin 34
Glyma.05G204700.Wm82.a2.v1	418.731	193.146	1.1163	0.0045642	0.04661	Glyma.05G204700	UDP-D-glucose/UDP-D-galactose 4-epimerase 1
Glyma.05G207500.Wm82.a2.v1	121.888	271.685	-1.1564	0.003017	0.033439	Glyma.05G207500	beta-6 tubulin
Glyma.05G208500.Wm82.a2.v1	229.787	88.6166	1.3747	0.00096104	0.013224	Glyma.05G208500	Protein of unknown function (DUF3741)
Glyma.05G211700.Wm82.a2.v1	14.6992	86.1714	-2.5515	0.00023131	0.0039611	Glyma.05G211700	ACC synthase 1
Glyma.05G212000.Wm82.a2.v1	58.5195	172.669	-1.561	0.0009849	0.013506	Glyma.05G212000	Transducin/WD40 repeat-like superfamily protein
Glyma.05G212500.Wm82.a2.v1	27.9551	171.618	-2.618	4.1113e-05	0.0009027	Glyma.05G212500	respiratory burst oxidase protein F
Glyma.05G212800.Wm82.a2.v1	1532.24	2785.47	-0.86228	0.0011541	0.015446	Glyma.05G212800	VIRB2-interacting protein 2
Glyma.05G213200.Wm82.a2.v1	233.349	658.415	-1.4965	4.4007e-06	0.00012538	Glyma.05G213200	calcium-dependent protein kinase 6
Glyma.05G214300.Wm82.a2.v1	208.666	53.201	1.9717	1.5844e-05	0.00039294	Glyma.05G214300	Leucine-rich repeat protein kinase family protein
Glyma.05G214600.Wm82.a2.v1	121.277	341.983	-1.4956	7.9929e-05	0.0015901	Glyma.05G214600
Glyma.05G215600.Wm82.a2.v1	229.921	1404.58	-2.6109	1.856e-12	1.837e-10	Glyma.05G215600	Transmembrane amino acid transporter family protein
Glyma.05G216000.Wm82.a2.v1	880.591	5829.79	-2.7269	1.8147e-06	5.6606e-05	Glyma.05G216000
Glyma.05G216400.Wm82.a2.v1	2211.21	213.451	3.3729	0.0024369	0.028112	Glyma.05G216400	glycosyl hydrolase 9C2
Glyma.05G216700.Wm82.a2.v1	2116.16	1055.98	1.0029	0.0036984	0.039357	Glyma.05G216700	Nucleoside diphosphate kinase family protein
Glyma.05G218400.Wm82.a2.v1	2956.4	7921.95	-1.422	5.7356e-08	2.5137e-06	Glyma.05G218400	Glutaredoxin family protein
Glyma.05G218500.Wm82.a2.v1	207.719	807.103	-1.9581	9.7305e-10	5.9774e-08	Glyma.05G218500	DCD (Development and Cell Death) domain protein
Glyma.05G218800.Wm82.a2.v1	855.813	444.865	0.94393	0.0015873	0.019998	Glyma.05G218800	Translation elongation factor EF1B/ribosomal protein S6 family protein
Glyma.05G221300.Wm82.a2.v1	847.034	351.764	1.2678	0.00042228	0.0066545	Glyma.05G221300	Transcriptional factor B3 family protein / auxin-responsive factor AUX/IAA-related
Glyma.05G221500.Wm82.a2.v1	62.0502	169.229	-1.4475	0.0020546	0.024584	Glyma.05G221500	Homeodomain-like transcriptional regulator
Glyma.05G221800.Wm82.a2.v1	52.4145	181.894	-1.7951	0.00016388	0.0029474	Glyma.05G221800
Glyma.05G224400.Wm82.a2.v1	269.136	830.809	-1.6262	6.0324e-05	0.001253	Glyma.05G224400	CCCH-type zinc finger family protein
Glyma.05G230700.Wm82.a2.v1	3951.35	1529.97	1.3688	2.3169e-07	8.9124e-06	Glyma.05G230700	protein kinase family protein
Glyma.05G232400.Wm82.a2.v1	129.437	41.7213	1.6334	0.0021039	0.025079	Glyma.05G232400	Fibronectin type III domain-containing protein
Glyma.05G233300.Wm82.a2.v1	440.441	135.022	1.7057	5.6473e-05	0.0011855	Glyma.05G233300	aluminum-activated malate transporter 9
Glyma.05G233400.Wm82.a2.v1	260.382	114.195	1.1891	0.0025533	0.029225	Glyma.05G233400	aluminum-activated malate transporter 9
Glyma.05G234500.Wm82.a2.v1	43.698	3.48859	3.6469	0.000489	0.0075203	Glyma.05G234500	BR enhanced expression 1
Glyma.05G236400.Wm82.a2.v1	32.8352	0.414671	6.3071	8.7373e-05	0.0017165	Glyma.05G236400	glycosyl hydrolase 9B1
Glyma.05G236600.Wm82.a2.v1	354.713	21.274	4.0595	3.0828e-19	6.789e-17	Glyma.05G236600	Plant invertase/pectin methylesterase inhibitor superfamily protein
Glyma.05G238200.Wm82.a2.v1	0.552423	33.484	-5.9216	0.00020169	0.0035313	Glyma.05G238200
Glyma.05G241600.Wm82.a2.v1	452.69	920.257	-1.0235	0.00052503	0.0079796	Glyma.05G241600	CHASE domain containing histidine kinase protein
Glyma.05G241700.Wm82.a2.v1	175.986	25.7069	2.7752	1.0071e-07	4.1885e-06	Glyma.05G241700
Glyma.05G243000.Wm82.a2.v1	198.238	421.646	-1.0888	0.0017744	0.021923	Glyma.05G243000	cyclin-dependent kinase D1;1
Glyma.05G243200.Wm82.a2.v1	3193.04	1688.63	0.91908	0.00046791	0.0072695	Glyma.05G243200	plastid movement impaired1
Glyma.05G244200.Wm82.a2.v1	91.7826	19.1016	2.2645	0.00048014	0.0074125	Glyma.05G244200
Glyma.05G245200.Wm82.a2.v1	256.417	109.677	1.2252	0.0021843	0.025845	Glyma.05G245200	FKBP-like peptidyl-prolyl cis-trans isomerase family protein
Glyma.05G246500.Wm82.a2.v1	1224.62	341.371	1.8429	0.0023916	0.027718	Glyma.05G246500	S-adenosyl-L-methionine-dependent methyltransferases superfamily protein
Glyma.05G247700.Wm82.a2.v1	596.957	1233.95	-1.0476	0.00027847	0.0046548	Glyma.05G247700	Protein of unknown function (DUF760)
Glyma.05G247900.Wm82.a2.v1	1145.66	130.651	3.1324	0.00014609	0.0026733	Glyma.05G247900	purple acid phosphatase 17
Glyma.05G248600.Wm82.a2.v1	502.993	1414.44	-1.4916	2.7095e-07	1.0235e-05	Glyma.05G248600	D-cysteine desulfhydrase
Glyma.05G249000.Wm82.a2.v1	632.88	317.189	0.99659	0.0015284	0.019372	Glyma.05G249000	tetratricopeptide repeat (TPR)-containing protein
Glyma.06G001500.Wm82.a2.v1	1115.3	476.492	1.2269	2.7105e-05	0.000628	Glyma.06G001500	alpha/beta-Hydrolases superfamily protein
Glyma.06G001800.Wm82.a2.v1	1144.96	498.192	1.2005	0.0036711	0.039165	Glyma.06G001800	Ribosomal protein L3 family protein
Glyma.06G004700.Wm82.a2.v1	1.68783	35.544	-4.3964	0.00067895	0.0098889	Glyma.06G004700	armadillo repeat only 1
Glyma.06G007100.Wm82.a2.v1	59.5915	2.98831	4.3177	0.0007549	0.010792	Glyma.06G007100	SAUR-like auxin-responsive protein family
Glyma.06G008800.Wm82.a2.v1	1173.64	475.674	1.3029	0.00033662	0.0054973	Glyma.06G008800	GATA transcription factor 7
Glyma.06G009000.Wm82.a2.v1	656.175	215.897	1.6037	9.4848e-07	3.1505e-05	Glyma.06G009000	Kinesin motor family protein
Glyma.06G012900.Wm82.a2.v1	716.16	367.182	0.96379	0.0020718	0.02475	Glyma.06G012900	O-Glycosyl hydrolases family 17 protein
Glyma.06G013300.Wm82.a2.v1	4.60277	49.4556	-3.4256	0.00046409	0.0072228	Glyma.06G013300
Glyma.06G014500.Wm82.a2.v1	2095.99	771.072	1.4427	1.635e-07	6.4761e-06	Glyma.06G014500	Photosystem II reaction center PsbP family protein
Glyma.06G014900.Wm82.a2.v1	44.4972	7.06279	2.6554	0.0042316	0.043895	Glyma.06G014900	NAC (No Apical Meristem) domain transcriptional regulator superfamily protein
Glyma.06G015000.Wm82.a2.v1	1270.75	614.653	1.0478	0.00047708	0.0073755	Glyma.06G015000	tonoplast monosaccharide transporter2
Glyma.06G015600.Wm82.a2.v1	280.044	128.907	1.1193	0.003781	0.040042	Glyma.06G015600	DHHC-type zinc finger family protein
Glyma.06G016100.Wm82.a2.v1	907.862	347.457	1.3856	0.0041333	0.043049	Glyma.06G016100	Protein phosphatase 2C family protein
Glyma.06G018700.Wm82.a2.v1	233.464	37.7886	2.6272	1.569e-08	7.6955e-07	Glyma.06G018700
Glyma.06G020400.Wm82.a2.v1	61025.5	22102.3	1.4652	7.9835e-09	4.1223e-07	Glyma.06G020400	plastocyanin 1
Glyma.06G021200.Wm82.a2.v1	2187.42	8151.18	-1.8978	1.8584e-11	1.5271e-09	Glyma.06G021200	DC1 domain-containing protein
Glyma.06G023300.Wm82.a2.v1	551.045	283.076	0.96098	0.0027704	0.031176	Glyma.06G023300	RAC-like GTP binding protein 5
Glyma.06G023700.Wm82.a2.v1	588.302	44.6079	3.7212	3.7259e-22	1.0453e-19	Glyma.06G023700
Glyma.06G024700.Wm82.a2.v1	127.507	36.3011	1.8125	0.00068822	0.010004	Glyma.06G024700	Plant protein of unknown function (DUF827)
Glyma.06G027300.Wm82.a2.v1	203.396	7.30624	4.799	3.9483e-16	6.1887e-14	Glyma.06G027300	type one serine/threonine protein phosphatase 4
Glyma.06G028600.Wm82.a2.v1	1142.38	3797.92	-1.7332	1.3173e-10	9.4038e-09	Glyma.06G028600	thioredoxin H-type 1
Glyma.06G029900.Wm82.a2.v1	828.207	60.2477	3.781	3.0847e-26	1.2351e-23	Glyma.06G029900	HXXXD-type acyl-transferase family protein
Glyma.06G030000.Wm82.a2.v1	983.263	448.241	1.1333	0.00012609	0.0023531	Glyma.06G030000	Sec14p-like phosphatidylinositol transfer family protein
Glyma.06G031900.Wm82.a2.v1	842.719	370.347	1.1862	8.8463e-05	0.0017348	Glyma.06G031900	HAD-superfamily hydrolase, subfamily IG, 5\'-nucleotidase
Glyma.06G032000.Wm82.a2.v1	704.62	352.305	1	0.0012704	0.016733	Glyma.06G032000
Glyma.06G032800.Wm82.a2.v1	80.1228	20.1022	1.9949	0.0027253	0.030786	Glyma.06G032800	BED zinc finger ;hAT family dimerisation domain
Glyma.06G033700.Wm82.a2.v1	4786.02	2061.21	1.2153	3.0348e-06	8.965e-05	Glyma.06G033700	Chaperone DnaJ-domain superfamily protein
Glyma.06G035200.Wm82.a2.v1	144.907	24.3479	2.5733	4.2716e-05	0.00093326	Glyma.06G035200	cytochrome P450, family 82, subfamily C, polypeptide 4
Glyma.06G035900.Wm82.a2.v1	2438.24	351.259	2.7952	7.0759e-22	1.9358e-19	Glyma.06G035900	cytochrome b6f complex subunit (petM), putative
Glyma.06G036900.Wm82.a2.v1	107.434	15.284	2.8134	9.7179e-06	0.00025432	Glyma.06G036900	Protein of unknown function, DUF617
Glyma.06G037100.Wm82.a2.v1	60.8208	209.976	-1.7876	6.6125e-05	0.0013553	Glyma.06G037100	Protein of unknown function, DUF547
Glyma.06G038400.Wm82.a2.v1	11.3235	81.9845	-2.856	0.00030267	0.0050042	Glyma.06G038400
Glyma.06G039000.Wm82.a2.v1	47.6567	0	Inf	1.6037e-07	6.3809e-06	Glyma.06G039000	Protein phosphatase 2C family protein
Glyma.06G039100.Wm82.a2.v1	127.716	6.80596	4.23	4.6964e-10	3.0375e-08	Glyma.06G039100	BRI1 kinase inhibitor 1
Glyma.06G039200.Wm82.a2.v1	22.0335	93.9191	-2.0917	0.0010742	0.014549	Glyma.06G039200	Lipin family protein
Glyma.06G039700.Wm82.a2.v1	2244.95	682.471	1.7178	8.0171e-06	0.0002144	Glyma.06G039700	photosystem I light harvesting complex gene 5
Glyma.06G040400.Wm82.a2.v1	210.084	516.081	-1.2966	0.00012065	0.0022664	Glyma.06G040400	abscisic acid responsive elements-binding factor 2
Glyma.06G042900.Wm82.a2.v1	70.8867	224.484	-1.663	0.00013804	0.002546	Glyma.06G042900	CYCLIN D3;2
Glyma.06G043400.Wm82.a2.v1	546.722	1045.66	-0.93553	0.0014237	0.018288	Glyma.06G043400	F-box family protein
Glyma.06G044500.Wm82.a2.v1	55.9736	10.7226	2.3841	0.0030468	0.033723	Glyma.06G044500	differentiation and greening-like 1
Glyma.06G045600.Wm82.a2.v1	151.809	352.805	-1.2166	0.00091439	0.012681	Glyma.06G045600	Ubiquitin system component Cue protein
Glyma.06G049400.Wm82.a2.v1	247.484	69.8868	1.8242	7.0177e-05	0.0014202	Glyma.06G049400	Cellulose-synthase-like C12
Glyma.06G051500.Wm82.a2.v1	173.377	66.8263	1.3754	0.0028668	0.032089	Glyma.06G051500	N-MYC downregulated-like 2
Glyma.06G054700.Wm82.a2.v1	9.51344	302.852	-4.9925	5.989e-21	1.5336e-18	Glyma.06G054700	17.6 kDa class II heat shock protein
Glyma.06G055100.Wm82.a2.v1	233.13	492.753	-1.0797	0.0012432	0.016439	Glyma.06G055100	Nitrilase/cyanide hydratase and apolipoprotein N-acyltransferase family protein
Glyma.06G055500.Wm82.a2.v1	23930.9	13186.4	0.85982	0.00058955	0.0087666	Glyma.06G055500	photosystem II subunit X
Glyma.06G056200.Wm82.a2.v1	2292.82	626.047	1.8728	2.2404e-11	1.8173e-09	Glyma.06G056200	YGGT family protein
Glyma.06G058500.Wm82.a2.v1	550.361	194.676	1.4993	8.1429e-06	0.00021763	Glyma.06G058500	3-ketoacyl-CoA synthase 10
Glyma.06G058600.Wm82.a2.v1	316.685	938.522	-1.5673	2.5685e-06	7.7434e-05	Glyma.06G058600	hydroxyproline-rich glycoprotein family protein
Glyma.06G061600.Wm82.a2.v1	74.662	180.152	-1.2708	0.004759	0.048076	Glyma.06G061600	nuclear RNA polymerase D2A
Glyma.06G061700.Wm82.a2.v1	216.901	41.9915	2.3689	0.00042095	0.0066359	Glyma.06G061700	chorismate mutase 2
Glyma.06G062100.Wm82.a2.v1	131.371	1314.47	-3.3228	1.031e-24	3.6621e-22	Glyma.06G062100	CBL-interacting protein kinase 25
Glyma.06G062900.Wm82.a2.v1	365.207	161.947	1.1732	0.00099383	0.013603	Glyma.06G062900	stromal cell-derived factor 2-like protein precursor
Glyma.06G063800.Wm82.a2.v1	159.143	60.8229	1.3876	0.0036726	0.039167	Glyma.06G063800	PPPDE putative thiol peptidase family protein
Glyma.06G064500.Wm82.a2.v1	247.399	105.846	1.2249	0.0023883	0.027689	Glyma.06G064500
Glyma.06G064900.Wm82.a2.v1	411.754	102.456	2.0068	6.6038e-08	2.8544e-06	Glyma.06G064900	RING/FYVE/PHD zinc finger superfamily protein
Glyma.06G067000.Wm82.a2.v1	7010.43	398.823	4.1357	4.5213e-45	7.9656e-42	Glyma.06G067000	Bifunctional inhibitor/lipid-transfer protein/seed storage 2S albumin superfamily protein
Glyma.06G067400.Wm82.a2.v1	19150.8	9903.05	0.95146	0.00016603	0.0029812	Glyma.06G067400	ATPase, F0 complex, subunit B/B\', bacterial/chloroplast
Glyma.06G068800.Wm82.a2.v1	228.001	21.4612	3.4092	1.1818e-11	1.0127e-09	Glyma.06G068800	Integrase-type DNA-binding superfamily protein
Glyma.06G069100.Wm82.a2.v1	611.558	304.393	1.0066	0.0014266	0.018319	Glyma.06G069100	DnaJ/Hsp40 cysteine-rich domain superfamily protein
Glyma.06G074300.Wm82.a2.v1	540.215	97.7233	2.4668	5.8807e-12	5.2969e-10	Glyma.06G074300	CHY-type/CTCHY-type/RING-type Zinc finger protein
Glyma.06G076600.Wm82.a2.v1	560.897	268.477	1.0629	0.00092955	0.012863	Glyma.06G076600	RING/U-box superfamily protein
Glyma.06G077800.Wm82.a2.v1	1420.56	625.846	1.1826	2.9493e-05	0.00067792	Glyma.06G077800	UDP-N-acetylglucosamine (UAA) transporter family
Glyma.06G078400.Wm82.a2.v1	212.136	81.9819	1.3716	0.0014056	0.018119	Glyma.06G078400	ChaC-like family protein
Glyma.06G079000.Wm82.a2.v1	117.283	27.0794	2.1147	0.00023011	0.0039453	Glyma.06G079000	chaperone protein dnaJ-related
Glyma.06G079400.Wm82.a2.v1	49.1283	0	Inf	1.06e-07	4.3839e-06	Glyma.06G079400
Glyma.06G079500.Wm82.a2.v1	437.008	15.4712	4.82	7.6727e-26	2.9907e-23	Glyma.06G079500	Protein of unknown function, DUF599
Glyma.06G080100.Wm82.a2.v1	843.99	1707.04	-1.0162	0.00026041	0.0043844	Glyma.06G080100	myosin heavy chain-related
Glyma.06G081100.Wm82.a2.v1	2772.18	9354	-1.7546	2.3066e-11	1.8607e-09	Glyma.06G081100	BURP domain-containing protein
Glyma.06G081800.Wm82.a2.v1	1391.14	47.6685	4.8671	2.1423e-05	0.00051253	Glyma.06G081800	Protein kinase superfamily protein
Glyma.06G082200.Wm82.a2.v1	37.6847	122.403	-1.6996	0.0018985	0.023055	Glyma.06G082200	La protein 1
Glyma.06G082400.Wm82.a2.v1	207.413	531.272	-1.3569	4.9757e-05	0.0010644	Glyma.06G082400	aspartate aminotransferase 3
Glyma.06G088200.Wm82.a2.v1	156.167	400.762	-1.3597	0.00014619	0.0026739	Glyma.06G088200	amino acid permease 1
Glyma.06G089300.Wm82.a2.v1	321.316	4.36074	6.2033	4.3255e-23	1.323e-20	Glyma.06G089300
Glyma.06G089600.Wm82.a2.v1	789.88	75.4354	3.3883	0.0018587	0.022728	Glyma.06G089600	Protein of unknown function (DUF1005)
Glyma.06G089700.Wm82.a2.v1	6112.82	2935.79	1.0581	4.131e-05	0.00090613	Glyma.06G089700	plastid-specific 50S ribosomal protein 6
Glyma.06G089800.Wm82.a2.v1	2051.38	1183.98	0.79295	0.0031439	0.034601	Glyma.06G089800	Inositol 1,3,4-trisphosphate 5/6-kinase family protein
Glyma.06G090200.Wm82.a2.v1	23.4134	84.7294	-1.8555	0.0037138	0.039482	Glyma.06G090200	amino acid permease 6
Glyma.06G091100.Wm82.a2.v1	113.449	288.183	-1.3449	0.00056468	0.0084705	Glyma.06G091100	MATE efflux family protein
Glyma.06G091600.Wm82.a2.v1	556.445	166.711	1.7389	3.2365e-07	1.203e-05	Glyma.06G091600	Glutamyl-tRNA reductase family protein
Glyma.06G092800.Wm82.a2.v1	130.053	278.432	-1.0982	0.0045882	0.046801	Glyma.06G092800	Rhamnogalacturonate lyase family protein
Glyma.06G096700.Wm82.a2.v1	131.922	306.126	-1.2144	0.0013145	0.017155	Glyma.06G096700	L-Aspartase-like family protein
Glyma.06G097000.Wm82.a2.v1	2283.72	1137.02	1.0061	0.00017738	0.0031579	Glyma.06G097000
Glyma.06G097300.Wm82.a2.v1	68.5219	277.867	-2.0198	0.00024842	0.0042052	Glyma.06G097300	HXXXD-type acyl-transferase family protein
Glyma.06G099600.Wm82.a2.v1	29.7652	1.37243	4.4388	0.0012485	0.016498	Glyma.06G099600	MATE efflux family protein
Glyma.06G100200.Wm82.a2.v1	1276.76	441.505	1.532	0.0025577	0.029251	Glyma.06G100200	RNA-binding (RRM/RBD/RNP motifs) family protein
Glyma.06G100600.Wm82.a2.v1	367.715	688.528	-0.90493	0.0032257	0.035377	Glyma.06G100600	isoamylase 3
Glyma.06G101200.Wm82.a2.v1	3.43679	62.0963	-4.1754	0.00016507	0.0029652	Glyma.06G101200	O-fucosyltransferase family protein
Glyma.06G101500.Wm82.a2.v1	2339.62	1070.99	1.1273	3.1311e-05	0.00071325	Glyma.06G101500	general regulatory factor 2
Glyma.06G102100.Wm82.a2.v1	749.243	49.8569	3.9096	1.5715e-05	0.00039016	Glyma.06G102100	Phosphate-responsive 1 family protein
Glyma.06G102500.Wm82.a2.v1	192.832	67.1848	1.5211	0.0013876	0.017928	Glyma.06G102500	S-adenosyl-L-methionine-dependent methyltransferases superfamily protein
Glyma.06G104800.Wm82.a2.v1	16.018	105.773	-2.7232	2.1859e-05	0.00052183	Glyma.06G104800	Haloacid dehalogenase-like hydrolase (HAD) superfamily protein
Glyma.06G105500.Wm82.a2.v1	295.126	34.415	3.1002	0.0017359	0.021556	Glyma.06G105500	Sec14p-like phosphatidylinositol transfer family protein
Glyma.06G105700.Wm82.a2.v1	2378.79	825.683	1.5266	0.002159	0.025631	Glyma.06G105700	Pollen Ole e 1 allergen and extensin family protein
Glyma.06G105800.Wm82.a2.v1	417.683	110.878	1.9134	1.8607e-07	7.2784e-06	Glyma.06G105800	Protein of unknown function (DUF581)
Glyma.06G106700.Wm82.a2.v1	54.408	1149.68	-4.4013	1.3029e-08	6.4769e-07	Glyma.06G106700	Heavy metal transport/detoxification superfamily protein
Glyma.06G107400.Wm82.a2.v1	188.727	671.559	-1.8312	3.6765e-05	0.00082032	Glyma.06G107400	Chaperone DnaJ-domain superfamily protein
Glyma.06G109300.Wm82.a2.v1	2326.6	765.614	1.6035	0.00012733	0.0023734	Glyma.06G109300	Ribosomal protein S13/S18 family
Glyma.06G110400.Wm82.a2.v1	946.231	57.634	4.0372	8.1181e-30	4.2066e-27	Glyma.06G110400	cold shock domain protein 1
Glyma.06G112200.Wm82.a2.v1	17.4002	99.7967	-2.5199	0.00010715	0.0020519	Glyma.06G112200	nodulin MtN21 /EamA-like transporter family protein
Glyma.06G114900.Wm82.a2.v1	9.66627	81.7411	-3.08	3.4939e-05	0.00078554	Glyma.06G114900	response regulator 9
Glyma.06G116200.Wm82.a2.v1	1791.74	5196.79	-1.5363	5.7145e-09	3.0732e-07	Glyma.06G116200	DPP6 N-terminal domain-like protein
Glyma.06G116400.Wm82.a2.v1	5.03293	635.929	-6.9813	4.2891e-12	3.9687e-10	Glyma.06G116400	amino acid permease 3
Glyma.06G116500.Wm82.a2.v1	236.993	95.2513	1.315	0.001524	0.019338	Glyma.06G116500	Chaperone DnaJ-domain superfamily protein
Glyma.06G118500.Wm82.a2.v1	1978.92	145.841	3.7622	7.3687e-33	5.2348e-30	Glyma.06G118500	Chalcone and stilbene synthase family protein
Glyma.06G118600.Wm82.a2.v1	32.3439	2.9455	3.4569	0.0042386	0.043958	Glyma.06G118600	Chalcone and stilbene synthase family protein
Glyma.06G119400.Wm82.a2.v1	660.367	175.288	1.9135	4.1166e-05	0.00090341	Glyma.06G119400	S-adenosyl-L-methionine-dependent methyltransferases superfamily protein
Glyma.06G119500.Wm82.a2.v1	3523.04	1266.69	1.4758	3.0249e-08	1.3936e-06	Glyma.06G119500
Glyma.06G119800.Wm82.a2.v1	118.179	303.376	-1.3601	0.00050488	0.0077213	Glyma.06G119800
Glyma.06G120400.Wm82.a2.v1	58.7028	0	Inf	5.2983e-09	2.8633e-07	Glyma.06G120400	Protein kinase superfamily protein
Glyma.06G120500.Wm82.a2.v1	736.925	1862.53	-1.3377	1.7422e-06	5.45e-05	Glyma.06G120500	ACT domain repeat 3
Glyma.06G120600.Wm82.a2.v1	531.195	1155.11	-1.1207	0.00012237	0.0022926	Glyma.06G120600	F-box/RNI-like superfamily protein
Glyma.06G121200.Wm82.a2.v1	0	18.5157	#NAME?	0.0039576	0.041543	Glyma.06G121200	myb domain protein 52
Glyma.06G121400.Wm82.a2.v1	4544.38	2642.17	0.78236	0.0023124	0.027022	Glyma.06G121400	Thioredoxin superfamily protein
Glyma.06G122600.Wm82.a2.v1	86.7496	490.318	-2.4988	5.9419e-05	0.0012362	Glyma.06G122600	alcohol dehydrogenase 1
Glyma.06G122800.Wm82.a2.v1	5.79931	44.5946	-2.9429	0.0024933	0.028643	Glyma.06G122800	serine carboxypeptidase-like 42
Glyma.06G123500.Wm82.a2.v1	150.029	311.046	-1.0519	0.0047123	0.04778	Glyma.06G123500	nodulin MtN21 /EamA-like transporter family protein
Glyma.06G126000.Wm82.a2.v1	2332.36	1374.09	0.76332	0.0043491	0.044808	Glyma.06G126000	FTSH protease 11
Glyma.06G126700.Wm82.a2.v1	54.1001	161.106	-1.5743	0.0010708	0.014512	Glyma.06G126700	spermidine synthase 3
Glyma.06G127200.Wm82.a2.v1	76.0419	229.019	-1.5906	0.00020743	0.0036082	Glyma.06G127200	GHMP kinase family protein
Glyma.06G127300.Wm82.a2.v1	704.511	334.474	1.0747	0.000488	0.0075101	Glyma.06G127300	RING/U-box superfamily protein
Glyma.06G128500.Wm82.a2.v1	366.789	62.6127	2.5504	0.00083944	0.01182	Glyma.06G128500	pectin methylesterase PCR fragment F
Glyma.06G128900.Wm82.a2.v1	122.469	267.321	-1.1262	0.0038986	0.041027	Glyma.06G128900	Pentatricopeptide repeat (PPR) superfamily protein
Glyma.06G129600.Wm82.a2.v1	203.33	515.313	-1.3416	6.5507e-05	0.0013451	Glyma.06G129600	2A phosphatase associated protein of 46 kD
Glyma.06G130200.Wm82.a2.v1	156.719	349.517	-1.1572	0.0015904	0.020015	Glyma.06G130200
Glyma.06G131300.Wm82.a2.v1	2037.08	844.637	1.2701	0.00064881	0.0095125	Glyma.06G131300	Tetratricopeptide repeat (TPR)-like superfamily protein
Glyma.06G132500.Wm82.a2.v1	1940.22	615.252	1.657	0.0027499	0.031	Glyma.06G132500	Major facilitator superfamily protein
Glyma.06G132600.Wm82.a2.v1	1908.36	604.802	1.6578	4.4273e-09	2.4345e-07	Glyma.06G132600	Rhodanese/Cell cycle control phosphatase superfamily protein
Glyma.06G133300.Wm82.a2.v1	2509.94	1180.31	1.0885	4.7214e-05	0.0010159	Glyma.06G133300	cytochrome B5 isoform E
Glyma.06G134900.Wm82.a2.v1	49.2788	238.31	-2.2738	6.322e-07	2.2082e-05	Glyma.06G134900	heat shock protein 21
Glyma.06G135100.Wm82.a2.v1	52.8424	143.704	-1.4433	0.0038849	0.040907	Glyma.06G135100	RNA-binding (RRM/RBD/RNP motifs) family protein
Glyma.06G135300.Wm82.a2.v1	233.591	603.267	-1.3688	3.0892e-05	0.00070535	Glyma.06G135300	CTC-interacting domain 11
Glyma.06G136900.Wm82.a2.v1	99.2437	234.795	-1.2424	0.0027582	0.031055	Glyma.06G136900	Transducin/WD40 repeat-like superfamily protein
Glyma.06G138100.Wm82.a2.v1	250.498	114.093	1.1346	0.004149	0.043192	Glyma.06G138100	NAC transcription factor-like 9
Glyma.06G139300.Wm82.a2.v1	429.124	56.933	2.9141	1.3925e-13	1.5686e-11	Glyma.06G139300	response to low sulfur 2
Glyma.06G140200.Wm82.a2.v1	255.223	562.064	-1.139	0.00048596	0.0074865	Glyma.06G140200	alpha/beta-Hydrolases superfamily protein
Glyma.06G142000.Wm82.a2.v1	98.7524	25.3057	1.9644	0.00099719	0.01364	Glyma.06G142000	WRKY DNA-binding protein 70
Glyma.06G142200.Wm82.a2.v1	168.008	35.9721	2.2236	9.8055e-06	0.00025616	Glyma.06G142200
Glyma.06G142300.Wm82.a2.v1	129.625	1.7871	6.1806	3.0771e-10	2.0692e-08	Glyma.06G142300	response regulator 17
Glyma.06G143000.Wm82.a2.v1	259.188	595.778	-1.2008	0.00023595	0.0040297	Glyma.06G143000	Chalcone-flavanone isomerase family protein
Glyma.06G143100.Wm82.a2.v1	714.206	338.297	1.078	0.00052568	0.0079841	Glyma.06G143100	RING/U-box superfamily protein
Glyma.06G143300.Wm82.a2.v1	2167.58	404.989	2.4201	7.6531e-17	1.3219e-14	Glyma.06G143300	expansin A8
Glyma.06G144100.Wm82.a2.v1	375.266	808.015	-1.1065	0.00026249	0.0044145	Glyma.06G144100	Melibiase family protein
Glyma.06G145100.Wm82.a2.v1	211.739	74.4322	1.5083	0.0004914	0.0075514	Glyma.06G145100	AZA-guanine resistant1
Glyma.06G146700.Wm82.a2.v1	182.618	424.078	-1.2155	0.00051274	0.0078279	Glyma.06G146700	GTP-binding protein-related
Glyma.06G148000.Wm82.a2.v1	3.95865	47.425	-3.5826	0.00045718	0.0071311	Glyma.06G148000	Protein of unknown function (DUF3511)
Glyma.06G149300.Wm82.a2.v1	121.308	39.7763	1.6087	0.0027849	0.031283	Glyma.06G149300
Glyma.06G150300.Wm82.a2.v1	57140.8	15289.9	1.9019	1.2888e-13	1.4668e-11	Glyma.06G150300	photosystem I reaction center subunit PSI-N, chloroplast, putative / PSI-N, putative (PSAN)
Glyma.06G151300.Wm82.a2.v1	28.0773	122.502	-2.1253	0.00017302	0.0030902	Glyma.06G151300	Transducin/WD40 repeat-like superfamily protein
Glyma.06G152500.Wm82.a2.v1	223.211	562.763	-1.3341	4.9885e-05	0.0010666	Glyma.06G152500	AAA-type ATPase family protein
Glyma.06G154400.Wm82.a2.v1	13.3781	305.549	-4.5135	2.9184e-16	4.6742e-14	Glyma.06G154400	xylem NAC domain 1
Glyma.06G155500.Wm82.a2.v1	177.862	393.071	-1.144	0.001194	0.015888	Glyma.06G155500	Protein kinase protein with adenine nucleotide alpha hydrolases-like domain
Glyma.06G156300.Wm82.a2.v1	10.71	55.0175	-2.3609	0.0046656	0.047393	Glyma.06G156300	alpha/beta-Hydrolases superfamily protein
Glyma.06G157200.Wm82.a2.v1	78.9874	14.1978	2.476	0.00047603	0.0073645	Glyma.06G157200	beta-galactosidase 10
Glyma.06G158400.Wm82.a2.v1	2154.06	3770.56	-0.80772	0.0021663	0.025704	Glyma.06G158400
Glyma.06G158800.Wm82.a2.v1	44.0648	154.188	-1.807	0.00064899	0.0095125	Glyma.06G158800	Eukaryotic aspartyl protease family protein
Glyma.06G161100.Wm82.a2.v1	75.7951	287.124	-1.9215	2.7942e-06	8.3663e-05	Glyma.06G161100	Protein prenylyltransferase superfamily protein
Glyma.06G162200.Wm82.a2.v1	95.5273	240.94	-1.3347	0.001238	0.01638	Glyma.06G162200	Clp ATPase
Glyma.06G162300.Wm82.a2.v1	474.355	956.31	-1.0115	0.00059065	0.0087801	Glyma.06G162300	respiratory burst oxidase homologue D
Glyma.06G162600.Wm82.a2.v1	466.533	184.756	1.3364	0.00010875	0.0020781	Glyma.06G162600	calnexin 1
Glyma.06G164000.Wm82.a2.v1	278.669	28.6953	3.2797	1.1713e-12	1.1914e-10	Glyma.06G164000
Glyma.06G164100.Wm82.a2.v1	663.289	33.5697	4.3044	2.5115e-28	1.2024e-25	Glyma.06G164100
Glyma.06G164200.Wm82.a2.v1	1835.4	101.68	4.174	2.6806e-38	2.8797e-35	Glyma.06G164200
Glyma.06G164500.Wm82.a2.v1	285.754	125.046	1.1923	0.0019721	0.023785	Glyma.06G164500	Glycosyl hydrolase family 38 protein
Glyma.06G165100.Wm82.a2.v1	624.972	7.17782	6.4441	1.8911e-05	0.00046096	Glyma.06G165100	P-loop containing nucleoside triphosphate hydrolases superfamily protein
Glyma.06G166800.Wm82.a2.v1	2824.92	8748.44	-1.6308	2.0967e-06	6.4265e-05	Glyma.06G166800	homolog of Medicago truncatula MTN3
Glyma.06G167000.Wm82.a2.v1	1.68783	455.954	-8.0776	1.3235e-38	1.4947e-35	Glyma.06G167000	Nodulin MtN3 family protein
Glyma.06G170300.Wm82.a2.v1	314.913	12037.6	-5.2564	5.903e-21	1.5205e-18	Glyma.06G170300	purple acid phosphatase 27
Glyma.06G171700.Wm82.a2.v1	517.55	99.7111	2.3759	0.0004079	0.0064626	Glyma.06G171700	Leucine-rich repeat protein kinase family protein
Glyma.06G174800.Wm82.a2.v1	1.16597	27.3951	-4.5543	0.0024122	0.027896	Glyma.06G174800	Cysteine proteinases superfamily protein
Glyma.06G176600.Wm82.a2.v1	168.934	58.2038	1.5373	0.00092984	0.012863	Glyma.06G176600	PAP/OAS1 substrate-binding domain superfamily
Glyma.06G177600.Wm82.a2.v1	6215.21	31613.7	-2.3467	5.0099e-19	1.066e-16	Glyma.06G177600
Glyma.06G178400.Wm82.a2.v1	1068.93	246.994	2.1136	4.1562e-11	3.2286e-09	Glyma.06G178400	Copper amine oxidase family protein
Glyma.06G182500.Wm82.a2.v1	25.0096	95.3637	-1.931	0.0018818	0.022949	Glyma.06G182500	Protein of unknown function (DUF1645)
Glyma.06G183000.Wm82.a2.v1	47.565	221.327	-2.2182	1.4193e-06	4.543e-05	Glyma.06G183000	Uncharacterised protein family (UPF0497)
Glyma.06G183100.Wm82.a2.v1	1459.94	3731.62	-1.3539	3.7026e-07	1.3598e-05	Glyma.06G183100	Protein of unknown function (DUF3506)
Glyma.06G184000.Wm82.a2.v1	7.33432	67.5834	-3.2039	0.0001155	0.002188	Glyma.06G184000	cyclic nucleotide-gated channel 16
Glyma.06G186300.Wm82.a2.v1	215.328	426.844	-0.98717	0.0036397	0.038939	Glyma.06G186300	aldehyde dehydrogenase 10A8
Glyma.06G189700.Wm82.a2.v1	64.1965	160.62	-1.3231	0.0049935	0.049884	Glyma.06G189700	DNAJ heat shock family protein
Glyma.06G189900.Wm82.a2.v1	1441.8	2648.5	-0.87731	0.00099185	0.01358	Glyma.06G189900	H(+)-ATPase 11
Glyma.06G190200.Wm82.a2.v1	1062.08	2748.44	-1.3717	4.4006e-07	1.5914e-05	Glyma.06G190200	homeobox 1
Glyma.06G192700.Wm82.a2.v1	105.41	259.143	-1.2977	0.0012697	0.016729	Glyma.06G192700	HVA22 homologue A
Glyma.06G193800.Wm82.a2.v1	2056.86	4.77541	8.7506	6.4963e-87	9.5377e-83	Glyma.06G193800	Gibberellin-regulated family protein
Glyma.06G194800.Wm82.a2.v1	1509.6	657.958	1.1981	1.9062e-05	0.00046379	Glyma.06G194800	cycling DOF factor 3
Glyma.06G194900.Wm82.a2.v1	62757.9	23081.7	1.443	1.2851e-08	6.4102e-07	Glyma.06G194900	light-harvesting chlorophyll-protein complex I subunit A4
Glyma.06G195000.Wm82.a2.v1	109.366	8.80709	3.6344	9.3205e-08	3.8949e-06	Glyma.06G195000	expansin A15
Glyma.06G195200.Wm82.a2.v1	1487.86	793.844	0.90632	0.0010705	0.014512	Glyma.06G195200	NDH dependent flow 6
Glyma.06G195600.Wm82.a2.v1	66.8341	253.637	-1.9241	6.521e-06	0.00017829	Glyma.06G195600	myb domain protein 29
Glyma.06G201400.Wm82.a2.v1	33.0797	2.74486	3.5911	0.0024543	0.028291	Glyma.06G201400
Glyma.06G202200.Wm82.a2.v1	26.5446	188.028	-2.8245	4.567e-08	2.0442e-06	Glyma.06G202200	heat shock protein 101
Glyma.06G202500.Wm82.a2.v1	646.264	1193.68	-0.88522	0.0019932	0.023967	Glyma.06G202500	U5 small nuclear ribonucleoprotein helicase
Glyma.06G204100.Wm82.a2.v1	5.15519	71.4599	-3.793	8.705e-06	0.00023097	Glyma.06G204100	ABI five binding protein 3
Glyma.06G204200.Wm82.a2.v1	3430.71	1898.52	0.85363	0.0011502	0.015417	Glyma.06G204200	Protein of unknown function (DUF1118)
Glyma.06G204400.Wm82.a2.v1	408.44	69.3009	2.5592	5.0389e-11	3.8375e-09	Glyma.06G204400
Glyma.06G205800.Wm82.a2.v1	41.8551	0	Inf	4.7391e-05	0.0010187	Glyma.06G205800	AGAMOUS-like 8
Glyma.06G216400.Wm82.a2.v1	93.9617	218.521	-1.2176	0.0038816	0.040882	Glyma.06G216400	myb-like HTH transcriptional regulator family protein
Glyma.06G218000.Wm82.a2.v1	1249.97	546.02	1.1949	0.0011731	0.015657	Glyma.06G218000	Thioredoxin superfamily protein
Glyma.06G222000.Wm82.a2.v1	599.278	256.585	1.2238	0.00016238	0.0029239	Glyma.06G222000	DnaJ/Hsp40 cysteine-rich domain superfamily protein
Glyma.06G222100.Wm82.a2.v1	125.382	283.006	-1.1745	0.0021292	0.025339	Glyma.06G222100	Protein of unknown function (DUF3414)
Glyma.06G223500.Wm82.a2.v1	17854	8743.74	1.0299	4.7956e-05	0.0010293	Glyma.06G223500	Tetratricopeptide repeat (TPR)-like superfamily protein
Glyma.06G224200.Wm82.a2.v1	2148.3	812.306	1.4031	3.3678e-07	1.2486e-05	Glyma.06G224200	chloroplast thylakoid lumen protein
Glyma.06G226700.Wm82.a2.v1	165.927	22.419	2.8878	1.3743e-07	5.538e-06	Glyma.06G226700	Leucine-rich repeat transmembrane protein kinase
Glyma.06G229900.Wm82.a2.v1	985.926	181.709	2.4399	2.2561e-14	2.7835e-12	Glyma.06G229900	phosphoenolpyruvate carboxylase 3
Glyma.06G230400.Wm82.a2.v1	421.999	144.704	1.5441	1.5062e-05	0.00037587	Glyma.06G230400	tetratricopetide-repeat thioredoxin-like 1
Glyma.06G231200.Wm82.a2.v1	48.1479	142.96	-1.5701	0.0020446	0.024471	Glyma.06G231200
Glyma.06G234500.Wm82.a2.v1	55.8819	449.177	-3.0068	5.1327e-07	1.8346e-05	Glyma.06G234500	RING/U-box superfamily protein
Glyma.06G235500.Wm82.a2.v1	724.89	329.814	1.1361	0.00022387	0.0038532	Glyma.06G235500	Tyrosine transaminase family protein
Glyma.06G236100.Wm82.a2.v1	117.62	264.903	-1.1713	0.0029014	0.032377	Glyma.06G236100	ARM repeat superfamily protein
Glyma.06G236200.Wm82.a2.v1	3149.15	1432.94	1.136	0.00061965	0.0091677	Glyma.06G236200	chloroplast 30S ribosomal protein S20, putative
Glyma.06G238500.Wm82.a2.v1	650.928	2646.15	-2.0233	3.8412e-13	4.1265e-11	Glyma.06G238500	cytochrome P450, family 72, subfamily A, polypeptide 15
Glyma.06G239900.Wm82.a2.v1	90.7739	365.499	-2.0095	2.3651e-07	9.0814e-06	Glyma.06G239900	early nodulin-like protein 1
Glyma.06G240000.Wm82.a2.v1	195.718	532.409	-1.4438	1.8085e-05	0.00044307	Glyma.06G240000	Domain of unknown function (DUF3598)
Glyma.06G242700.Wm82.a2.v1	52.7507	149.255	-1.5005	0.0022718	0.02662	Glyma.06G242700
Glyma.06G242900.Wm82.a2.v1	13380.1	29307	-1.1312	9.1295e-06	0.00024093	Glyma.06G242900	metallothionein 3
Glyma.06G245200.Wm82.a2.v1	3776.33	1811.91	1.0595	5.8876e-05	0.0012284	Glyma.06G245200	thioredoxin M-type 4
Glyma.06G247100.Wm82.a2.v1	28620.7	2357.97	3.6014	1.5298e-27	6.6712e-25	Glyma.06G247100	protochlorophyllide oxidoreductase A
Glyma.06G259400.Wm82.a2.v1	65.95	175.845	-1.4149	0.0037425	0.03972	Glyma.06G259400	disease resistance protein (TIR-NBS-LRR class), putative
Glyma.06G260100.Wm82.a2.v1	151.691	325.057	-1.0996	0.0032739	0.035773	Glyma.06G260100	Disease resistance protein (TIR-NBS-LRR class) family
Glyma.06G261500.Wm82.a2.v1	511.526	963.774	-0.91389	0.0019385	0.023482	Glyma.06G261500	disease resistance protein (TIR-NBS-LRR class), putative
Glyma.06G262700.Wm82.a2.v1	741.321	65.3549	3.5037	5.6674e-07	2.0033e-05	Glyma.06G262700	receptor kinase 3
Glyma.06G265000.Wm82.a2.v1	653.568	281.134	1.2171	0.00012842	0.0023906	Glyma.06G265000	disease resistance protein (TIR-NBS-LRR class)
Glyma.06G265100.Wm82.a2.v1	902.472	344.45	1.3896	3.8054e-06	0.00010991	Glyma.06G265100
Glyma.06G265500.Wm82.a2.v1	157.241	42.4918	1.8877	0.00014538	0.002662	Glyma.06G265500	GRAS family transcription factor
Glyma.06G265800.Wm82.a2.v1	446.769	68.3566	2.7084	1.6345e-12	1.6287e-10	Glyma.06G265800	zinc finger protein-related
Glyma.06G269500.Wm82.a2.v1	2788.46	6643.23	-1.2524	0.00079816	0.011337	Glyma.06G269500	Translation initiation factor SUI1 family protein
Glyma.06G271200.Wm82.a2.v1	113.203	547.61	-2.2742	1.4894e-10	1.0513e-08	Glyma.06G271200	cyclic nucleotide-gated cation channel 4
Glyma.06G277500.Wm82.a2.v1	385.915	714.187	-0.88802	0.0034146	0.037079	Glyma.06G277500	phosphoenolpyruvate carboxylase 1
Glyma.06G283800.Wm82.a2.v1	142.356	24.8803	2.5164	8.1714e-06	0.00021818	Glyma.06G283800	TRICHOME BIREFRINGENCE-LIKE 39
Glyma.06G284900.Wm82.a2.v1	717.949	8.04997	6.4788	2.1313e-05	0.00051046	Glyma.06G284900	Basic-leucine zipper (bZIP) transcription factor family protein
Glyma.06G289000.Wm82.a2.v1	151.87	355.397	-1.2266	0.00075608	0.010805	Glyma.06G289000	DNAJ heat shock family protein
Glyma.06G289700.Wm82.a2.v1	534.569	265.63	1.009	0.0017055	0.021256	Glyma.06G289700	Peroxisomal membrane 22 kDa (Mpv17/PMP22) family protein
Glyma.06G290400.Wm82.a2.v1	129.806	312.157	-1.2659	0.00089126	0.012423	Glyma.06G290400	RING 1A
Glyma.06G291300.Wm82.a2.v1	17.6775	368.097	-4.3801	6.0355e-09	3.2301e-07	Glyma.06G291300	O-acyltransferase (WSD1-like) family protein
Glyma.06G293200.Wm82.a2.v1	301.008	139.043	1.1143	0.0030268	0.033538	Glyma.06G293200
Glyma.06G294100.Wm82.a2.v1	1838.22	73.6617	4.6413	0.0007122	0.010288	Glyma.06G294100	ankyrin repeat family protein
Glyma.06G295700.Wm82.a2.v1	5462.56	153901	-4.8163	3.7879e-34	3.0896e-31	Glyma.06G295700	O-methyltransferase 1
Glyma.06G295800.Wm82.a2.v1	8.68368	200.581	-4.5297	1.4087e-14	1.7829e-12	Glyma.06G295800
Glyma.06G295900.Wm82.a2.v1	8.50029	133.152	-3.9694	1.9313e-09	1.1222e-07	Glyma.06G295900
Glyma.06G296100.Wm82.a2.v1	215.053	520.247	-1.2745	0.00013538	0.0025034	Glyma.06G296100	Protein of unknown function (DUF789)
Glyma.06G296200.Wm82.a2.v1	156.901	483.967	-1.6251	3.2999e-06	9.6511e-05	Glyma.06G296200	Protein phosphatase 2C family protein
Glyma.06G296800.Wm82.a2.v1	62.7532	9.30737	2.7532	0.00058319	0.0087073	Glyma.06G296800	STRUBBELIG-receptor family 3
Glyma.06G298300.Wm82.a2.v1	23.0772	0	Inf	0.00047238	0.0073209	Glyma.06G298300	NAD(P)H dehydrogenase B4
Glyma.06G298400.Wm82.a2.v1	279.929	38.6179	2.8577	1.3301e-10	9.4799e-09	Glyma.06G298400	Wound-responsive family protein
Glyma.06G298500.Wm82.a2.v1	343.94	99.2242	1.7934	2.6863e-06	8.0598e-05	Glyma.06G298500	PapD-like superfamily protein
Glyma.06G299100.Wm82.a2.v1	3435.22	1456.99	1.2374	2.0607e-05	0.00049489	Glyma.06G299100	photosystem II reaction center PSB29 protein
Glyma.06G299200.Wm82.a2.v1	161.905	60.4082	1.4223	0.0027992	0.031425	Glyma.06G299200	diacylglycerol kinase 5
Glyma.06G301500.Wm82.a2.v1	3208.54	30770.4	-3.2616	4.1755e-33	3.0652e-30	Glyma.06G301500	beta-amylase 5
Glyma.06G302300.Wm82.a2.v1	311.041	40.191	2.9522	1.1579e-11	9.9411e-10	Glyma.06G302300	xyloglucan endotransglucosylase/hydrolase 9
Glyma.06G303700.Wm82.a2.v1	73.4326	16.8143	2.1267	0.0026613	0.030179	Glyma.06G303700	homeodomain GLABROUS 2
Glyma.06G304900.Wm82.a2.v1	37.7742	117.769	-1.6405	0.0026653	0.03021	Glyma.06G304900	Ras-related small GTP-binding family protein
Glyma.06G306500.Wm82.a2.v1	147.542	55.1165	1.4206	0.0035851	0.038514	Glyma.06G306500
Glyma.06G307100.Wm82.a2.v1	1353.33	166.243	3.0251	5.2115e-12	4.7524e-10	Glyma.06G307100	SKU5 similar 5
Glyma.06G312200.Wm82.a2.v1	6.81246	165.732	-4.6045	2.943e-05	0.00067688	Glyma.06G312200	global transcription factor group B1
Glyma.06G312600.Wm82.a2.v1	368.2	4.07448	6.4977	5.1949e-09	2.8178e-07	Glyma.06G312600	Protein kinase superfamily protein
Glyma.06G314200.Wm82.a2.v1	58.5806	8.17839	2.8405	0.0007466	0.010708	Glyma.06G314200	Plant invertase/pectin methylesterase inhibitor superfamily
Glyma.06G314500.Wm82.a2.v1	2.79268	36.0443	-3.69	0.0019698	0.02377	Glyma.06G314500	Argonaute family protein
Glyma.06G315700.Wm82.a2.v1	42.3464	5.01886	3.0768	0.0027449	0.030952	Glyma.06G315700	HSP20-like chaperones superfamily protein
Glyma.06G316900.Wm82.a2.v1	39.0647	151.197	-1.9525	0.00015303	0.0027818	Glyma.06G316900	biotin F
Glyma.06G318800.Wm82.a2.v1	4.5722	65.7133	-3.8452	1.581e-05	0.0003923	Glyma.06G318800	SKU5 similar 1
Glyma.06G321900.Wm82.a2.v1	34864.4	7926.91	2.1369	8.5471e-14	9.8808e-12	Glyma.06G321900	photosystem I subunit G
Glyma.06G323700.Wm82.a2.v1	1104.99	326.584	1.7585	5.3128e-09	2.8677e-07	Glyma.06G323700	Sucrose-phosphate synthase family protein
Glyma.06G324300.Wm82.a2.v1	209.651	4164.59	-4.3121	1.0137e-41	1.3953e-38	Glyma.06G324300	cellulose synthase like G1
Glyma.06G324700.Wm82.a2.v1	199.985	564.836	-1.4979	7.3341e-06	0.00019769	Glyma.06G324700	P-loop containing nucleoside triphosphate hydrolases superfamily protein
Glyma.06G324900.Wm82.a2.v1	2640.25	1180.16	1.1617	1.4501e-05	0.0003631	Glyma.06G324900	Protein of unknown function (DUF179)
Glyma.06G325100.Wm82.a2.v1	1958.39	781.153	1.326	1.5404e-06	4.8845e-05	Glyma.06G325100	alpha/beta-Hydrolases superfamily protein
Glyma.07G000300.Wm82.a2.v1	493.261	994.671	-1.0119	0.00063001	0.0092899	Glyma.07G000300	O-acyltransferase (WSD1-like) family protein
Glyma.07G001300.Wm82.a2.v1	1039.34	8999.48	-3.1142	2.3214e-29	1.1488e-26	Glyma.07G001300	Terpenoid cyclases family protein
Glyma.07G001400.Wm82.a2.v1	3050.6	1331.7	1.1958	6.0843e-06	0.0001678	Glyma.07G001400	Protein kinase protein with adenine nucleotide alpha hydrolases-like domain
Glyma.07G002100.Wm82.a2.v1	906.998	448.597	1.0157	0.00064294	0.0094395	Glyma.07G002100	Plastid-lipid associated protein PAP / fibrillin family protein
Glyma.07G003800.Wm82.a2.v1	159.141	40.1054	1.9884	8.657e-05	0.0017037	Glyma.07G003800	Cellulose-synthase-like C5
Glyma.07G003900.Wm82.a2.v1	315.364	148.666	1.0849	0.0036907	0.039326	Glyma.07G003900
Glyma.07G004700.Wm82.a2.v1	374.26	55.2315	2.7605	8.14e-12	7.1849e-10	Glyma.07G004700	Protein kinase superfamily protein
Glyma.07G007000.Wm82.a2.v1	875.463	47453.4	-5.7603	8.3996e-79	8.1801e-75	Glyma.07G007000	lipoxygenase 1
Glyma.07G009100.Wm82.a2.v1	543.252	217.092	1.3233	5.9374e-05	0.0012362	Glyma.07G009100	indeterminate(ID)-domain 7
Glyma.07G010300.Wm82.a2.v1	1445.51	824.982	0.80915	0.0038759	0.040847	Glyma.07G010300	transmembrane nine 7
Glyma.07G011700.Wm82.a2.v1	9.51344	209.232	-4.459	1.2765e-14	1.6297e-12	Glyma.07G011700	phosphate starvation-induced gene 2
Glyma.07G011900.Wm82.a2.v1	482.78	23.0611	4.3878	1.2584e-05	0.00032056	Glyma.07G011900	Pyridoxal phosphate phosphatase-related protein
Glyma.07G014500.Wm82.a2.v1	19908.5	190812	-3.2607	3.1637e-21	8.2944e-19	Glyma.07G014500	HAD superfamily, subfamily IIIB acid phosphatase
Glyma.07G015600.Wm82.a2.v1	51.6764	155.068	-1.5853	0.0013658	0.017719	Glyma.07G015600	HPT phosphotransmitter 4
Glyma.07G017300.Wm82.a2.v1	6.32117	44.0515	-2.8009	0.0037408	0.039719	Glyma.07G017300	Integrase-type DNA-binding superfamily protein
Glyma.07G019400.Wm82.a2.v1	2654.74	1216.93	1.1253	2.4361e-05	0.00057286	Glyma.07G019400
Glyma.07G019700.Wm82.a2.v1	29578.5	10365.3	1.5128	2.8851e-09	1.6397e-07	Glyma.07G019700	photosystem I subunit H2
Glyma.07G019900.Wm82.a2.v1	1985.8	1128.87	0.81484	0.0026283	0.029905	Glyma.07G019900	D-isomer specific 2-hydroxyacid dehydrogenase family protein
Glyma.07G020900.Wm82.a2.v1	2516.87	817.863	1.6217	4.1481e-09	2.2952e-07	Glyma.07G020900
Glyma.07G021000.Wm82.a2.v1	136.863	50.5284	1.4376	0.0047252	0.047877	Glyma.07G021000	ARIA-interacting double AP2 domain protein
Glyma.07G021600.Wm82.a2.v1	109.176	546.906	-2.3246	3.2685e-05	0.00073979	Glyma.07G021600	hydroxycinnamoyl-CoA shikimate/quinate hydroxycinnamoyl transferase
Glyma.07G022300.Wm82.a2.v1	1311.87	484.277	1.4377	7.2266e-07	2.4886e-05	Glyma.07G022300	fucosyltransferase 1
Glyma.07G023000.Wm82.a2.v1	3362.64	553.824	2.6021	2.3292e-05	0.00055122	Glyma.07G023000	NDH-dependent cyclic electron flow 1
Glyma.07G023100.Wm82.a2.v1	244.598	48.0403	2.3481	0.0010735	0.014544	Glyma.07G023100	DNA glycosylase superfamily protein
Glyma.07G024000.Wm82.a2.v1	204.588	414.291	-1.0179	0.0029344	0.032671	Glyma.07G024000	Polynucleotidyl transferase, ribonuclease H-like superfamily protein
Glyma.07G027800.Wm82.a2.v1	487.859	888.56	-0.865	0.0036297	0.038851	Glyma.07G027800
Glyma.07G028200.Wm82.a2.v1	735.696	312.641	1.2346	6.0064e-05	0.0012485	Glyma.07G028200	CemA-like proton extrusion protein-related
Glyma.07G028800.Wm82.a2.v1	5373.05	2496.73	1.1057	0.00045922	0.0071572	Glyma.07G028800	Tetratricopeptide repeat (TPR)-like superfamily protein
Glyma.07G029800.Wm82.a2.v1	160.246	56.505	1.5038	0.0018689	0.022822	Glyma.07G029800	phosphatidic acid phosphatase-related / PAP2-related
Glyma.07G030000.Wm82.a2.v1	579.991	22.6758	4.6768	4.6116e-05	0.00099615	Glyma.07G030000	fatty acid desaturase 5
Glyma.07G030300.Wm82.a2.v1	135.603	298.681	-1.1392	0.0023665	0.027517	Glyma.07G030300	Protein of unknown function (DUF567)
Glyma.07G030500.Wm82.a2.v1	20.4985	149.608	-2.8676	4.0858e-07	1.4824e-05	Glyma.07G030500	Tetratricopeptide repeat (TPR)-like superfamily protein
Glyma.07G031100.Wm82.a2.v1	292.104	632.85	-1.1154	0.00043737	0.0068726	Glyma.07G031100	phospholipase D alpha 1
Glyma.07G032800.Wm82.a2.v1	427.165	203.283	1.0713	0.0017242	0.021453	Glyma.07G032800	Rubredoxin-like superfamily protein
Glyma.07G033800.Wm82.a2.v1	93.4093	28.4518	1.715	0.0046282	0.047103	Glyma.07G033800	gibberellin 3-oxidase 1
Glyma.07G034800.Wm82.a2.v1	5455.08	19766.8	-1.8574	3.2703e-10	2.1824e-08	Glyma.07G034800	lipoxygenase 1
Glyma.07G034900.Wm82.a2.v1	1398.02	43744.7	-4.9676	9.841e-64	4.3345e-60	Glyma.07G034900	lipoxygenase 1
Glyma.07G035600.Wm82.a2.v1	65.7621	252.337	-1.94	6.4173e-06	0.00017567	Glyma.07G035600	ATPases;nucleotide binding;ATP binding;nucleoside-triphosphatases;transcription factor binding
Glyma.07G035900.Wm82.a2.v1	461.073	145.207	1.6669	2.2948e-06	6.9707e-05	Glyma.07G035900	Mitochondrial substrate carrier family protein
Glyma.07G036000.Wm82.a2.v1	808.504	373.849	1.1128	0.00023727	0.004046	Glyma.07G036000	NAD(P)-binding Rossmann-fold superfamily protein
Glyma.07G036200.Wm82.a2.v1	194.869	730.338	-1.9061	7.688e-06	0.00020597	Glyma.07G036200	nuclear factor Y, subunit A3
Glyma.07G036400.Wm82.a2.v1	1710.93	808.914	1.0807	9.2458e-05	0.0018035	Glyma.07G036400	phospholipid:diacylglycerol acyltransferase
Glyma.07G037600.Wm82.a2.v1	197.195	428.984	-1.1213	0.0011887	0.015837	Glyma.07G037600	Transcription initiation factor TFIID subunit A
Glyma.07G038500.Wm82.a2.v1	5191.19	19.8882	8.028	6.5626e-27	2.7209e-24	Glyma.07G038500	germin-like protein 1
Glyma.07G040600.Wm82.a2.v1	455.221	1037.1	-1.1879	6.751e-05	0.0013805	Glyma.07G040600	inter-alpha-trypsin inhibitor heavy chain-related
Glyma.07G043600.Wm82.a2.v1	30.8395	337.005	-3.4499	1.0014e-14	1.305e-12	Glyma.07G043600	HSP20-like chaperones superfamily protein
Glyma.07G044800.Wm82.a2.v1	114.984	18.802	2.6125	1.907e-05	0.00046379	Glyma.07G044800	AGAMOUS-like 62
Glyma.07G047500.Wm82.a2.v1	562.044	1853.5	-1.7215	4.0984e-09	2.2763e-07	Glyma.07G047500	purple acid phosphatase 29
Glyma.07G047600.Wm82.a2.v1	46268.2	15746	1.555	1.0161e-09	6.2157e-08	Glyma.07G047600	photosystem I light harvesting complex gene 2
Glyma.07G047800.Wm82.a2.v1	597.324	244.129	1.2909	6.2163e-05	0.0012866	Glyma.07G047800	Calcium-binding endonuclease/exonuclease/phosphatase family
Glyma.07G048200.Wm82.a2.v1	288.947	116.196	1.3142	0.00070804	0.010245	Glyma.07G048200	AP2/B3-like transcriptional factor family protein
Glyma.07G049000.Wm82.a2.v1	10997	5322.87	1.0468	3.8396e-05	0.00085151	Glyma.07G049000	photosystem I P subunit
Glyma.07G049100.Wm82.a2.v1	828.797	0.829342	9.9648	0.00054403	0.0082314	Glyma.07G049100	basic helix-loop-helix (bHLH) DNA-binding superfamily protein
Glyma.07G049600.Wm82.a2.v1	1945.19	696.214	1.4823	1.027e-07	4.2633e-06	Glyma.07G049600	pyruvate dehydrogenase E1 alpha
Glyma.07G049900.Wm82.a2.v1	15848.7	6569.95	1.2704	2.483e-05	0.00058265	Glyma.07G049900	UDP-Glycosyltransferase superfamily protein
Glyma.07G050600.Wm82.a2.v1	36.8244	196.736	-2.4175	7.2871e-07	2.5017e-05	Glyma.07G050600	NAC (No Apical Meristem) domain transcriptional regulator superfamily protein
Glyma.07G051700.Wm82.a2.v1	53.4582	728.182	-3.7678	5.8757e-24	1.9458e-21	Glyma.07G051700	SAUR-like auxin-responsive protein family
Glyma.07G052100.Wm82.a2.v1	39.1564	668.678	-4.094	7.1121e-26	2.7969e-23	Glyma.07G052100	homeobox 7
Glyma.07G052300.Wm82.a2.v1	1006.53	2101.34	-1.0619	0.00010841	0.0020734	Glyma.07G052300	cytochrome P450, family 78, subfamily A, polypeptide 6
Glyma.07G053500.Wm82.a2.v1	144.103	44.4795	1.6959	0.00086269	0.012097	Glyma.07G053500	Protein kinase superfamily protein
Glyma.07G055000.Wm82.a2.v1	1241.07	137.93	3.1696	1.3906e-07	5.5985e-06	Glyma.07G055000	Integrase-type DNA-binding superfamily protein
Glyma.07G055300.Wm82.a2.v1	94.6714	25.4929	1.8928	0.0020057	0.024104	Glyma.07G055300	Eukaryotic aspartyl protease family protein
Glyma.07G056600.Wm82.a2.v1	64.0742	185.968	-1.5372	0.00081092	0.011488	Glyma.07G056600	P-loop containing nucleoside triphosphate hydrolases superfamily protein
Glyma.07G056900.Wm82.a2.v1	1520.33	793.627	0.93785	0.00080724	0.011451	Glyma.07G056900	regulatory component of ABA receptor 1
Glyma.07G057100.Wm82.a2.v1	40.1084	1.37243	4.8691	7.1089e-05	0.0014356	Glyma.07G057100	Protein of unknown function (DUF 3339)
Glyma.07G057200.Wm82.a2.v1	10387.8	2154.92	2.2692	1.4226e-17	2.6217e-15	Glyma.07G057200	thylakoid rhodanese-like
Glyma.07G057900.Wm82.a2.v1	968.369	2184.04	-1.1734	0.0038219	0.040388	Glyma.07G057900	Auxin-responsive GH3 family protein
Glyma.07G058600.Wm82.a2.v1	489.658	96.1663	2.3482	4.9298e-05	0.0010556	Glyma.07G058600
Glyma.07G059300.Wm82.a2.v1	1122.59	244.118	2.2012	2.7962e-06	8.3668e-05	Glyma.07G059300	ribonuclease 2
Glyma.07G059600.Wm82.a2.v1	2666.05	1276.34	1.0627	6.9228e-05	0.0014071	Glyma.07G059600
Glyma.07G060400.Wm82.a2.v1	93.8394	308.639	-1.7177	1.4435e-05	0.00036165	Glyma.07G060400	G-box binding factor 3
Glyma.07G060600.Wm82.a2.v1	187.5	7.89213	4.5703	1.3612e-14	1.7327e-12	Glyma.07G060600	Protein of unknown function (DUF1191)
Glyma.07G060700.Wm82.a2.v1	32494.2	9110.22	1.8346	1.0112e-12	1.0382e-10	Glyma.07G060700
Glyma.07G061500.Wm82.a2.v1	0.582987	428.27	-9.5208	4.3008e-39	5.1196e-36	Glyma.07G061500	BCL-2-associated athanogene 6
Glyma.07G062200.Wm82.a2.v1	259.734	85.2002	1.6081	9.6499e-05	0.0018716	Glyma.07G062200	ABI-1-like 1
Glyma.07G064400.Wm82.a2.v1	197.688	84.9568	1.2184	0.0048157	0.048492	Glyma.07G064400	Protein of unknown function (DUF674)
Glyma.07G065600.Wm82.a2.v1	2888.42	1493.98	0.95112	0.00029609	0.0049121	Glyma.07G065600	NB-ARC domain-containing disease resistance protein
Glyma.07G066600.Wm82.a2.v1	307.362	145.033	1.0836	0.0034789	0.037629	Glyma.07G066600	Protein kinase superfamily protein
Glyma.07G067500.Wm82.a2.v1	60.8208	401.859	-2.7241	8.2039e-12	7.2268e-10	Glyma.07G067500	Protein of unknown function (DUF604)
Glyma.07G067900.Wm82.a2.v1	28.6932	104.101	-1.8592	0.0017935	0.022127	Glyma.07G067900	disease resistance protein (TIR-NBS-LRR class), putative
Glyma.07G069700.Wm82.a2.v1	1442.01	711.086	1.02	0.00027462	0.0045973	Glyma.07G069700	glycerol-3-phosphate acyltransferase 8
Glyma.07G072300.Wm82.a2.v1	467.824	241.529	0.95377	0.0041366	0.043072	Glyma.07G072300	AT hook motif DNA-binding family protein
Glyma.07G073700.Wm82.a2.v1	1796	213.962	3.0694	0.003462	0.037502	Glyma.07G073700	K+ efflux antiporter 2
Glyma.07G077000.Wm82.a2.v1	1232.34	675.96	0.86639	0.002418	0.027939	Glyma.07G077000	S-adenosyl-L-methionine-dependent methyltransferases superfamily protein
Glyma.07G077400.Wm82.a2.v1	303.58	127.336	1.2534	0.0011535	0.015443	Glyma.07G077400	S-adenosyl-L-methionine-dependent methyltransferases superfamily protein
Glyma.07G079500.Wm82.a2.v1	603.337	283.822	1.088	0.00066993	0.0097737	Glyma.07G079500
Glyma.07G080900.Wm82.a2.v1	26.6669	213.061	-2.9981	2.2339e-09	1.2879e-07	Glyma.07G080900	AGAMOUS-like 20
Glyma.07G081000.Wm82.a2.v1	40.7525	120.899	-1.5688	0.0038791	0.040864	Glyma.07G081000	ABC transporter family protein
Glyma.07G081600.Wm82.a2.v1	988.413	520.003	0.92659	0.0016277	0.020402	Glyma.07G081600	galacturonosyltransferase 1
Glyma.07G082000.Wm82.a2.v1	118.052	41.0337	1.5245	0.0046296	0.047103	Glyma.07G082000	D-isomer specific 2-hydroxyacid dehydrogenase family protein
Glyma.07G084400.Wm82.a2.v1	607.901	1676.92	-1.4639	2.0781e-07	8.0572e-06	Glyma.07G084400	Major facilitator superfamily protein
Glyma.07G085200.Wm82.a2.v1	402.066	812.448	-1.0148	0.00084811	0.011927	Glyma.07G085200	Enoyl-CoA hydratase/isomerase family
Glyma.07G086400.Wm82.a2.v1	60.788	164.849	-1.4393	0.0022387	0.026308	Glyma.07G086400	heat shock transcription factor C1
Glyma.07G086500.Wm82.a2.v1	56.8011	345.429	-2.6044	2.5933e-10	1.7573e-08	Glyma.07G086500	ATP binding microtubule motor family protein
Glyma.07G086900.Wm82.a2.v1	77.8871	286.993	-1.8816	5.7511e-06	0.00015992	Glyma.07G086900	serine-rich protein-related
Glyma.07G088300.Wm82.a2.v1	714.651	165.213	2.1129	6.1021e-05	0.001266	Glyma.07G088300	Leucine-rich repeat (LRR) family protein
Glyma.07G088900.Wm82.a2.v1	1268.6	2317.82	-0.86953	0.001285	0.01686	Glyma.07G088900	Protein of unknown function, DUF538
Glyma.07G089400.Wm82.a2.v1	1591.1	506.215	1.6522	6.5014e-09	3.4417e-07	Glyma.07G089400	alpha/beta-Hydrolases superfamily protein
Glyma.07G090300.Wm82.a2.v1	61.1004	183.194	-1.5841	0.0007296	0.010505	Glyma.07G090300	aluminum-activated malate transporter 9
Glyma.07G090400.Wm82.a2.v1	34.0623	584.967	-4.1021	2.1165e-24	7.283e-22	Glyma.07G090400
Glyma.07G090800.Wm82.a2.v1	403.907	763.244	-0.91812	0.0027856	0.031283	Glyma.07G090800
Glyma.07G093200.Wm82.a2.v1	33.4487	2.98831	3.4846	0.0032887	0.03589	Glyma.07G093200	ARM repeat protein interacting with ABF2
Glyma.07G097500.Wm82.a2.v1	75.7012	1.65868	5.5122	0.00037021	0.0059663	Glyma.07G097500	Reticulon family protein
Glyma.07G097700.Wm82.a2.v1	111.606	340.365	-1.6087	2.4201e-05	0.00057003	Glyma.07G097700	RING/U-box superfamily protein
Glyma.07G102100.Wm82.a2.v1	57.8425	221.472	-1.9369	1.2713e-05	0.00032329	Glyma.07G102100	zinc finger (Ran-binding) family protein
Glyma.07G102400.Wm82.a2.v1	195.262	33.7703	2.5316	2.0595e-07	7.9991e-06	Glyma.07G102400	Calcium-dependent lipid-binding (CaLB domain) family protein
Glyma.07G102900.Wm82.a2.v1	606.857	265.903	1.1905	0.00020518	0.0035791	Glyma.07G102900	Galactose mutarotase-like superfamily protein
Glyma.07G107900.Wm82.a2.v1	191.268	392.573	-1.0374	0.0027426	0.030942	Glyma.07G107900	Lung seven transmembrane receptor family protein
Glyma.07G109200.Wm82.a2.v1	33.665	323.291	-3.2635	3.5983e-10	2.3832e-08	Glyma.07G109200
Glyma.07G110200.Wm82.a2.v1	776.881	1493.62	-0.94304	0.00083226	0.011742	Glyma.07G110200	DNAJ homologue 2
Glyma.07G112000.Wm82.a2.v1	66631.2	20854.7	1.6758	5.6032e-11	4.2187e-09	Glyma.07G112000	photosystem II subunit Q-2
Glyma.07G114200.Wm82.a2.v1	56.1569	1.70149	5.0446	2.2661e-06	6.8959e-05	Glyma.07G114200	Fatty acid hydroxylase superfamily
Glyma.07G115200.Wm82.a2.v1	1.10485	157.602	-7.1563	4.5981e-17	8.1009e-15	Glyma.07G115200	Acyl transferase/acyl hydrolase/lysophospholipase superfamily protein
Glyma.07G115500.Wm82.a2.v1	638.982	10090.8	-3.9811	3.7049e-07	1.3598e-05	Glyma.07G115500	Acyl transferase/acyl hydrolase/lysophospholipase superfamily protein
Glyma.07G117300.Wm82.a2.v1	150.187	345.132	-1.2004	0.0011509	0.015421	Glyma.07G117300	Protein of unknown function (DUF581)
Glyma.07G121500.Wm82.a2.v1	6.35173	339.731	-5.7411	4.6741e-11	3.5929e-09	Glyma.07G121500	Fatty acid hydroxylase superfamily
Glyma.07G123500.Wm82.a2.v1	327.299	93.4776	1.8079	5.926e-05	0.0012353	Glyma.07G123500	Calcium-binding EF hand family protein
Glyma.07G125500.Wm82.a2.v1	918.536	417.863	1.1363	0.0020302	0.024332	Glyma.07G125500
Glyma.07G126600.Wm82.a2.v1	146.588	52.4145	1.4837	0.0027539	0.031022	Glyma.07G126600	myo-inositol oxygenase 4
Glyma.07G128600.Wm82.a2.v1	340.832	154.584	1.1407	0.0018434	0.022559	Glyma.07G128600	Tetratricopeptide repeat (TPR)-like superfamily protein
Glyma.07G129900.Wm82.a2.v1	379.347	33.4145	3.505	3.2296e-16	5.154e-14	Glyma.07G129900	Phospholipase A2 family protein
Glyma.07G132000.Wm82.a2.v1	2847.87	12612.6	-2.1469	5.4888e-16	8.3077e-14	Glyma.07G132000	metallothionein 2A
Glyma.07G132600.Wm82.a2.v1	464.276	51.5289	3.1715	0.00026089	0.0043909	Glyma.07G132600	Barwin-like endoglucanases superfamily protein
Glyma.07G133200.Wm82.a2.v1	9959.83	3033.7	1.715	4.7468e-11	3.6424e-09	Glyma.07G133200	NAD(P)-binding Rossmann-fold superfamily protein
Glyma.07G133400.Wm82.a2.v1	20.1295	0	Inf	0.0041541	0.043235	Glyma.07G133400	Ankyrin repeat family protein
Glyma.07G134000.Wm82.a2.v1	422.434	201.723	1.0663	0.0018912	0.023033	Glyma.07G134000	far-red elongated hypocotyl 1
Glyma.07G134500.Wm82.a2.v1	18271.1	506.769	5.1721	1.3656e-48	2.8641e-45	Glyma.07G134500
Glyma.07G135300.Wm82.a2.v1	5033.72	1730.25	1.5406	4.8172e-09	2.6335e-07	Glyma.07G135300	one helix protein
Glyma.07G136200.Wm82.a2.v1	2.79268	369.146	-7.0464	2.3866e-31	1.4205e-28	Glyma.07G136200	NAD(P)-binding Rossmann-fold superfamily protein
Glyma.07G138000.Wm82.a2.v1	67.1748	12.8254	2.3889	0.0015544	0.019646	Glyma.07G138000
Glyma.07G139400.Wm82.a2.v1	17.0311	3866.8	-7.8268	2.374e-34	2.0912e-31	Glyma.07G139400	Bifunctional inhibitor/lipid-transfer protein/seed storage 2S albumin superfamily protein
Glyma.07G142300.Wm82.a2.v1	249.421	71.3743	1.8051	2.1956e-05	0.00052357	Glyma.07G142300	RING/FYVE/PHD zinc finger superfamily protein
Glyma.07G142700.Wm82.a2.v1	16815.6	5519.42	1.6072	0.00033027	0.0054058	Glyma.07G142700	high cyclic electron flow 1
Glyma.07G144800.Wm82.a2.v1	7.88674	62.6796	-2.9905	0.00038594	0.0061587	Glyma.07G144800	Transducin/WD40 repeat-like superfamily protein
Glyma.07G150400.Wm82.a2.v1	5224.93	2359.38	1.147	9.0387e-06	0.00023882	Glyma.07G150400	SGNH hydrolase-type esterase superfamily protein
Glyma.07G156000.Wm82.a2.v1	215.542	72.0592	1.5807	0.0002778	0.0046452	Glyma.07G156000	Leucine-rich repeat protein kinase family protein
Glyma.07G157900.Wm82.a2.v1	95.1888	238.34	-1.3242	0.0013029	0.017044	Glyma.07G157900	SNF2 domain-containing protein / helicase domain-containing protein
Glyma.07G163300.Wm82.a2.v1	1014.95	34.5568	4.8763	1.0475e-17	1.9549e-15	Glyma.07G163300
Glyma.07G163600.Wm82.a2.v1	3214.33	1138.53	1.4973	2.5073e-08	1.174e-06	Glyma.07G163600	cytochrome b6f complex subunit (petM), putative
Glyma.07G166400.Wm82.a2.v1	123.602	13.2829	3.2181	0.00086607	0.012133	Glyma.07G166400	chlororespiratory reduction 3
Glyma.07G168500.Wm82.a2.v1	222.331	724.859	-1.705	1.3405e-07	5.4216e-06	Glyma.07G168500	2-oxoglutarate (2OG) and Fe(II)-dependent oxygenase superfamily protein
Glyma.07G170200.Wm82.a2.v1	275.723	583.911	-1.0825	0.00082436	0.011649	Glyma.07G170200	RING-finger protein for embryogenesis
Glyma.07G178600.Wm82.a2.v1	214.748	532.195	-1.3093	9.3049e-05	0.0018134	Glyma.07G178600	Protein kinase superfamily protein
Glyma.07G178800.Wm82.a2.v1	78.7406	211.672	-1.4267	0.0010101	0.013766	Glyma.07G178800	endonucleases
Glyma.07G181200.Wm82.a2.v1	1313.55	87.6909	3.9049	1.0652e-08	5.3987e-07	Glyma.07G181200
Glyma.07G182200.Wm82.a2.v1	2217.11	1257.91	0.81765	0.0023806	0.027637	Glyma.07G182200	Protein of unknown function (DUF3506)
Glyma.07G183600.Wm82.a2.v1	188.908	394.668	-1.063	0.0025124	0.028825	Glyma.07G183600	aldehyde dehydrogenase 6B2
Glyma.07G184000.Wm82.a2.v1	220.178	14.1684	3.9579	6.9284e-14	8.0731e-12	Glyma.07G184000	Concanavalin A-like lectin protein kinase family protein
Glyma.07G185200.Wm82.a2.v1	57.7553	1.24401	5.5369	0.0010876	0.014699	Glyma.07G185200	PLANT CADMIUM RESISTANCE 2
Glyma.07G185500.Wm82.a2.v1	245.041	1301.77	-2.4094	7.6142e-11	5.5801e-09	Glyma.07G185500	FAD/NAD(P)-binding oxidoreductase family protein
Glyma.07G185700.Wm82.a2.v1	504.113	1015.17	-1.0099	0.00052879	0.008023	Glyma.07G185700	Pyridoxal phosphate (PLP)-dependent transferases superfamily protein
Glyma.07G185800.Wm82.a2.v1	683.873	1323.1	-0.95212	0.00086209	0.012093	Glyma.07G185800	CBS domain-containing protein with a domain of unknown function (DUF21)
Glyma.07G188900.Wm82.a2.v1	125.544	27.0071	2.2168	0.0029489	0.032801	Glyma.07G188900	PLAC8 family protein
Glyma.07G189000.Wm82.a2.v1	102.8	258.327	-1.3294	0.00099751	0.01364	Glyma.07G189000	Octicosapeptide/Phox/Bem1p family protein
Glyma.07G189300.Wm82.a2.v1	15.1577	90.5321	-2.5784	0.00011904	0.0022425	Glyma.07G189300	MYB-like 102
Glyma.07G189500.Wm82.a2.v1	243.956	28.8531	3.0798	2.3388e-09	1.3413e-07	Glyma.07G189500	sugar transporter 1
Glyma.07G189700.Wm82.a2.v1	487.584	187.771	1.3767	5.5111e-05	0.0011631	Glyma.07G189700	ARM repeat superfamily protein
Glyma.07G191500.Wm82.a2.v1	14.6992	194.917	-3.729	1.8358e-11	1.5149e-09	Glyma.07G191500	HAL2-like
Glyma.07G192400.Wm82.a2.v1	50.3271	1.65868	4.9232	1.0274e-05	0.00026712	Glyma.07G192400
Glyma.07G195400.Wm82.a2.v1	25.1013	125.204	-2.3184	5.3676e-05	0.0011366	Glyma.07G195400	RING/U-box superfamily protein
Glyma.07G196000.Wm82.a2.v1	273.575	97.9534	1.4818	0.00021501	0.0037211	Glyma.07G196000	RING membrane-anchor 1
Glyma.07G200200.Wm82.a2.v1	144.256	1297.92	-3.1695	4.7123e-23	1.4314e-20	Glyma.07G200200	HSP20-like chaperones superfamily protein
Glyma.07G200500.Wm82.a2.v1	0	24.0055	#NAME?	0.00075085	0.010751	Glyma.07G200500	HSP20-like chaperones superfamily protein
Glyma.07G201300.Wm82.a2.v1	20774.6	9375.49	1.1479	6.4037e-06	0.00017543	Glyma.07G201300	Glucose-6-phosphate/phosphate translocator-related
Glyma.07G202300.Wm82.a2.v1	108.879	660.13	-2.6	1.1225e-13	1.2842e-11	Glyma.07G202300	cytochrome P450, family 93, subfamily D, polypeptide 1
Glyma.07G204000.Wm82.a2.v1	46.5541	171.84	-1.8841	0.00013801	0.002546	Glyma.07G204000	IQ-domain 9
Glyma.07G205100.Wm82.a2.v1	321.996	53.2866	2.5952	4.6814e-10	3.0322e-08	Glyma.07G205100	Tetratricopeptide repeat (TPR)-like superfamily protein
Glyma.07G206400.Wm82.a2.v1	2965.36	257.754	3.5241	1.9458e-32	1.2985e-29	Glyma.07G206400
Glyma.07G209400.Wm82.a2.v1	32.8024	107.475	-1.7121	0.0026412	0.029997	Glyma.07G209400	Protein kinase superfamily protein
Glyma.07G212000.Wm82.a2.v1	175.253	70.3149	1.3175	0.0036967	0.039357	Glyma.07G212000	Calcium-binding EF-hand family protein
Glyma.07G214300.Wm82.a2.v1	725.191	180.722	2.0046	9.314e-10	5.7376e-08	Glyma.07G214300	plant U-box 26
Glyma.07G215400.Wm82.a2.v1	196.583	77.9368	1.3348	0.0023266	0.027132	Glyma.07G215400	Cystathionine beta-synthase (CBS) family protein
Glyma.07G215900.Wm82.a2.v1	5318.28	53.7895	6.6275	1.2952e-27	5.7624e-25	Glyma.07G215900	Leucine-rich repeat (LRR) family protein
Glyma.07G216900.Wm82.a2.v1	670.78	358.383	0.90434	0.0036159	0.038769	Glyma.07G216900	hydroxyproline-rich glycoprotein family protein
Glyma.07G218300.Wm82.a2.v1	216.071	66.2966	1.7045	0.00052531	0.0079812	Glyma.07G218300	Protein of unknown function (DUF1685)
Glyma.07G218900.Wm82.a2.v1	96.0774	597.426	-2.6365	1.2963e-13	1.4716e-11	Glyma.07G218900	sulfate transporter 91
Glyma.07G220200.Wm82.a2.v1	25.8677	108.788	-2.0723	0.00047416	0.0073433	Glyma.07G220200	SGS domain-containing protein
Glyma.07G221900.Wm82.a2.v1	532.171	88.8734	2.5821	1.1969e-12	1.2147e-10	Glyma.07G221900	Cytochrome c
Glyma.07G222200.Wm82.a2.v1	335.938	840.164	-1.3225	7.2394e-05	0.0014573	Glyma.07G222200	Trypsin family protein
Glyma.07G222600.Wm82.a2.v1	184.616	606.637	-1.7163	2.7819e-07	1.0482e-05	Glyma.07G222600	zinc ion binding;nucleic acid binding
Glyma.07G222700.Wm82.a2.v1	40.1412	215.589	-2.4251	5.5391e-05	0.0011668	Glyma.07G222700	phosphate transporter 1;9
Glyma.07G222900.Wm82.a2.v1	90.5905	423.149	-2.2237	4.7041e-09	2.5802e-07	Glyma.07G222900	ZPR1 zinc-finger domain protein
Glyma.07G223100.Wm82.a2.v1	212.501	434.913	-1.0333	0.0024293	0.028035	Glyma.07G223100	SBP (S-ribonuclease binding protein) family protein
Glyma.07G223400.Wm82.a2.v1	76.6883	400.142	-2.3834	1.0218e-09	6.2421e-08	Glyma.07G223400	O-fucosyltransferase family protein
Glyma.07G226400.Wm82.a2.v1	151.748	46.1516	1.7172	0.00051421	0.0078477	Glyma.07G226400	glutamate receptor 2.8
Glyma.07G228300.Wm82.a2.v1	566.567	220.61	1.3607	3.6171e-05	0.00080831	Glyma.07G228300	Rubisco methyltransferase family protein
Glyma.07G228400.Wm82.a2.v1	22.7388	122.874	-2.434	3.2783e-05	0.00074124	Glyma.07G228400	EXS (ERD1/XPR1/SYG1) family protein
Glyma.07G236300.Wm82.a2.v1	1262.16	628.489	1.0059	0.00038195	0.006116	Glyma.07G236300	Glycosyl hydrolase superfamily protein
Glyma.07G236600.Wm82.a2.v1	29.6452	203.526	-2.7793	3.1003e-08	1.4251e-06	Glyma.07G236600	serine carboxypeptidase-like 33
Glyma.07G237500.Wm82.a2.v1	116.884	5.69036	4.3604	7.9074e-10	4.9192e-08	Glyma.07G237500	Plant invertase/pectin methylesterase inhibitor superfamily protein
Glyma.07G237600.Wm82.a2.v1	824.977	102.111	3.0142	1.975e-05	0.00047692	Glyma.07G237600
Glyma.07G237700.Wm82.a2.v1	528.125	257.126	1.0384	0.0013772	0.017825	Glyma.07G237700	Mevalonate/galactokinase family protein
Glyma.07G238300.Wm82.a2.v1	383.092	144.793	1.4037	0.0001135	0.0021543	Glyma.07G238300	sequence-specific DNA binding transcription factors
Glyma.07G240900.Wm82.a2.v1	56.8645	293.381	-2.3672	1.9436e-07	7.5759e-06	Glyma.07G240900
Glyma.07G241600.Wm82.a2.v1	131.983	23.5346	2.4875	1.3876e-05	0.00034876	Glyma.07G241600	lipoamide dehydrogenase 1
Glyma.07G242000.Wm82.a2.v1	64.0459	172.787	-1.4318	0.0022909	0.026793	Glyma.07G242000	calmodulin binding;transcription regulators
Glyma.07G247500.Wm82.a2.v1	1037.23	358.656	1.5321	3.1062e-07	1.1594e-05	Glyma.07G247500	ralf-like 33
Glyma.07G249000.Wm82.a2.v1	18.8412	0	Inf	0.0020729	0.024756	Glyma.07G249000	nuclear factor Y, subunit B5
Glyma.07G250500.Wm82.a2.v1	157.615	856.243	-2.4416	4.6661e-05	0.0010055	Glyma.07G250500	Thioredoxin superfamily protein
Glyma.07G251200.Wm82.a2.v1	297.082	71.2459	2.06	5.1429e-07	1.8357e-05	Glyma.07G251200	Uncharacterised protein family (UPF0497)
Glyma.07G252600.Wm82.a2.v1	13135.3	2308.23	2.5086	5.7337e-21	1.4855e-18	Glyma.07G252600	Deoxyxylulose-5-phosphate synthase
Glyma.07G252900.Wm82.a2.v1	609.342	245.86	1.3094	5.3404e-05	0.0011325	Glyma.07G252900
Glyma.07G253100.Wm82.a2.v1	250.284	1184.41	-2.2425	3.3735e-13	3.6418e-11	Glyma.07G253100	histidine-containing phosphotransmitter 1
Glyma.07G253400.Wm82.a2.v1	700.505	1632.6	-1.2207	1.6013e-05	0.00039691	Glyma.07G253400
Glyma.07G253700.Wm82.a2.v1	575.631	1876.19	-1.7046	8.9017e-05	0.0017449	Glyma.07G253700	pyruvate orthophosphate dikinase
Glyma.07G254600.Wm82.a2.v1	82.6732	196.436	-1.2486	0.0045054	0.046097	Glyma.07G254600	UDP-Glycosyltransferase superfamily protein
Glyma.07G255300.Wm82.a2.v1	14.1162	80.2938	-2.5079	0.00045233	0.0070723	Glyma.07G255300	ARM repeat superfamily protein
Glyma.07G256100.Wm82.a2.v1	716.978	176.76	2.0201	0.0016675	0.020841	Glyma.07G256100	alpha/beta-Hydrolases superfamily protein
Glyma.07G257700.Wm82.a2.v1	1430	3698.82	-1.371	2.5894e-07	9.8487e-06	Glyma.07G257700	Aluminium induced protein with YGL and LRDR motifs
Glyma.07G258100.Wm82.a2.v1	1269.98	171.27	2.8905	3.8092e-20	9.1184e-18	Glyma.07G258100
Glyma.07G258700.Wm82.a2.v1	82.2736	558.257	-2.7624	6.6628e-14	7.789e-12	Glyma.07G258700	beta glucosidase 46
Glyma.07G260100.Wm82.a2.v1	258.481	116.052	1.1553	0.0047028	0.047694	Glyma.07G260100	Protein of unknown function, DUF584
Glyma.07G260300.Wm82.a2.v1	2677.52	6087.52	-1.185	4.785e-06	0.00013501	Glyma.07G260300	Peroxidase superfamily protein
Glyma.07G263300.Wm82.a2.v1	159.385	522.365	-1.7125	5.9234e-07	2.0789e-05	Glyma.07G263300	ERD (early-responsive to dehydration stress) family protein
Glyma.07G263400.Wm82.a2.v1	148.706	325.568	-1.1305	0.0022372	0.026297	Glyma.07G263400	O-fucosyltransferase family protein
Glyma.07G263700.Wm82.a2.v1	380.393	33.5269	3.5041	1.5722e-16	2.5838e-14	Glyma.07G263700
Glyma.07G265500.Wm82.a2.v1	8.59199	260.767	-4.9236	1.16e-06	3.7818e-05	Glyma.07G265500
Glyma.07G266200.Wm82.a2.v1	458.02	11.2523	5.3471	1.0948e-09	6.6602e-08	Glyma.07G266200	Inositol monophosphatase family protein
Glyma.07G267200.Wm82.a2.v1	3169.68	857.123	1.8868	5.2639e-12	4.7902e-10	Glyma.07G267200
Glyma.07G267700.Wm82.a2.v1	243.467	107.518	1.1792	0.0035901	0.038548	Glyma.07G267700	Heavy metal transport/detoxification superfamily protein
Glyma.07G268300.Wm82.a2.v1	208.147	473.959	-1.1872	0.00048181	0.007431	Glyma.07G268300	PDI-like 5-4
Glyma.07G269400.Wm82.a2.v1	16.5399	88.2019	-2.4149	0.00033048	0.0054072	Glyma.07G269400	O-Glycosyl hydrolases family 17 protein
Glyma.08G000800.Wm82.a2.v1	295.136	11.9532	4.6259	7.193e-06	0.00019425	Glyma.08G000800	ABC-2 type transporter family protein
Glyma.08G001100.Wm82.a2.v1	48.1785	3.40298	3.8235	0.00017808	0.0031673	Glyma.08G001100	TRICHOME BIREFRINGENCE-LIKE 16
Glyma.08G006600.Wm82.a2.v1	7.5177	207.328	-4.7855	1.0256e-15	1.5159e-13	Glyma.08G006600
Glyma.08G007900.Wm82.a2.v1	3016.91	742.765	2.0221	9.5254e-05	0.0018515	Glyma.08G007900	magnesium-protoporphyrin IX methyltransferase
Glyma.08G008800.Wm82.a2.v1	790.443	45.5523	4.1171	6.5286e-09	3.452e-07	Glyma.08G008800	acyl carrier protein 4
Glyma.08G009100.Wm82.a2.v1	1.13541	183.555	-7.3369	1.583e-19	3.5756e-17	Glyma.08G009100	basic helix-loop-helix (bHLH) DNA-binding superfamily protein
Glyma.08G011800.Wm82.a2.v1	787.619	378.582	1.0569	0.00044773	0.0070155	Glyma.08G011800	UDP-D-glucose/UDP-D-galactose 4-epimerase 1
Glyma.08G012400.Wm82.a2.v1	64.9629	190.2	-1.5498	0.00063465	0.0093426	Glyma.08G012400	DEA(D/H)-box RNA helicase family protein
Glyma.08G014400.Wm82.a2.v1	627.452	339.137	0.88764	0.0045714	0.046663	Glyma.08G014400	Haloacid dehalogenase-like hydrolase (HAD) superfamily protein
Glyma.08G015000.Wm82.a2.v1	74.3563	182.236	-1.2933	0.0045056	0.046097	Glyma.08G015000	GMP synthase (glutamine-hydrolyzing), putative / glutamine amidotransferase, putative
Glyma.08G015100.Wm82.a2.v1	272.247	35.1293	2.9542	3.8941e-06	0.00011225	Glyma.08G015100	Protein of unknown function (DUF3741)
Glyma.08G015200.Wm82.a2.v1	387.088	742.789	-0.94029	0.0021673	0.025706	Glyma.08G015200	acid-amino acid ligases;ligases;ATP binding;ATP binding;ligases
Glyma.08G015300.Wm82.a2.v1	1797.72	45.9536	5.2899	0.0027105	0.030651	Glyma.08G015300	plasma membrane intrinsic protein 1B
Glyma.08G015500.Wm82.a2.v1	113.51	33.5563	1.7582	0.0017207	0.021422	Glyma.08G015500	Protein kinase superfamily protein
Glyma.08G015600.Wm82.a2.v1	1255.75	439.399	1.5149	8.3938e-06	0.00022352	Glyma.08G015600	cytochrome P450, family 86, subfamily A, polypeptide 7
Glyma.08G017300.Wm82.a2.v1	4572.17	253.284	4.1741	9.6068e-10	5.9096e-08	Glyma.08G017300	Pectin lyase-like superfamily protein
Glyma.08G018000.Wm82.a2.v1	488.292	231.221	1.0785	0.0012049	0.016018	Glyma.08G018000	1-aminocyclopropane-1-carboxylic acid (acc) synthase 6
Glyma.08G018900.Wm82.a2.v1	27.4332	111.423	-2.0221	0.00059672	0.0088613	Glyma.08G018900	respiratory burst oxidase protein F
Glyma.08G019200.Wm82.a2.v1	35.7807	3.03111	3.5613	0.0019582	0.023662	Glyma.08G019200
Glyma.08G019300.Wm82.a2.v1	865.422	1931.46	-1.1582	2.442e-05	0.00057394	Glyma.08G019300	VIRB2-interacting protein 2
Glyma.08G022000.Wm82.a2.v1	61.834	161.205	-1.3824	0.0035871	0.038526	Glyma.08G022000
Glyma.08G022300.Wm82.a2.v1	1072.99	148.61	2.852	0.00079909	0.011346	Glyma.08G022300	glycosyl hydrolase 9C2
Glyma.08G022900.Wm82.a2.v1	31.9771	163.865	-2.3574	6.5447e-06	0.00017882	Glyma.08G022900	RING/U-box superfamily protein
Glyma.08G024600.Wm82.a2.v1	421.423	1043.85	-1.3086	9.3119e-06	0.00024501	Glyma.08G024600	DCD (Development and Cell Death) domain protein
Glyma.08G024900.Wm82.a2.v1	2049.02	772.509	1.4073	8.1395e-05	0.0016163	Glyma.08G024900	Translation elongation factor EF1B/ribosomal protein S6 family protein
Glyma.08G028300.Wm82.a2.v1	31.6998	99.9705	-1.657	0.0047742	0.048152	Glyma.08G028300
Glyma.08G029400.Wm82.a2.v1	325.04	71.4305	2.186	5.0567e-08	2.2442e-06	Glyma.08G029400	myb-like transcription factor family protein
Glyma.08G031400.Wm82.a2.v1	264.228	1661	-2.6522	2.5847e-13	2.8178e-11	Glyma.08G031400	CCCH-type zinc finger family protein
Glyma.08G031800.Wm82.a2.v1	1005.02	560.341	0.84285	0.0040567	0.042364	Glyma.08G031800	Insulinase (Peptidase family M16) protein
Glyma.08G033500.Wm82.a2.v1	352.217	129.923	1.4388	0.00019855	0.0034813	Glyma.08G033500	tRNA/rRNA methyltransferase (SpoU) family protein
Glyma.08G033600.Wm82.a2.v1	335.858	53.8591	2.6406	0.00013004	0.0024168	Glyma.08G033600	Nucleotide-diphospho-sugar transferases superfamily protein
Glyma.08G033700.Wm82.a2.v1	83.9241	2.11616	5.3096	0.0037634	0.039923	Glyma.08G033700	Senescence/dehydration-associated protein-related
Glyma.08G034400.Wm82.a2.v1	50.0475	921.14	-4.2021	2.94e-07	1.1021e-05	Glyma.08G034400
Glyma.08G037900.Wm82.a2.v1	15.7429	81.4227	-2.3707	0.00075053	0.01075	Glyma.08G037900	RHO guanyl-nucleotide exchange factor 11
Glyma.08G039800.Wm82.a2.v1	252.954	90.1041	1.4892	0.00028254	0.0047121	Glyma.08G039800	Fibronectin type III domain-containing protein
Glyma.08G040800.Wm82.a2.v1	597.235	178.876	1.7393	1.688e-07	6.6703e-06	Glyma.08G040800
Glyma.08G045300.Wm82.a2.v1	3.37567	110.375	-5.0311	1.3e-09	7.7798e-08	Glyma.08G045300
Glyma.08G045800.Wm82.a2.v1	328.103	932.847	-1.5075	8.3885e-07	2.8247e-05	Glyma.08G045800	ARM repeat superfamily protein
Glyma.08G047300.Wm82.a2.v1	561.358	261.93	1.0997	0.0006616	0.0096683	Glyma.08G047300	MAC/Perforin domain-containing protein
Glyma.08G048900.Wm82.a2.v1	0	45.9376	#NAME?	1.1108e-06	3.6511e-05	Glyma.08G048900	dehydrin xero 1
Glyma.08G049400.Wm82.a2.v1	835.869	185.915	2.1686	2.3042e-11	1.8607e-09	Glyma.08G049400	RING/U-box superfamily protein
Glyma.08G052800.Wm82.a2.v1	2741.56	581.832	2.2363	2.1876e-14	2.7065e-12	Glyma.08G052800	FKBP-like peptidyl-prolyl cis-trans isomerase family protein
Glyma.08G053000.Wm82.a2.v1	951.955	352.489	1.4333	0.0001976	0.0034674	Glyma.08G053000	Protein of unknown function (DUF1295)
Glyma.08G054700.Wm82.a2.v1	23.1667	152.543	-2.7191	6.6584e-07	2.3147e-05	Glyma.08G054700	Auxin efflux carrier family protein
Glyma.08G055000.Wm82.a2.v1	644.771	210.661	1.6139	8.1168e-07	2.7416e-05	Glyma.08G055000	non-intrinsic ABC protein 3
Glyma.08G055300.Wm82.a2.v1	1031.56	577.188	0.83772	0.0037239	0.039571	Glyma.08G055300
Glyma.08G055600.Wm82.a2.v1	959.175	498.529	0.94412	0.0013662	0.017719	Glyma.08G055600	tetraticopeptide domain-containing thioredoxin
Glyma.08G056400.Wm82.a2.v1	2008.24	59.8518	5.0684	1.9933e-07	7.7488e-06	Glyma.08G056400	purple acid phosphatase 17
Glyma.08G056600.Wm82.a2.v1	1.74896	115.123	-6.0405	3.328e-12	3.1388e-10	Glyma.08G056600	alpha/beta-Hydrolases superfamily protein
Glyma.08G057600.Wm82.a2.v1	136.491	39.2466	1.7982	0.0023201	0.027084	Glyma.08G057600	Rhodanese/Cell cycle control phosphatase superfamily protein
Glyma.08G059600.Wm82.a2.v1	305.176	139.116	1.1334	0.0027531	0.03102	Glyma.08G059600	ARM repeat superfamily protein
Glyma.08G059700.Wm82.a2.v1	168.132	424.696	-1.3368	0.00014082	0.0025902	Glyma.08G059700	sugar transporter 1
Glyma.08G059900.Wm82.a2.v1	2.33195	68.1987	-4.8701	6.1993e-07	2.1722e-05	Glyma.08G059900	MYB-like 102
Glyma.08G060300.Wm82.a2.v1	639.922	301.897	1.0838	0.00061534	0.0091162	Glyma.08G060300	Octicosapeptide/Phox/Bem1p family protein
Glyma.08G062300.Wm82.a2.v1	15.1905	247.05	-4.0236	1.2228e-14	1.5794e-12	Glyma.08G062300	Aldolase-type TIM barrel family protein
Glyma.08G062600.Wm82.a2.v1	111.726	301.38	-1.4316	0.0001913	0.0033758	Glyma.08G062600	Sulfite exporter TauE/SafE family protein
Glyma.08G063500.Wm82.a2.v1	682.556	1263.69	-0.88862	0.0016234	0.020363	Glyma.08G063500	Pyridoxal phosphate (PLP)-dependent transferases superfamily protein
Glyma.08G064100.Wm82.a2.v1	529.809	232.366	1.1891	0.00033344	0.0054496	Glyma.08G064100	NAD(P)-linked oxidoreductase superfamily protein
Glyma.08G064600.Wm82.a2.v1	3157.6	1801.06	0.80998	0.0019516	0.023595	Glyma.08G064600	K+ efflux antiporter 3
Glyma.08G068100.Wm82.a2.v1	12.0899	109.703	-3.1817	1.5397e-06	4.8845e-05	Glyma.08G068100	GDP dissociation inhibitor family protein / Rab GTPase activator family protein
Glyma.08G068200.Wm82.a2.v1	58.1199	186.265	-1.6803	0.00043877	0.0068897	Glyma.08G068200	K-box region and MADS-box transcription factor family protein
Glyma.08G068700.Wm82.a2.v1	0.582987	54.1159	-6.5364	6.9037e-07	2.3887e-05	Glyma.08G068700	HSP20-like chaperones superfamily protein
Glyma.08G068800.Wm82.a2.v1	1.16597	212.322	-7.5086	2.0785e-21	5.515e-19	Glyma.08G068800	HSP20-like chaperones superfamily protein
Glyma.08G069000.Wm82.a2.v1	3.40623	134.656	-5.305	1.5836e-12	1.5852e-10	Glyma.08G069000	HSP20-like chaperones superfamily protein
Glyma.08G069300.Wm82.a2.v1	2041.5	201.046	3.344	1.2857e-27	5.7624e-25	Glyma.08G069300
Glyma.08G069800.Wm82.a2.v1	0.582987	29.8109	-5.6762	0.0005221	0.0079461	Glyma.08G069800	Phototropic-responsive NPH3 family protein
Glyma.08G070300.Wm82.a2.v1	210.291	23.2055	3.1798	6.9297e-05	0.0014078	Glyma.08G070300	arabinogalactan protein 1
Glyma.08G073700.Wm82.a2.v1	150.645	661.264	-2.1341	2.8643e-10	1.935e-08	Glyma.08G073700	Polymerase/histidinol phosphatase-like
Glyma.08G074000.Wm82.a2.v1	38709.3	10787.7	1.8433	7.4002e-13	7.7238e-11	Glyma.08G074000	light harvesting complex photosystem II subunit 6
Glyma.08G074900.Wm82.a2.v1	1636.74	919.34	0.83215	0.0022206	0.026165	Glyma.08G074900	loricrin-related
Glyma.08G075100.Wm82.a2.v1	1633.18	892.753	0.87136	0.0015781	0.019893	Glyma.08G075100	P-loop containing nucleoside triphosphate hydrolases superfamily protein
Glyma.08G076400.Wm82.a2.v1	95.0994	15.5408	2.6134	5.9393e-05	0.0012362	Glyma.08G076400	Pyridoxal phosphate (PLP)-dependent transferases superfamily protein
Glyma.08G079100.Wm82.a2.v1	16.387	0	Inf	0.0046408	0.047185	Glyma.08G079100	polygalacturonase inhibiting protein 1
Glyma.08G080700.Wm82.a2.v1	143.241	493.349	-1.7842	0.0026222	0.029852	Glyma.08G080700	FAD-binding Berberine family protein
Glyma.08G082700.Wm82.a2.v1	1037.5	492.734	1.0742	0.00022444	0.00386	Glyma.08G082700	Small nuclear ribonucleoprotein family protein
Glyma.08G082800.Wm82.a2.v1	1841.95	1.28682	10.483	4.7078e-14	5.5891e-12	Glyma.08G082800
Glyma.08G082900.Wm82.a2.v1	315657	128751	1.2938	3.0826e-07	1.1516e-05	Glyma.08G082900	chlorophyll A/B binding protein 1
Glyma.08G083800.Wm82.a2.v1	18.5028	76.1203	-2.0405	0.0028477	0.031899	Glyma.08G083800
Glyma.08G085200.Wm82.a2.v1	37.2217	2.9455	3.6596	0.0016237	0.020363	Glyma.08G085200
Glyma.08G085500.Wm82.a2.v1	316.164	793.437	-1.3274	1.8139e-05	0.0004441	Glyma.08G085500	P-loop containing nucleoside triphosphate hydrolases superfamily protein
Glyma.08G087300.Wm82.a2.v1	24.7017	109.364	-2.1465	0.0002876	0.0047928	Glyma.08G087300	copper-exporting ATPase / responsive-to-antagonist 1 / copper-transporting ATPase (RAN1)
Glyma.08G089400.Wm82.a2.v1	3.98922	36.0149	-3.1744	0.0048039	0.048396	Glyma.08G089400	cytochrome P450, family 81, subfamily D, polypeptide 8
Glyma.08G089700.Wm82.a2.v1	2176.49	1031.52	1.0772	0.0015437	0.019532	Glyma.08G089700	FK506-binding protein 13
Glyma.08G092000.Wm82.a2.v1	130.203	282.865	-1.1193	0.0034727	0.037581	Glyma.08G092000	sodium proton exchanger, putative (NHX7) (SOS1)
Glyma.08G094500.Wm82.a2.v1	1450.52	579.328	1.3241	2.5742e-06	7.755e-05	Glyma.08G094500	Protein of unknown function (DUF789)
Glyma.08G094600.Wm82.a2.v1	146.249	376.369	-1.3637	0.00015752	0.002847	Glyma.08G094600	cytochrome P450, family 77, subfamily A, polypeptide 5 pseudogene
Glyma.08G096300.Wm82.a2.v1	1118.7	485.829	1.2033	0.00013797	0.002546	Glyma.08G096300	Transketolase family protein
Glyma.08G097800.Wm82.a2.v1	164.265	355.767	-1.1149	0.0019871	0.023932	Glyma.08G097800	ornithine-delta-aminotransferase
Glyma.08G101500.Wm82.a2.v1	296.307	33.9014	3.1277	1.3415e-09	8.0065e-08	Glyma.08G101500	multidrug resistance-associated protein 3
Glyma.08G103300.Wm82.a2.v1	112.224	284.55	-1.3423	0.00067413	0.0098285	Glyma.08G103300	Zn-dependent exopeptidases superfamily protein
Glyma.08G103400.Wm82.a2.v1	764.64	4884.7	-2.6754	1.1763e-06	3.8236e-05	Glyma.08G103400	Galactose oxidase/kelch repeat superfamily protein
Glyma.08G104100.Wm82.a2.v1	59.0108	1730.35	-4.8739	2.8905e-23	8.903e-21	Glyma.08G104100	cytochrome P450, family 78, subfamily A, polypeptide 5
Glyma.08G104200.Wm82.a2.v1	540.448	144.793	1.9002	4.8444e-08	2.1533e-06	Glyma.08G104200	Rubber elongation factor protein (REF)
Glyma.08G104400.Wm82.a2.v1	1201.34	440.017	1.449	7.2465e-07	2.4935e-05	Glyma.08G104400	HCP-like superfamily protein with MYND-type zinc finger
Glyma.08G104500.Wm82.a2.v1	470.426	220.811	1.0912	0.001198	0.015937	Glyma.08G104500
Glyma.08G105300.Wm82.a2.v1	29.704	1.24401	4.5776	0.0012766	0.016776	Glyma.08G105300	Protein of unknown function (DUF 3339)
Glyma.08G105400.Wm82.a2.v1	60.8231	227.473	-1.903	1.9905e-05	0.00047986	Glyma.08G105400	K-box region and MADS-box transcription factor family protein
Glyma.08G106700.Wm82.a2.v1	1.10485	78.6511	-6.1536	5.0185e-09	2.7357e-07	Glyma.08G106700	FKBP-type peptidyl-prolyl cis-trans isomerase family protein
Glyma.08G107300.Wm82.a2.v1	105.191	15.8699	2.7287	0.0006785	0.0098858	Glyma.08G107300	xyloglucan endotransglucosylase/hydrolase 16
Glyma.08G107500.Wm82.a2.v1	727.809	104.816	2.7957	4.1876e-16	6.4716e-14	Glyma.08G107500	indole-3-acetate beta-D-glucosyltransferase
Glyma.08G108100.Wm82.a2.v1	3.37567	41.7213	-3.6275	0.00090559	0.012591	Glyma.08G108100
Glyma.08G109000.Wm82.a2.v1	444.216	81.2114	2.4515	2.6941e-10	1.8228e-08	Glyma.08G109000	Subtilisin-like serine endopeptidase family protein
Glyma.08G109100.Wm82.a2.v1	77.5463	9.63643	3.0085	5.3936e-05	0.001141	Glyma.08G109100	UDP-D-glucuronate 4-epimerase 6
Glyma.08G112400.Wm82.a2.v1	482.563	1887.8	-1.9679	7.2651e-12	6.4776e-10	Glyma.08G112400	Protein of unknown function, DUF538
Glyma.08G115600.Wm82.a2.v1	2904.22	1388.68	1.0644	0.00018331	0.0032464	Glyma.08G115600	Mitochondrial substrate carrier family protein
Glyma.08G115700.Wm82.a2.v1	318.93	596.303	-0.9028	0.0047873	0.048251	Glyma.08G115700	Hydrolase-like protein family
Glyma.08G117500.Wm82.a2.v1	0	32.0554	#NAME?	6.4301e-05	0.0013271	Glyma.08G117500	cellulose synthase family protein
Glyma.08G119500.Wm82.a2.v1	0	28.4678	#NAME?	0.0024928	0.028643	Glyma.08G119500	FASCICLIN-like arabinogalactan-protein 12
Glyma.08G119600.Wm82.a2.v1	0	23.778	#NAME?	0.0043556	0.044833	Glyma.08G119600	FASCICLIN-like arabinogalactan-protein 11
Glyma.08G120200.Wm82.a2.v1	18.8107	123.029	-2.7094	7.1416e-06	0.00019309	Glyma.08G120200	NOD26-like intrinsic protein 1;2
Glyma.08G121100.Wm82.a2.v1	225.914	451.917	-1.0003	0.0029868	0.033179	Glyma.08G121100	Translation elongation factor EF1A/initiation factor IF2gamma family protein
Glyma.08G123200.Wm82.a2.v1	101.912	310.113	-1.6055	4.3375e-05	0.00094343	Glyma.08G123200	Transcriptional coactivator/pterin dehydratase
Glyma.08G124900.Wm82.a2.v1	3683.46	1665.88	1.1448	1.3306e-05	0.00033662	Glyma.08G124900	protein containing PDZ domain, a K-box domain, and a TPR region
Glyma.08G126100.Wm82.a2.v1	171.934	637.39	-1.8903	1.2461e-08	6.2298e-07	Glyma.08G126100	ACT domain-containing small subunit of acetolactate synthase protein
Glyma.08G126700.Wm82.a2.v1	181.818	367.003	-1.0133	0.0043995	0.045212	Glyma.08G126700	phospholipase D delta
Glyma.08G126800.Wm82.a2.v1	65766.6	19368.8	1.7636	8.9954e-10	5.5646e-08	Glyma.08G126800	2Fe-2S ferredoxin-like superfamily protein
Glyma.08G127600.Wm82.a2.v1	3.98922	61.3232	-3.9423	2.353e-05	0.00055629	Glyma.08G127600	RmlC-like cupins superfamily protein
Glyma.08G132200.Wm82.a2.v1	1715.58	535.632	1.6794	3.4941e-06	0.00010172	Glyma.08G132200
Glyma.08G132700.Wm82.a2.v1	153.335	0.414671	8.5305	5.9308e-05	0.0012357	Glyma.08G132700	GTP cyclohydrolase II
Glyma.08G132800.Wm82.a2.v1	6033.82	1604.42	1.911	5.8296e-13	6.1574e-11	Glyma.08G132800	homeobox protein 16
Glyma.08G133600.Wm82.a2.v1	510.744	149.91	1.7685	3.734e-07	1.3688e-05	Glyma.08G133600	Protein kinase superfamily protein
Glyma.08G134300.Wm82.a2.v1	5683.22	2962.02	0.94012	0.00024741	0.0041912	Glyma.08G134300	Haloacid dehalogenase-like hydrolase (HAD) superfamily protein
Glyma.08G135000.Wm82.a2.v1	1032.19	504.984	1.0314	0.004601	0.04691	Glyma.08G135000	Ribosomal L29 family protein
Glyma.08G137300.Wm82.a2.v1	22.7082	113.668	-2.3235	9.7996e-05	0.0018956	Glyma.08G137300	VQ motif-containing protein
Glyma.08G137500.Wm82.a2.v1	163.398	623.687	-1.9324	7.0003e-09	3.6837e-07	Glyma.08G137500	Haloacid dehalogenase-like hydrolase (HAD) superfamily protein
Glyma.08G138200.Wm82.a2.v1	10918.3	47641	-2.1255	7.3232e-12	6.5162e-10	Glyma.08G138200	myo-inositol-1-phosphate synthase 1
Glyma.08G139100.Wm82.a2.v1	1988.02	1030.79	0.94758	0.001215	0.016124	Glyma.08G139100	FK506-binding protein 16-2
Glyma.08G139800.Wm82.a2.v1	17.4613	0	Inf	0.0031866	0.03501	Glyma.08G139800
Glyma.08G140400.Wm82.a2.v1	1129.58	440.531	1.3585	3.3174e-06	9.6893e-05	Glyma.08G140400	cytochrome P450, family 71, subfamily B, polypeptide 34
Glyma.08G140900.Wm82.a2.v1	4784.44	783.576	2.6102	7.9485e-05	0.0015827	Glyma.08G140900	ABC2 homolog 13
Glyma.08G141300.Wm82.a2.v1	6.35173	89.775	-3.8211	6.6705e-07	2.317e-05	Glyma.08G141300	stress enhanced protein 2
Glyma.08G141400.Wm82.a2.v1	2431.18	997.242	1.2856	2.0514e-06	6.3051e-05	Glyma.08G141400
Glyma.08G143000.Wm82.a2.v1	48.2091	188.456	-1.9669	3.5635e-05	0.00079875	Glyma.08G143000	Domain of unknown function (DUF1726) ;Putative ATPase (DUF699)
Glyma.08G143500.Wm82.a2.v1	52.5039	252.808	-2.2675	2.7308e-07	1.0307e-05	Glyma.08G143500	alkaline/neutral invertase
Glyma.08G146100.Wm82.a2.v1	8.59199	65.8391	-2.9379	0.00030636	0.0050576	Glyma.08G146100	nodulin MtN21 /EamA-like transporter family protein
Glyma.08G147900.Wm82.a2.v1	385.268	66.1842	2.5413	1.3911e-10	9.8662e-09	Glyma.08G147900	Plant invertase/pectin methylesterase inhibitor superfamily
Glyma.08G148000.Wm82.a2.v1	45.233	140.116	-1.6312	0.0015477	0.019572	Glyma.08G148000	peptide transporter 2
Glyma.08G150400.Wm82.a2.v1	10780.3	1782.48	2.5964	4.0744e-22	1.1358e-19	Glyma.08G150400	beta glucosidase 42
Glyma.08G152800.Wm82.a2.v1	2780.37	127.783	4.4435	6.51e-19	1.3719e-16	Glyma.08G152800	Leucine-rich repeat (LRR) family protein
Glyma.08G153700.Wm82.a2.v1	247.637	478.301	-0.94969	0.0037831	0.040045	Glyma.08G153700
Glyma.08G154300.Wm82.a2.v1	2904.43	1086.4	1.4187	1.5511e-07	6.2106e-06	Glyma.08G154300	Mog1/PsbP/DUF1795-like photosystem II reaction center PsbP family protein
Glyma.08G155500.Wm82.a2.v1	75.6446	16.429	2.203	0.0018688	0.022822	Glyma.08G155500	SAUR-like auxin-responsive protein family
Glyma.08G155700.Wm82.a2.v1	281.977	60.4109	2.2227	2.0305e-05	0.00048898	Glyma.08G155700	SAUR-like auxin-responsive protein family
Glyma.08G158100.Wm82.a2.v1	195.483	7.93494	4.6227	0.00020257	0.0035417	Glyma.08G158100
Glyma.08G158500.Wm82.a2.v1	103.997	407.946	-1.9718	1.9464e-06	6.0246e-05	Glyma.08G158500
Glyma.08G161400.Wm82.a2.v1	279.616	113.879	1.2959	0.00091306	0.012666	Glyma.08G161400	S-adenosyl-L-methionine-dependent methyltransferases superfamily protein
Glyma.08G161600.Wm82.a2.v1	1204.47	154.873	2.9592	6.9884e-11	5.1681e-09	Glyma.08G161600	Protein of Unknown Function (DUF239)
Glyma.08G162100.Wm82.a2.v1	434.691	14.4413	4.9117	0.00042595	0.0067027	Glyma.08G162100	Eukaryotic aspartyl protease family protein
Glyma.08G164500.Wm82.a2.v1	620.115	335.416	0.88659	0.0044391	0.045576	Glyma.08G164500	Uncharacterized conserved protein (DUF2358)
Glyma.08G165500.Wm82.a2.v1	34016.1	15483.4	1.1355	7.3995e-05	0.0014868	Glyma.08G165500	Phosphoglycerate kinase family protein
Glyma.08G167900.Wm82.a2.v1	1989.68	820.289	1.2783	3.3406e-06	9.7376e-05	Glyma.08G167900	Mitochondrial transcription termination factor family protein
Glyma.08G169800.Wm82.a2.v1	280.3	15.1556	4.2091	2.831e-09	1.6131e-07	Glyma.08G169800	Galactose oxidase/kelch repeat superfamily protein
Glyma.08G171000.Wm82.a2.v1	719.749	0.457476	10.62	1.0187e-42	1.4957e-39	Glyma.08G171000
Glyma.08G173400.Wm82.a2.v1	5.09406	45.5523	-3.1606	0.0015043	0.019127	Glyma.08G173400	NAC domain containing protein 1
Glyma.08G173700.Wm82.a2.v1	80334.6	42051.3	0.93387	0.000169	0.0030283	Glyma.08G173700	photosystem II subunit R
Glyma.08G174500.Wm82.a2.v1	0.582987	25.3645	-5.4432	0.0017701	0.021882	Glyma.08G174500	Leucine-rich receptor-like protein kinase family protein
Glyma.08G175300.Wm82.a2.v1	182.178	0	Inf	3.2892e-05	0.00074332	Glyma.08G175300
Glyma.08G175600.Wm82.a2.v1	138.612	45.6379	1.6027	0.0017417	0.021585	Glyma.08G175600	Nucleotide/sugar transporter family protein
Glyma.08G175800.Wm82.a2.v1	36974.9	20764.9	0.8324	0.00088498	0.012347	Glyma.08G175800	Aldolase-type TIM barrel family protein
Glyma.08G176100.Wm82.a2.v1	342.774	126.718	1.4356	0.00011078	0.0021113	Glyma.08G176100	Spc97 / Spc98 family of spindle pole body (SBP) component
Glyma.08G178500.Wm82.a2.v1	214.806	439.661	-1.0334	0.0024925	0.028643	Glyma.08G178500	metacaspase 1
Glyma.08G179400.Wm82.a2.v1	805.012	1883.37	-1.2262	1.0653e-05	0.00027618	Glyma.08G179400	dentin sialophosphoprotein-related
Glyma.08G180000.Wm82.a2.v1	49086.1	11717.7	2.0666	1.5516e-15	2.248e-13	Glyma.08G180000	light harvesting complex photosystem II subunit 6
Glyma.08G181000.Wm82.a2.v1	431.041	3476.54	-3.0118	1.3659e-25	5.1419e-23	Glyma.08G181000	UDP-Glycosyltransferase superfamily protein
Glyma.08G181300.Wm82.a2.v1	880.679	452.417	0.96096	0.0012551	0.016573	Glyma.08G181300	Zinc-binding ribosomal protein family protein
Glyma.08G181700.Wm82.a2.v1	1079.31	3271.27	-1.5997	4.1221e-09	2.2866e-07	Glyma.08G181700	Pyridoxal phosphate (PLP)-dependent transferases superfamily protein
Glyma.08G181800.Wm82.a2.v1	531.745	276.773	0.94203	0.0036544	0.039054	Glyma.08G181800	Ubiquinol-cytochrome C reductase hinge protein
Glyma.08G185000.Wm82.a2.v1	211.494	518.398	-1.2934	0.00011921	0.0022447	Glyma.08G185000	Plastid-lipid associated protein PAP / fibrillin family protein
Glyma.08G185600.Wm82.a2.v1	400.226	121.887	1.7153	5.3069e-05	0.0011259	Glyma.08G185600	GNS1/SUR4 membrane protein family
Glyma.08G186400.Wm82.a2.v1	141.529	325.03	-1.1995	0.0012656	0.0167	Glyma.08G186400	Phosphatidylinositol-4-phosphate 5-kinase family protein
Glyma.08G186900.Wm82.a2.v1	69.723	187.699	-1.4287	0.0017191	0.021407	Glyma.08G186900	senescence associated gene 18
Glyma.08G187600.Wm82.a2.v1	44.1587	395.784	-3.1639	2.5986e-14	3.1705e-12	Glyma.08G187600	potassium transport 2/3
Glyma.08G189600.Wm82.a2.v1	33.5121	45083.8	-10.394	3.5881e-160	1.5804e-155	Glyma.08G189600	lipoxygenase 1
Glyma.08G189700.Wm82.a2.v1	0	252.353	#NAME?	8.7427e-28	4.0112e-25	Glyma.08G189700	lipoxygenase 1
Glyma.08G195100.Wm82.a2.v1	2232.42	261.575	3.0933	0.00091833	0.012723	Glyma.08G195100	Pyridoxal phosphate phosphatase-related protein
Glyma.08G195400.Wm82.a2.v1	1.13541	25.3351	-4.4799	0.0043146	0.044547	Glyma.08G195400	F-box/RNI-like/FBD-like domains-containing protein
Glyma.08G196800.Wm82.a2.v1	434.028	142.66	1.6052	6.7443e-06	0.00018355	Glyma.08G196800	peptidase M20/M25/M40 family protein
Glyma.08G197000.Wm82.a2.v1	252.585	91.233	1.4691	0.00032791	0.0053771	Glyma.08G197000	peptidase M20/M25/M40 family protein
Glyma.08G199300.Wm82.a2.v1	3.31454	58.6934	-4.1463	0.00017731	0.0031579	Glyma.08G199300	myo-inositol oxygenase 1
Glyma.08G199500.Wm82.a2.v1	3093.45	1235.5	1.3241	7.3818e-07	2.5263e-05	Glyma.08G199500	GDSL-like Lipase/Acylhydrolase superfamily protein
Glyma.08G199600.Wm82.a2.v1	25.7148	89.0741	-1.7924	0.0041325	0.043049	Glyma.08G199600	actin binding protein family
Glyma.08G199800.Wm82.a2.v1	1039.81	301.035	1.7883	8.4901e-08	3.5887e-06	Glyma.08G199800	phosphofructokinase 3
Glyma.08G200000.Wm82.a2.v1	21.1143	462.869	-4.4543	9.7416e-24	3.1549e-21	Glyma.08G200000	vegetative storage protein 1
Glyma.08G202300.Wm82.a2.v1	6.7819	46.8391	-2.788	0.0031456	0.034611	Glyma.08G202300	Integrase-type DNA-binding superfamily protein
Glyma.08G202600.Wm82.a2.v1	9.69683	84.7294	-3.1273	2.0895e-05	0.00050126	Glyma.08G202600
Glyma.08G204300.Wm82.a2.v1	777.601	161.963	2.2634	5.518e-12	5.0112e-10	Glyma.08G204300	AMP-dependent synthetase and ligase family protein
Glyma.08G204600.Wm82.a2.v1	5229.12	1904.73	1.457	2.6352e-08	1.2282e-06	Glyma.08G204600
Glyma.08G204800.Wm82.a2.v1	21346.4	8399.65	1.3456	1.311e-07	5.322e-06	Glyma.08G204800	photosystem I subunit H2
Glyma.08G205800.Wm82.a2.v1	48.9754	8.9355	2.4544	0.0047167	0.047813	Glyma.08G205800	Mitochondrial substrate carrier family protein
Glyma.08G208700.Wm82.a2.v1	616.281	1418.91	-1.2031	2.2107e-05	0.00052661	Glyma.08G208700	sulfate transmembrane transporters
Glyma.08G209000.Wm82.a2.v1	112.126	14.04	2.9975	0.00086196	0.012093	Glyma.08G209000	Phototropic-responsive NPH3 family protein
Glyma.08G209700.Wm82.a2.v1	547.298	285.521	0.93873	0.0035736	0.038436	Glyma.08G209700	Rubredoxin-like superfamily protein
Glyma.08G209800.Wm82.a2.v1	2.30138	98.1567	-5.4145	0.00026656	0.0044744	Glyma.08G209800	alpha/beta-Hydrolases superfamily protein
Glyma.08G211700.Wm82.a2.v1	560.451	984.994	-0.81353	0.0045569	0.046546	Glyma.08G211700	phospholipase D alpha 1
Glyma.08G212000.Wm82.a2.v1	1.16597	169.67	-7.1851	3.1954e-18	6.3396e-16	Glyma.08G212000	HSP20-like chaperones superfamily protein
Glyma.08G212400.Wm82.a2.v1	39.5537	1.32962	4.8947	0.00070502	0.010213	Glyma.08G212400	Glycosyl hydrolase superfamily protein
Glyma.08G212900.Wm82.a2.v1	1398.32	219.797	2.6694	0.0049083	0.049222	Glyma.08G212900	fatty acid desaturase 5
Glyma.08G213100.Wm82.a2.v1	171.353	20.8031	3.0421	1.7536e-08	8.5062e-07	Glyma.08G213100	phosphatidic acid phosphatase-related / PAP2-related
Glyma.08G214600.Wm82.a2.v1	492.15	1423.99	-1.5328	1.0217e-07	4.2452e-06	Glyma.08G214600	Transducin family protein / WD-40 repeat family protein
Glyma.08G215300.Wm82.a2.v1	117.135	275.197	-1.2323	0.0019278	0.023365	Glyma.08G215300	basic helix-loop-helix (bHLH) DNA-binding superfamily protein
Glyma.08G215500.Wm82.a2.v1	36.4576	446.644	-3.6148	4.331e-18	8.4407e-16	Glyma.08G215500	basic helix-loop-helix (bHLH) DNA-binding superfamily protein
Glyma.08G217900.Wm82.a2.v1	15.9569	110.605	-2.7932	1.1263e-05	0.00028993	Glyma.08G217900	Tudor/PWWP/MBT superfamily protein
Glyma.08G218700.Wm82.a2.v1	143.212	54.5306	1.393	0.0050047	0.049962	Glyma.08G218700	DNA glycosylase superfamily protein
Glyma.08G218800.Wm82.a2.v1	1572.25	285.663	2.4604	2.8105e-11	2.2144e-09	Glyma.08G218800	NDH-dependent cyclic electron flow 1
Glyma.08G219200.Wm82.a2.v1	1992.77	1084.38	0.87791	0.0012813	0.016821	Glyma.08G219200	Low PSII Accumulation 3
Glyma.08G220200.Wm82.a2.v1	3455.03	1050.39	1.7178	2.401e-10	1.6396e-08	Glyma.08G220200	hydroxycinnamoyl-CoA shikimate/quinate hydroxycinnamoyl transferase
Glyma.08G220600.Wm82.a2.v1	95.2805	0.829342	6.8441	6.9369e-12	6.1975e-10	Glyma.08G220600	Eukaryotic aspartyl protease family protein
Glyma.08G220800.Wm82.a2.v1	53.1503	9.13615	2.5404	0.0027739	0.031191	Glyma.08G220800	ARIA-interacting double AP2 domain protein
Glyma.08G221300.Wm82.a2.v1	209.162	544.303	-1.3798	3.86e-05	0.00085519	Glyma.08G221300	Kelch repeat-containing F-box family protein
Glyma.08G221600.Wm82.a2.v1	86.8108	275.986	-1.6687	3.7507e-05	0.00083518	Glyma.08G221600	B-box 32
Glyma.08G221700.Wm82.a2.v1	257.987	504.521	-0.96762	0.0033294	0.03628	Glyma.08G221700	RNA-binding KH domain-containing protein
Glyma.08G222300.Wm82.a2.v1	894.262	263.009	1.7656	2.494e-06	7.5496e-05	Glyma.08G222300	O-fucosyltransferase family protein
Glyma.08G222800.Wm82.a2.v1	294.986	34.5006	3.096	6.2992e-07	2.202e-05	Glyma.08G222800	Cellulose-synthase-like C5
Glyma.08G223300.Wm82.a2.v1	110.563	266.339	-1.2684	0.0012299	0.016302	Glyma.08G223300	D-3-phosphoglycerate dehydrogenase
Glyma.08G226900.Wm82.a2.v1	6.75133	58.8485	-3.1238	0.00037859	0.0060792	Glyma.08G226900	SWIM zinc finger family protein
Glyma.08G230400.Wm82.a2.v1	65.9523	1262.08	-4.2582	2.6473e-34	2.2863e-31	Glyma.08G230400	MLP-like protein 43
Glyma.08G232100.Wm82.a2.v1	47.9034	341.125	-2.8321	2.2014e-11	1.7956e-09	Glyma.08G232100	potassium channel in Arabidopsis thaliana 1
Glyma.08G232500.Wm82.a2.v1	27.6472	164.338	-2.5715	9.6626e-07	3.2047e-05	Glyma.08G232500	Bifunctional inhibitor/lipid-transfer protein/seed storage 2S albumin superfamily protein
Glyma.08G232900.Wm82.a2.v1	113.05	11.1667	3.3397	3.7356e-07	1.3688e-05	Glyma.08G232900	DNA glycosylase superfamily protein
Glyma.08G234200.Wm82.a2.v1	213.459	31.2555	2.7718	1.2893e-08	6.4239e-07	Glyma.08G234200	Ca(2)-dependent phospholipid-binding protein (Copine) family
Glyma.08G235900.Wm82.a2.v1	6.81246	150.012	-4.4608	1.2401e-11	1.0606e-09	Glyma.08G235900	Leucine-rich repeat transmembrane protein kinase
Glyma.08G236000.Wm82.a2.v1	2200.87	4673.2	-1.0863	0.0026249	0.029874	Glyma.08G236000	methionine sulfoxide reductase B 1
Glyma.08G237500.Wm82.a2.v1	144.656	345.472	-1.2559	0.000621	0.0091802	Glyma.08G237500	FTSH protease 12
Glyma.08G238100.Wm82.a2.v1	1615.77	19842.9	-3.6183	1.4604e-38	1.6081e-35	Glyma.08G238100	cytochrome P450, family 72, subfamily A, polypeptide 15
Glyma.08G239400.Wm82.a2.v1	1.16597	31.7986	-4.7694	0.00078355	0.011147	Glyma.08G239400	Late embryogenesis abundant protein (LEA) family protein
Glyma.08G239500.Wm82.a2.v1	347.414	716.806	-1.0449	0.0008355	0.01178	Glyma.08G239500	basic helix-loop-helix (bHLH) DNA-binding superfamily protein
Glyma.08G239900.Wm82.a2.v1	448.865	879.464	-0.97034	0.0013234	0.01726	Glyma.08G239900	Sec14p-like phosphatidylinositol transfer family protein
Glyma.08G240400.Wm82.a2.v1	472.267	87.7873	2.4275	5.936e-11	4.4465e-09	Glyma.08G240400	SNF1 kinase homolog 10
Glyma.08G241200.Wm82.a2.v1	794.938	371.219	1.0986	0.00030313	0.0050098	Glyma.08G241200	Protein of unknown function (DUF179)
Glyma.08G242100.Wm82.a2.v1	293.241	1680.09	-2.5184	2.7109e-17	4.834e-15	Glyma.08G242100	casein lytic proteinase B3
Glyma.08G243000.Wm82.a2.v1	478.986	243.92	0.97357	0.0039163	0.041178	Glyma.08G243000	UDP-glucose 6-dehydrogenase family protein
Glyma.08G245200.Wm82.a2.v1	362.203	718.508	-0.98821	0.0014778	0.018867	Glyma.08G245200	glycine-rich RNA-binding protein 3
Glyma.08G246300.Wm82.a2.v1	338.841	109.693	1.6271	2.1933e-05	0.00052332	Glyma.08G246300	glycosyl hydrolase family 81 protein
Glyma.08G247300.Wm82.a2.v1	511.009	194.874	1.3908	0.0028655	0.032082	Glyma.08G247300	plastid transcription factor 1
Glyma.08G247900.Wm82.a2.v1	25.3786	99.6255	-1.9729	0.001307	0.017082	Glyma.08G247900	NB-ARC domain-containing disease resistance protein
Glyma.08G253000.Wm82.a2.v1	589.689	1835.08	-1.6378	7.8593e-09	4.0677e-07	Glyma.08G253000	phosphoinositide 4-kinase gamma 7
Glyma.08G255200.Wm82.a2.v1	8041.87	3274.62	1.2962	0.00014397	0.00264	Glyma.08G255200	CONSTANS-like 2
Glyma.08G255300.Wm82.a2.v1	1301.9	469.47	1.4715	3.2259e-07	1.2011e-05	Glyma.08G255300	NSP-interacting kinase 1
Glyma.08G255400.Wm82.a2.v1	35.475	0.872147	5.3461	0.0001103	0.0021032	Glyma.08G255400	nine-cis-epoxycarotenoid dioxygenase 9
Glyma.08G256900.Wm82.a2.v1	225.143	24.2489	3.2148	5.0625e-05	0.0010808	Glyma.08G256900
Glyma.08G259200.Wm82.a2.v1	3441.72	1985.38	0.79371	0.0026502	0.030076	Glyma.08G259200	Chitinase family protein
Glyma.08G259500.Wm82.a2.v1	183.327	757.586	-2.047	4.238e-10	2.7613e-08	Glyma.08G259500	NAD(P)-linked oxidoreductase superfamily protein
Glyma.08G263200.Wm82.a2.v1	5.70761	79.0952	-3.7926	3.1541e-06	9.2616e-05	Glyma.08G263200	DNA glycosylase superfamily protein
Glyma.08G264900.Wm82.a2.v1	2205.54	4197.2	-0.9283	0.00037907	0.0060823	Glyma.08G264900	phototropin 2
Glyma.08G265400.Wm82.a2.v1	373.251	781.912	-1.0669	0.00055767	0.0083917	Glyma.08G265400	Protein of unknown function (DUF1350)
Glyma.08G266500.Wm82.a2.v1	4194.29	1138.27	1.8816	2.5039e-12	2.4399e-10	Glyma.08G266500	Plant protein of unknown function (DUF827)
Glyma.08G268400.Wm82.a2.v1	0.582987	256.486	-8.7812	8.2205e-27	3.3525e-24	Glyma.08G268400	Bifunctional inhibitor/lipid-transfer protein/seed storage 2S albumin superfamily protein
Glyma.08G269600.Wm82.a2.v1	2498.88	807.916	1.629	3.4937e-09	1.9643e-07	Glyma.08G269600	Calcium-dependent phosphotriesterase superfamily protein
Glyma.08G271000.Wm82.a2.v1	99.4814	0.457476	7.7646	0.0006141	0.0091039	Glyma.08G271000	basic helix-loop-helix (bHLH) DNA-binding superfamily protein
Glyma.08G272600.Wm82.a2.v1	3097.09	794.208	1.9633	0.00010029	0.001934	Glyma.08G272600	Mitochondrial substrate carrier family protein
Glyma.08G273400.Wm82.a2.v1	80.6141	494.163	-2.6159	2.7908e-12	2.6844e-10	Glyma.08G273400	Zinc finger (C3HC4-type RING finger) family protein
Glyma.08G276400.Wm82.a2.v1	222.11	474.978	-1.0966	0.0011283	0.015188	Glyma.08G276400	aldehyde dehydrogenase 6B2
Glyma.08G277100.Wm82.a2.v1	9.11384	75.7778	-3.0556	7.1901e-05	0.0014507	Glyma.08G277100	Deoxyxylulose-5-phosphate synthase
Glyma.08G279200.Wm82.a2.v1	246.598	481.457	-0.96525	0.0035748	0.03844	Glyma.08G279200	nicotinamidase 1
Glyma.08G280600.Wm82.a2.v1	127.841	29.5674	2.1123	0.00014084	0.0025902	Glyma.08G280600	CYCLIN D4;1
Glyma.08G281400.Wm82.a2.v1	478.872	227.328	1.0749	0.001164	0.015546	Glyma.08G281400	GRAM domain family protein
Glyma.08G281800.Wm82.a2.v1	323.768	98.4109	1.7181	0.0026054	0.029722	Glyma.08G281800
Glyma.08G282100.Wm82.a2.v1	1220.23	387.303	1.6556	1.8367e-08	8.8705e-07	Glyma.08G282100	phosphate transporter 2;1
Glyma.08G282800.Wm82.a2.v1	488.13	985.412	-1.0135	0.00056483	0.0084705	Glyma.08G282800	Copper amine oxidase family protein
Glyma.08G283600.Wm82.a2.v1	50.3271	8.63586	2.5429	0.0036558	0.039054	Glyma.08G283600	Protein of Unknown Function (DUF239)
Glyma.08G284700.Wm82.a2.v1	224.071	557.487	-1.315	6.5993e-05	0.0013538	Glyma.08G284700	ATPase, AAA-type, CDC48 protein
Glyma.08G285000.Wm82.a2.v1	327.457	664.988	-1.022	0.0011254	0.015161	Glyma.08G285000	RNA-binding CRS1 / YhbY (CRM) domain-containing protein
Glyma.08G285400.Wm82.a2.v1	1470.42	34.5274	5.4123	3.8414e-05	0.00085151	Glyma.08G285400	Pectin lyase-like superfamily protein
Glyma.08G285500.Wm82.a2.v1	598.58	274.368	1.1254	0.00041725	0.006587	Glyma.08G285500	enoyl-CoA hydratase/isomerase D
Glyma.08G287500.Wm82.a2.v1	533.457	19.1872	4.7972	5.2422e-29	2.5655e-26	Glyma.08G287500	polygalacturonase 2
Glyma.08G288000.Wm82.a2.v1	55.6962	217.555	-1.9657	1.2269e-05	0.00031363	Glyma.08G288000	aldehyde dehydrogenase 2B4
Glyma.08G291000.Wm82.a2.v1	751.148	233.206	1.6875	1.1348e-07	4.6538e-06	Glyma.08G291000	CYCLIN D1;1
Glyma.08G291800.Wm82.a2.v1	27.2193	143.562	-2.399	1.2762e-05	0.00032418	Glyma.08G291800	pentatricopeptide (PPR) repeat-containing protein
Glyma.08G292400.Wm82.a2.v1	603.495	241.802	1.3195	4.6001e-05	0.00099416	Glyma.08G292400	response regulator 3
Glyma.08G292800.Wm82.a2.v1	435.534	223.286	0.9639	0.0047438	0.047955	Glyma.08G292800	Thiamin diphosphate-binding fold (THDP-binding) superfamily protein
Glyma.08G293100.Wm82.a2.v1	660.598	1866.85	-1.4988	0.0030857	0.034062	Glyma.08G293100	SIN3-like 3
Glyma.08G294000.Wm82.a2.v1	59.5326	12.8682	2.2099	0.0049007	0.049164	Glyma.08G294000	BIG PETAL P
Glyma.08G296000.Wm82.a2.v1	91.6954	265.863	-1.5358	0.0001834	0.0032468	Glyma.08G296000	nitrate transporter 1:2
Glyma.08G297100.Wm82.a2.v1	1582.34	599.347	1.4006	6.6247e-07	2.3066e-05	Glyma.08G297100	zinc knuckle (CCHC-type) family protein
Glyma.08G297900.Wm82.a2.v1	214.691	64.2393	1.7407	0.0028863	0.032257	Glyma.08G297900	protein kinase 2B
Glyma.08G298700.Wm82.a2.v1	1032.62	24.5352	5.3953	1.9594e-44	3.0822e-41	Glyma.08G298700	basic helix-loop-helix (bHLH) DNA-binding superfamily protein
Glyma.08G299600.Wm82.a2.v1	24.6734	225.34	-3.1911	2.2091e-10	1.5132e-08	Glyma.08G299600
Glyma.08G299900.Wm82.a2.v1	643.721	84.6411	2.927	1.9878e-16	3.2547e-14	Glyma.08G299900	Fatty acid/sphingolipid desaturase
Glyma.08G303100.Wm82.a2.v1	688.387	2007.83	-1.5443	3.6869e-08	1.6776e-06	Glyma.08G303100
Glyma.08G304200.Wm82.a2.v1	31084.7	11032.2	1.4945	1.3098e-08	6.5039e-07	Glyma.08G304200	photosystem II subunit P-1
Glyma.08G306200.Wm82.a2.v1	806.567	222.681	1.8568	4.6089e-09	2.5312e-07	Glyma.08G306200	PHYTOENE SYNTHASE
Glyma.08G306700.Wm82.a2.v1	40.1367	1.24401	5.0118	0.00093429	0.01291	Glyma.08G306700
Glyma.08G308200.Wm82.a2.v1	35.1343	143.147	-2.0265	0.00011352	0.0021543	Glyma.08G308200	glucan synthase-like 11
Glyma.08G311600.Wm82.a2.v1	58.1504	238.313	-2.035	3.6045e-06	0.00010458	Glyma.08G311600	spermidine hydroxycinnamoyl transferase
Glyma.08G314700.Wm82.a2.v1	273.839	28.195	3.2798	0.0024723	0.028454	Glyma.08G314700	fatty acid desaturase A
Glyma.08G316700.Wm82.a2.v1	324.915	835.137	-1.362	9.7335e-06	0.00025443	Glyma.08G316700	Translation initiation factor SUI1 family protein
Glyma.08G318900.Wm82.a2.v1	3.49792	177.514	-5.6653	4.8191e-09	2.6335e-07	Glyma.08G318900	heat shock protein 21
Glyma.08G320700.Wm82.a2.v1	787.285	379.002	1.0547	0.001523	0.019332	Glyma.08G320700	ethylene responsive element binding factor 3
Glyma.08G321400.Wm82.a2.v1	259.313	8.13558	4.9943	5.9393e-06	0.00016422	Glyma.08G321400	Eukaryotic aspartyl protease family protein
Glyma.08G329900.Wm82.a2.v1	260.338	47.9119	2.4419	0.0041222	0.042963	Glyma.08G329900	FASCICLIN-like arabinogalactan 1
Glyma.08G330600.Wm82.a2.v1	2470.94	1159.73	1.0913	8.9589e-05	0.0017541	Glyma.08G330600	cellulose synthase like E1
Glyma.08G330700.Wm82.a2.v1	23.7214	0	Inf	0.00038514	0.0061511	Glyma.08G330700	cellulose synthase like E1
Glyma.08G331800.Wm82.a2.v1	323.009	1086.29	-1.7498	7.4894e-09	3.8946e-07	Glyma.08G331800	Sec14p-like phosphatidylinositol transfer family protein
Glyma.08G333200.Wm82.a2.v1	379.834	162.792	1.2223	0.0031395	0.034561	Glyma.08G333200	Leucine-rich receptor-like protein kinase family protein
Glyma.08G334100.Wm82.a2.v1	1228.46	2126.21	-0.79144	0.0034876	0.037681	Glyma.08G334100	RNA-binding (RRM/RBD/RNP motifs) family protein
Glyma.08G334600.Wm82.a2.v1	58.1199	1.24401	5.546	5.6474e-07	1.9979e-05	Glyma.08G334600
Glyma.08G334700.Wm82.a2.v1	261.565	11.2951	4.5334	3.9999e-05	0.00088194	Glyma.08G334700	Plant protein of unknown function (DUF641)
Glyma.08G336800.Wm82.a2.v1	1077.15	506.803	1.0877	0.00016938	0.0030326	Glyma.08G336800	amino acid permease 7
Glyma.08G337000.Wm82.a2.v1	162.429	59.3194	1.4532	0.0036202	0.038778	Glyma.08G337000	cation exchanger 5
Glyma.08G337800.Wm82.a2.v1	85.7433	265.762	-1.632	8.7918e-05	0.0017263	Glyma.08G337800	RNA-binding KH domain-containing protein
Glyma.08G341700.Wm82.a2.v1	4151.05	262.931	3.9807	1.0386e-06	3.4344e-05	Glyma.08G341700	kunitz trypsin inhibitor 1
Glyma.08G342000.Wm82.a2.v1	26.7257	123.575	-2.2091	8.9254e-05	0.0017487	Glyma.08G342000	kunitz trypsin inhibitor 1
Glyma.08G342100.Wm82.a2.v1	697.392	30.8248	4.4998	0.0023137	0.027024	Glyma.08G342100	kunitz trypsin inhibitor 1
Glyma.08G343900.Wm82.a2.v1	240.375	482.94	-1.0066	0.0028684	0.03209	Glyma.08G343900	Protein of unknown function, DUF538
Glyma.08G344300.Wm82.a2.v1	1280.9	20.0754	5.9956	8.3288e-05	0.0016458	Glyma.08G344300	Bifunctional inhibitor/lipid-transfer protein/seed storage 2S albumin superfamily protein
Glyma.08G345100.Wm82.a2.v1	804.11	42.6068	4.2382	6.5456e-30	3.4735e-27	Glyma.08G345100	stomagen
Glyma.08G345400.Wm82.a2.v1	495.382	1573.02	-1.6669	7.3879e-09	3.8601e-07	Glyma.08G345400	Auxin-responsive family protein
Glyma.08G346900.Wm82.a2.v1	11.293	60.1648	-2.4135	0.0026619	0.030179	Glyma.08G346900	Protein of unknown function (DUF760)
Glyma.08G347800.Wm82.a2.v1	135.76	296.717	-1.128	0.003133	0.034522	Glyma.08G347800	Nuclear transport factor 2 (NTF2) family protein with RNA binding (RRM-RBD-RNP motifs) domain
Glyma.08G348000.Wm82.a2.v1	649.727	303.213	1.0995	0.0005695	0.0085319	Glyma.08G348000	Nucleotide-diphospho-sugar transferases superfamily protein
Glyma.08G348500.Wm82.a2.v1	3.89752	56.0903	-3.8471	7.202e-05	0.0014518	Glyma.08G348500	UDP-glycosyltransferase 73B4
Glyma.08G349200.Wm82.a2.v1	435.69	175.347	1.3131	0.0001773	0.0031579	Glyma.08G349200	fatA acyl-ACP thioesterase
Glyma.08G350800.Wm82.a2.v1	1408.89	26619.6	-4.2399	1.3127e-49	3.0431e-46	Glyma.08G350800	cytochrome P450, family 93, subfamily D, polypeptide 1
Glyma.08G352200.Wm82.a2.v1	0	18.9438	#NAME?	0.003615	0.038768	Glyma.08G352200	S-locus lectin protein kinase family protein
Glyma.08G354400.Wm82.a2.v1	398.533	185.955	1.0997	0.001645	0.020595	Glyma.08G354400	proteolysis 1
Glyma.08G354700.Wm82.a2.v1	446.83	229.921	0.95859	0.0046897	0.047583	Glyma.08G354700	PPPDE putative thiol peptidase family protein
Glyma.08G355000.Wm82.a2.v1	582.67	254.399	1.1956	0.0028085	0.031516	Glyma.08G355000	S-locus lectin protein kinase family protein
Glyma.08G355400.Wm82.a2.v1	46.4601	143.177	-1.6237	0.0014114	0.018177	Glyma.08G355400	CLAVATA3/ESR-RELATED 41
Glyma.08G357400.Wm82.a2.v1	2.27082	35.3434	-3.9602	0.001368	0.017738	Glyma.08G357400	Leucine-rich repeat transmembrane protein kinase family protein
Glyma.08G360300.Wm82.a2.v1	56.4649	1.37243	5.3625	8.0852e-07	2.7351e-05	Glyma.08G360300
Glyma.08G361200.Wm82.a2.v1	1126.79	2545.96	-1.176	1.2639e-05	0.00032179	Glyma.08G361200	inositol transporter 1
Glyma.08G363100.Wm82.a2.v1	0	147.965	#NAME?	3.3975e-18	6.7104e-16	Glyma.08G363100	PEBP (phosphatidylethanolamine-binding protein) family protein
Glyma.08G363600.Wm82.a2.v1	1060.03	305.377	1.7954	2.1468e-08	1.02e-06	Glyma.08G363600	Protein of unknown function (DUF1624)
Glyma.08G364000.Wm82.a2.v1	96.9683	238.3	-1.2972	0.0014902	0.018964	Glyma.08G364000	TCP-1/cpn60 chaperonin family protein
Glyma.08G364600.Wm82.a2.v1	4029.06	1866.38	1.1102	2.5056e-05	0.0005867	Glyma.08G364600	Ribosomal protein PSRP-3/Ycf65
Glyma.09G000600.Wm82.a2.v1	19.9155	496.487	-4.6398	9.2977e-12	8.1254e-10	Glyma.09G000600	zeaxanthin epoxidase (ZEP) (ABA1)
Glyma.09G002300.Wm82.a2.v1	236.537	628.479	-1.4098	1.4679e-05	0.00036714	Glyma.09G002300	molybdenum cofactor sulfurase (LOS5) (ABA3)
Glyma.09G008100.Wm82.a2.v1	859.794	2760.22	-1.6827	4.9411e-07	1.7751e-05	Glyma.09G008100	fibrillin
Glyma.09G008600.Wm82.a2.v1	2.82324	38.8186	-3.7813	0.0010409	0.014149	Glyma.09G008600	Protein of unknown function (DUF3537)
Glyma.09G010700.Wm82.a2.v1	1304.3	633.203	1.0425	0.00020965	0.0036405	Glyma.09G010700	tonoplast dicarboxylate transporter
Glyma.09G012800.Wm82.a2.v1	0	264.295	#NAME?	1.87e-21	4.9917e-19	Glyma.09G012800
Glyma.09G013900.Wm82.a2.v1	176.082	585.294	-1.7329	3.0117e-07	1.127e-05	Glyma.09G013900	5\'-AMP-activated protein kinase beta-2 subunit protein
Glyma.09G014000.Wm82.a2.v1	1.74896	71.4733	-5.3528	1.0286e-07	4.2659e-06	Glyma.09G014000	mitochondrial acyl carrier protein 3
Glyma.09G014100.Wm82.a2.v1	35.5973	340.218	-3.2566	1.828e-07	7.1696e-06	Glyma.09G014100	nuclear factor Y, subunit B3
Glyma.09G014700.Wm82.a2.v1	258.469	52.2004	2.3079	3.0021e-05	0.00068761	Glyma.09G014700	Calcium-dependent lipid-binding (CaLB domain) family protein
Glyma.09G017300.Wm82.a2.v1	84.7256	213.162	-1.3311	0.0018621	0.022764	Glyma.09G017300	Homeodomain-like superfamily protein
Glyma.09G018500.Wm82.a2.v1	1401.67	2830.89	-1.0141	0.00012946	0.0024069	Glyma.09G018500	glycosyl hydrolase 9A1
Glyma.09G018600.Wm82.a2.v1	4695.26	10757.7	-1.1961	0.00016181	0.0029172	Glyma.09G018600	ferric reduction oxidase 7
Glyma.09G019800.Wm82.a2.v1	881.529	1550.05	-0.81424	0.0047648	0.048101	Glyma.09G019800	vesicle-associated membrane protein 726
Glyma.09G021100.Wm82.a2.v1	479.194	0.457476	10.033	1.3897e-08	6.8776e-07	Glyma.09G021100	Pectin lyase-like superfamily protein
Glyma.09G022000.Wm82.a2.v1	95.9246	6.72035	3.8353	1.6204e-06	5.1088e-05	Glyma.09G022000	patatin-like protein 6
Glyma.09G024400.Wm82.a2.v1	184.736	71.7595	1.3642	0.002374	0.027581	Glyma.09G024400	Calcium-dependent ARF-type GTPase activating protein family
Glyma.09G024500.Wm82.a2.v1	1656.84	679.673	1.2855	4.2455e-06	0.00012135	Glyma.09G024500	acyl-activating enzyme 14
Glyma.09G026800.Wm82.a2.v1	68.6136	9.92268	2.7897	0.00085178	0.011975	Glyma.09G026800	fatty acid hydroxylase 1
Glyma.09G027000.Wm82.a2.v1	212.787	38.6474	2.461	2.041e-06	6.2778e-05	Glyma.09G027000	FAD-binding Berberine family protein
Glyma.09G027700.Wm82.a2.v1	70.7316	4.27513	4.0483	3.0987e-06	9.1292e-05	Glyma.09G027700	Wall-associated kinase family protein
Glyma.09G027800.Wm82.a2.v1	185.65	2.11616	6.455	4.1048e-10	2.6824e-08	Glyma.09G027800	Wall-associated kinase family protein
Glyma.09G029100.Wm82.a2.v1	4.01978	37.0021	-3.2024	0.0038208	0.040388	Glyma.09G029100	Major facilitator superfamily protein
Glyma.09G031600.Wm82.a2.v1	356.524	0	Inf	0.0016039	0.020161	Glyma.09G031600	Pectin lyase-like superfamily protein
Glyma.09G034500.Wm82.a2.v1	1056.41	328.246	1.6863	4.5631e-07	1.6474e-05	Glyma.09G034500	basic helix-loop-helix (bHLH) DNA-binding superfamily protein
Glyma.09G035600.Wm82.a2.v1	655.409	1513.87	-1.2078	1.8199e-05	0.00044531	Glyma.09G035600	ATP-citrate lyase B-1
Glyma.09G036300.Wm82.a2.v1	19.9766	75.3204	-1.9147	0.0049438	0.0495	Glyma.09G036300	ubiquitin-conjugating enzyme 32
Glyma.09G036800.Wm82.a2.v1	300.08	835.718	-1.4777	1.6546e-06	5.2131e-05	Glyma.09G036800
Glyma.09G037000.Wm82.a2.v1	179.305	59.9775	1.5799	0.00058815	0.0087547	Glyma.09G037000
Glyma.09G038200.Wm82.a2.v1	295.667	137.342	1.1062	0.0034233	0.037147	Glyma.09G038200	secretion-associated RAS super family 2
Glyma.09G038600.Wm82.a2.v1	480.172	5.19008	6.5317	3.5296e-09	1.9804e-07	Glyma.09G038600	beta-xylosidase 1
Glyma.09G038700.Wm82.a2.v1	164.757	64.6967	1.3486	0.0040302	0.042169	Glyma.09G038700	cAMP-regulated phosphoprotein 19-related protein
Glyma.09G038800.Wm82.a2.v1	32.8024	153.383	-2.2253	2.1152e-05	0.00050714	Glyma.09G038800	Glycine-rich protein family
Glyma.09G039800.Wm82.a2.v1	163.868	1.7871	6.5188	5.8332e-18	1.1074e-15	Glyma.09G039800
Glyma.09G041000.Wm82.a2.v1	140.603	27.1222	2.3741	0.0011846	0.015796	Glyma.09G041000	Pectin lyase-like superfamily protein
Glyma.09G041800.Wm82.a2.v1	1889.3	790.037	1.2579	1.6709e-05	0.00041253	Glyma.09G041800
Glyma.09G041900.Wm82.a2.v1	123.605	22.1461	2.4806	1.7902e-05	0.00043927	Glyma.09G041900
Glyma.09G044200.Wm82.a2.v1	11834.1	25645.1	-1.1157	1.2801e-05	0.00032496	Glyma.09G044200	translationally controlled tumor protein
Glyma.09G044500.Wm82.a2.v1	44.9862	998.708	-4.4725	2.7687e-34	2.3452e-31	Glyma.09G044500	multidrug resistance-associated protein 4
Glyma.09G044600.Wm82.a2.v1	12.0899	57.3477	-2.2459	0.0049676	0.049682	Glyma.09G044600	ARM repeat superfamily protein
Glyma.09G047900.Wm82.a2.v1	82.3914	305.768	-1.8919	2.2588e-06	6.8802e-05	Glyma.09G047900	Domain of unknown function (DUF23)
Glyma.09G049700.Wm82.a2.v1	128.306	441.25	-1.782	9.374e-07	3.1184e-05	Glyma.09G049700	VACUOLAR SORTING RECEPTOR 6
Glyma.09G050100.Wm82.a2.v1	998.573	549.707	0.86121	0.0029778	0.033095	Glyma.09G050100	Molybdenum cofactor sulfurase family protein
Glyma.09G050800.Wm82.a2.v1	3295.5	1865.96	0.82058	0.0016747	0.020914	Glyma.09G050800	allantoate amidohydrolase
Glyma.09G051400.Wm82.a2.v1	4.08091	162.674	-5.317	7.3237e-11	5.3942e-09	Glyma.09G051400	S-adenosyl-L-methionine-dependent methyltransferases superfamily protein
Glyma.09G052700.Wm82.a2.v1	640.926	344.054	0.89752	0.003861	0.040742	Glyma.09G052700	K+ uptake permease 11
Glyma.09G053800.Wm82.a2.v1	664.647	144.562	2.2009	6.4258e-11	4.7889e-09	Glyma.09G053800	Ankyrin repeat family protein
Glyma.09G054100.Wm82.a2.v1	102.864	29.3106	1.8112	0.0021179	0.025218	Glyma.09G054100	Ankyrin repeat family protein
Glyma.09G054200.Wm82.a2.v1	1308.86	693.609	0.91611	0.0010678	0.01448	Glyma.09G054200	Ankyrin repeat family protein
Glyma.09G056800.Wm82.a2.v1	1098.47	566.147	0.95624	0.00082884	0.011701	Glyma.09G056800	NFU domain protein 3
Glyma.09G056900.Wm82.a2.v1	202.232	47.1388	2.101	0.0012679	0.016712	Glyma.09G056900
Glyma.09G057800.Wm82.a2.v1	172.768	368.892	-1.0944	0.0022597	0.026506	Glyma.09G057800	pumilio 5
Glyma.09G059600.Wm82.a2.v1	924.189	468.33	0.98066	0.00093907	0.012962	Glyma.09G059600
Glyma.09G060800.Wm82.a2.v1	0	103.973	#NAME?	1.4674e-13	1.6404e-11	Glyma.09G060800
Glyma.09G061200.Wm82.a2.v1	319.843	678.638	-1.0853	0.00046871	0.0072794	Glyma.09G061200	autoinhibited Ca2+ -ATPase, isoform 8
Glyma.09G062700.Wm82.a2.v1	1898.29	555.355	1.7732	3.2985e-10	2.1946e-08	Glyma.09G062700
Glyma.09G062800.Wm82.a2.v1	910.363	402.02	1.1792	8.1295e-05	0.0016151	Glyma.09G062800	GATA type zinc finger transcription factor family protein
Glyma.09G062900.Wm82.a2.v1	2574.24	139.744	4.2033	0.00056357	0.0084632	Glyma.09G062900	beta-galactosidase 12
Glyma.09G066200.Wm82.a2.v1	3986.5	1807.41	1.1412	1.2753e-05	0.00032412	Glyma.09G066200	Lycopene beta/epsilon cyclase protein
Glyma.09G066700.Wm82.a2.v1	146.127	863.578	-2.5631	7.2833e-15	9.6916e-13	Glyma.09G066700	homolog of CFIM-25
Glyma.09G067000.Wm82.a2.v1	665.575	311.544	1.0952	0.00045517	0.0071093	Glyma.09G067000	hydroxyproline-rich glycoprotein family protein
Glyma.09G067300.Wm82.a2.v1	192.987	41.8203	2.2062	4.1063e-06	0.0001179	Glyma.09G067300	ELF4-like 3
Glyma.09G067700.Wm82.a2.v1	8342.88	1980.8	2.0745	1.241e-12	1.2537e-10	Glyma.09G067700	photosystem II subunit X
Glyma.09G068900.Wm82.a2.v1	92.8546	1.32962	6.1259	5.474e-05	0.0011564	Glyma.09G068900
Glyma.09G069500.Wm82.a2.v1	525.614	237.138	1.1483	0.0016605	0.02076	Glyma.09G069500	Acyl-CoA N-acyltransferases (NAT) superfamily protein
Glyma.09G069800.Wm82.a2.v1	2839.12	7795.97	-1.4573	0.00074721	0.010713	Glyma.09G069800	Cysteine proteinases superfamily protein
Glyma.09G070300.Wm82.a2.v1	69.4434	228.663	-1.7193	6.9165e-05	0.0014071	Glyma.09G070300	aldehyde dehydrogenase 7B4
Glyma.09G070500.Wm82.a2.v1	448.051	2470.87	-2.4633	5.4257e-15	7.3305e-13	Glyma.09G070500	strictosidine synthase-like 4
Glyma.09G071400.Wm82.a2.v1	4490.96	1470.74	1.6105	5.268e-09	2.8505e-07	Glyma.09G071400	photosystem I light harvesting complex gene 6
Glyma.09G073000.Wm82.a2.v1	719.204	232.534	1.629	3.4839e-07	1.2895e-05	Glyma.09G073000
Glyma.09G073900.Wm82.a2.v1	19323.5	4562.55	2.0824	1.2717e-15	1.8485e-13	Glyma.09G073900	photosystem II subunit X
Glyma.09G078700.Wm82.a2.v1	8041.93	260.031	4.9508	1.9597e-08	9.4128e-07	Glyma.09G078700	Nucleotide-sugar transporter family protein
Glyma.09G080000.Wm82.a2.v1	5.00237	51.6868	-3.3691	0.00044803	0.0070177	Glyma.09G080000	WRKY family transcription factor
Glyma.09G082900.Wm82.a2.v1	48.7309	277.188	-2.508	1.0185e-08	5.1758e-07	Glyma.09G082900	UDP-glucosyl transferase 71C4
Glyma.09G084600.Wm82.a2.v1	14.1468	80.3686	-2.5062	0.00039398	0.0062691	Glyma.09G084600	periodic tryptophan protein 2
Glyma.09G087200.Wm82.a2.v1	558.974	2883.55	-2.367	5.8407e-17	1.0208e-14	Glyma.09G087200	inositol transporter 2
Glyma.09G087300.Wm82.a2.v1	7.39545	100.511	-3.7646	2.6098e-07	9.9178e-06	Glyma.09G087300	Leucine-rich repeat (LRR) family protein
Glyma.09G087400.Wm82.a2.v1	63.7992	463.945	-2.8623	1.5399e-13	1.717e-11	Glyma.09G087400	inositol transporter 2
Glyma.09G087700.Wm82.a2.v1	16760.1	8087.36	1.0513	3.0337e-05	0.00069412	Glyma.09G087700	photosystem I subunit K
Glyma.09G091200.Wm82.a2.v1	215.977	71.8023	1.5888	0.00024657	0.0041787	Glyma.09G091200	Octicosapeptide/Phox/Bem1p (PB1) domain-containing protein / tetratricopeptide repeat (TPR)-containing protein
Glyma.09G091900.Wm82.a2.v1	83.5879	890.398	-3.4131	6.4402e-23	1.9297e-20	Glyma.09G091900	Major facilitator superfamily protein
Glyma.09G093000.Wm82.a2.v1	150.187	2184.55	-3.8625	9.5773e-05	0.0018591	Glyma.09G093000
Glyma.09G096700.Wm82.a2.v1	1301.8	515.6	1.3362	0.0026379	0.029976	Glyma.09G096700	Endomembrane protein 70 protein family
Glyma.09G101100.Wm82.a2.v1	64.9346	218.687	-1.7518	0.0041109	0.042875	Glyma.09G101100	nodulin MtN21 /EamA-like transporter family protein
Glyma.09G102400.Wm82.a2.v1	1201.08	8106.78	-2.7548	4.9372e-24	1.6474e-21	Glyma.09G102400	MLP-like protein 34
Glyma.09G103500.Wm82.a2.v1	1298.48	691.166	0.90972	0.0012134	0.016107	Glyma.09G103500	homogentisate prenyltransferase
Glyma.09G104000.Wm82.a2.v1	31.9137	122.261	-1.9377	0.00047227	0.0073209	Glyma.09G104000	RNA binding;RNA binding
Glyma.09G104200.Wm82.a2.v1	416.796	1806.51	-2.1158	3.6647e-13	3.9465e-11	Glyma.09G104200	SC35-like splicing factor 30A
Glyma.09G111200.Wm82.a2.v1	406.905	185.165	1.1359	0.0010846	0.014668	Glyma.09G111200	actin 1
Glyma.09G111300.Wm82.a2.v1	278.507	743.674	-1.417	5.8337e-06	0.0001618	Glyma.09G111300	Protein phosphatase 2C family protein
Glyma.09G112700.Wm82.a2.v1	1153.54	263.83	2.1284	2.7913e-12	2.6844e-10	Glyma.09G112700
Glyma.09G120200.Wm82.a2.v1	244.661	746.045	-1.6085	0.0025433	0.029134	Glyma.09G120200	DNA GYRASE A
Glyma.09G120600.Wm82.a2.v1	1.68783	36.0149	-4.4153	0.00063235	0.009315	Glyma.09G120600	ENTH/ANTH/VHS superfamily protein
Glyma.09G124100.Wm82.a2.v1	129.159	6.60531	4.2894	1.9554e-10	1.3563e-08	Glyma.09G124100
Glyma.09G126400.Wm82.a2.v1	246.504	85.9119	1.5207	0.0002198	0.0037936	Glyma.09G126400
Glyma.09G126500.Wm82.a2.v1	105.711	1.24401	6.409	0.00075327	0.010772	Glyma.09G126500	SLAC1 homologue 3
Glyma.09G129500.Wm82.a2.v1	807.615	382.388	1.0786	0.00038517	0.0061511	Glyma.09G129500	Pentatricopeptide repeat (PPR) superfamily protein
Glyma.09G129900.Wm82.a2.v1	185.954	6.93437	4.745	0.0014824	0.018891	Glyma.09G129900	CBS domain-containing protein with a domain of unknown function (DUF21)
Glyma.09G130000.Wm82.a2.v1	100.894	7.43466	3.7624	0.0023191	0.02708	Glyma.09G130000	CBS domain-containing protein with a domain of unknown function (DUF21)
Glyma.09G132200.Wm82.a2.v1	501.141	112.793	2.1515	1.8915e-09	1.102e-07	Glyma.09G132200	beta-hydroxylase 1
Glyma.09G134500.Wm82.a2.v1	1446.07	535.314	1.4337	5.91e-07	2.0758e-05	Glyma.09G134500	Calcium-dependent lipid-binding (CaLB domain) family protein
Glyma.09G134600.Wm82.a2.v1	1380.24	349.279	1.9825	1.6534e-07	6.5432e-06	Glyma.09G134600	HXXXD-type acyl-transferase family protein
Glyma.09G137200.Wm82.a2.v1	181.264	392.054	-1.113	0.0014798	0.018876	Glyma.09G137200	tripeptidyl peptidase ii
Glyma.09G140300.Wm82.a2.v1	360.292	986.805	-1.4536	1.3245e-06	4.2707e-05	Glyma.09G140300	membrane-associated progesterone binding protein 3
Glyma.09G140700.Wm82.a2.v1	201.428	720.343	-1.8384	1.5095e-08	7.4367e-07	Glyma.09G140700	RING/U-box superfamily protein
Glyma.09G142900.Wm82.a2.v1	46.0628	2.07335	4.4736	0.00069105	0.010032	Glyma.09G142900	cytochrome P450, family 71, subfamily A, polypeptide 26
Glyma.09G143200.Wm82.a2.v1	83.3457	233.596	-1.4868	0.00040943	0.0064846	Glyma.09G143200	heat shock transcription factor B2A
Glyma.09G143900.Wm82.a2.v1	573.448	149.324	1.9412	1.3635e-08	6.7553e-07	Glyma.09G143900	IQ-domain 24
Glyma.09G144800.Wm82.a2.v1	18.5662	80.7378	-2.1206	0.0019656	0.023732	Glyma.09G144800	2-oxoglutarate (2OG) and Fe(II)-dependent oxygenase superfamily protein
Glyma.09G146500.Wm82.a2.v1	719.819	291.129	1.306	3.3293e-05	0.00075162	Glyma.09G146500	BCL-2-associated athanogene 1
Glyma.09G148400.Wm82.a2.v1	98.9641	3.44578	4.844	1.4557e-09	8.6179e-08	Glyma.09G148400	Pyridoxal phosphate (PLP)-dependent transferases superfamily protein
Glyma.09G148900.Wm82.a2.v1	248.345	99.8234	1.3149	0.001129	0.015193	Glyma.09G148900	pfkB-like carbohydrate kinase family protein
Glyma.09G149000.Wm82.a2.v1	132.963	7.64868	4.1197	1.5997e-08	7.82e-07	Glyma.09G149000	AGAMOUS-like 6
Glyma.09G149600.Wm82.a2.v1	275.352	122.344	1.1703	0.0026061	0.029722	Glyma.09G149600	carboxyesterase 20
Glyma.09G149800.Wm82.a2.v1	294.259	1.65868	7.4709	1.3164e-29	6.6647e-27	Glyma.09G149800	Protein kinase superfamily protein
Glyma.09G151900.Wm82.a2.v1	406.241	1102.9	-1.4409	1.3377e-06	4.3036e-05	Glyma.09G151900	Embryo-specific protein 3, (ATS3)
Glyma.09G152100.Wm82.a2.v1	2091.13	945.041	1.1458	2.5948e-05	0.00060502	Glyma.09G152100	2 iron, 2 sulfur cluster binding
Glyma.09G152700.Wm82.a2.v1	901.153	406.316	1.1492	0.0001083	0.0020721	Glyma.09G152700	1-amino-cyclopropane-1-carboxylate synthase 12
Glyma.09G153200.Wm82.a2.v1	300.084	121.485	1.3046	0.00065015	0.0095262	Glyma.09G153200	Double Clp-N motif protein
Glyma.09G153900.Wm82.a2.v1	828.75	24.1071	5.1034	0.0015468	0.019565	Glyma.09G153900	Enolase
Glyma.09G154700.Wm82.a2.v1	83572.8	20398.2	2.0346	2.8465e-08	1.3183e-06	Glyma.09G154700	light harvesting complex of photosystem II 5
Glyma.09G154900.Wm82.a2.v1	29.7674	182.092	-2.6129	4.0631e-07	1.4767e-05	Glyma.09G154900	Arabidopsis thaliana protein of unknown function (DUF794)
Glyma.09G155500.Wm82.a2.v1	92.2501	1620.74	-4.135	1.6688e-15	2.3839e-13	Glyma.09G155500	Kunitz family trypsin and protease inhibitor protein
Glyma.09G157700.Wm82.a2.v1	546.696	179.721	1.605	1.9376e-05	0.00046968	Glyma.09G157700	carboxyesterase 18
Glyma.09G157900.Wm82.a2.v1	14.9132	460.51	-4.9486	6.61e-27	2.7209e-24	Glyma.09G157900	chloride channel C
Glyma.09G163900.Wm82.a2.v1	27.4004	742.529	-4.7602	5.5126e-33	3.9803e-30	Glyma.09G163900	Kunitz family trypsin and protease inhibitor protein
Glyma.09G164600.Wm82.a2.v1	118.943	395.642	-1.7339	2.8156e-06	8.4135e-05	Glyma.09G164600	root hair initiation protein root hairless 1 (RHL1)
Glyma.09G165900.Wm82.a2.v1	11.4764	91.1073	-2.9889	0.0033257	0.036249	Glyma.09G165900	Protein of unknown function (DUF761)
Glyma.09G166000.Wm82.a2.v1	325.099	643.35	-0.98473	0.0017315	0.021519	Glyma.09G166000	eukaryotic release factor 1-3
Glyma.09G168300.Wm82.a2.v1	1461.26	3469.68	-1.2476	3.3206e-06	9.6908e-05	Glyma.09G168300	beta-amylase 1
Glyma.09G168900.Wm82.a2.v1	29.3656	447.23	-3.9288	2.2154e-20	5.4512e-18	Glyma.09G168900	glutamate decarboxylase 5
Glyma.09G171000.Wm82.a2.v1	49.6807	386.862	-2.9611	5.0741e-13	5.4113e-11	Glyma.09G171000	embryo sac development arrest 7
Glyma.09G171600.Wm82.a2.v1	619.179	282.092	1.1342	0.00035132	0.0057075	Glyma.09G171600	annexin 5
Glyma.09G173400.Wm82.a2.v1	693.077	145.148	2.2555	3.0547e-06	9.0178e-05	Glyma.09G173400	nudix hydrolase homolog 4
Glyma.09G174200.Wm82.a2.v1	425.104	197.82	1.1036	0.0013111	0.017121	Glyma.09G174200	jasmonate-zim-domain protein 3
Glyma.09G176200.Wm82.a2.v1	360.619	856.978	-1.2488	3.5737e-05	0.00080063	Glyma.09G176200	Vacuolar protein sorting-associated protein 26
Glyma.09G177000.Wm82.a2.v1	138.029	426.226	-1.6266	5.8067e-06	0.00016126	Glyma.09G177000	Glutathione S-transferase family protein
Glyma.09G180300.Wm82.a2.v1	95.311	278.619	-1.5476	0.00010276	0.0019747	Glyma.09G180300	RING/U-box superfamily protein
Glyma.09G180800.Wm82.a2.v1	119.552	11.9532	3.3222	0.00040589	0.0064331	Glyma.09G180800	Reticulon family protein
Glyma.09G180900.Wm82.a2.v1	26.6974	0.414671	6.0086	0.00057931	0.008664	Glyma.09G180900
Glyma.09G181800.Wm82.a2.v1	35.5973	164.777	-2.2107	1.7479e-05	0.00043005	Glyma.09G181800	Protein kinase superfamily protein
Glyma.09G185500.Wm82.a2.v1	1.68783	1308.55	-9.5986	1.0704e-45	2.0499e-42	Glyma.09G185500
Glyma.09G186200.Wm82.a2.v1	5118.84	1122.94	2.1885	4.1819e-16	6.4716e-14	Glyma.09G186200	cytochrome P450, family 71, subfamily A, polypeptide 22
Glyma.09G187400.Wm82.a2.v1	174.023	351.045	-1.0124	0.0049951	0.049888	Glyma.09G187400	alpha/beta-Hydrolases superfamily protein
Glyma.09G187700.Wm82.a2.v1	144.04	1.32962	6.7593	6.1328e-09	3.2742e-07	Glyma.09G187700	alpha/beta-Hydrolases superfamily protein
Glyma.09G190500.Wm82.a2.v1	47.4427	265.031	-2.4819	2.5081e-08	1.174e-06	Glyma.09G190500	ATP binding microtubule motor family protein
Glyma.09G190600.Wm82.a2.v1	195.777	473.172	-1.2732	0.00018806	0.0033239	Glyma.09G190600	heat shock transcription factor C1
Glyma.09G191700.Wm82.a2.v1	503.306	903.483	-0.84406	0.0044733	0.045852	Glyma.09G191700	Enoyl-CoA hydratase/isomerase family
Glyma.09G192500.Wm82.a2.v1	490.678	1224.31	-1.3191	5.4267e-06	0.00015147	Glyma.09G192500	Major facilitator superfamily protein
Glyma.09G193300.Wm82.a2.v1	7321.09	3991.59	0.87509	0.00066672	0.0097339	Glyma.09G193300	elongation factor Ts family protein
Glyma.09G195400.Wm82.a2.v1	179.7	666.251	-1.8905	1.1158e-08	5.6362e-07	Glyma.09G195400	diacylglycerol acyltransferase family
Glyma.09G196000.Wm82.a2.v1	168.563	952.931	-2.4991	0.00054372	0.0082295	Glyma.09G196000	hydroxy methylglutaryl CoA reductase 1
Glyma.09G198200.Wm82.a2.v1	722.551	337.722	1.0973	0.0003867	0.0061666	Glyma.09G198200	Transducin/WD40 repeat-like superfamily protein
Glyma.09G199100.Wm82.a2.v1	1807.97	3284.11	-0.86113	0.0011256	0.015161	Glyma.09G199100	MSCS-like 2
Glyma.09G201700.Wm82.a2.v1	6.35173	58.5195	-3.2037	0.00027702	0.004634	Glyma.09G201700	AGAMOUS-like 16
Glyma.09G201900.Wm82.a2.v1	61.4016	0	Inf	5.5809e-05	0.0011739	Glyma.09G201900
Glyma.09G202100.Wm82.a2.v1	484.888	976.497	-1.01	0.00062843	0.009273	Glyma.09G202100	Zincin-like metalloproteases family protein
Glyma.09G203200.Wm82.a2.v1	12.0593	57.5912	-2.2557	0.0047348	0.04792	Glyma.09G203200	hydroxyproline-rich glycoprotein family protein
Glyma.09G203300.Wm82.a2.v1	652.68	1750.43	-1.4233	3.9203e-07	1.4318e-05	Glyma.09G203300	indoleacetic acid-induced protein 8
Glyma.09G203400.Wm82.a2.v1	51.9843	139.388	-1.423	0.0047293	0.047897	Glyma.09G203400	Zinc finger (C3HC4-type RING finger) family protein
Glyma.09G205500.Wm82.a2.v1	948.951	506.386	0.9061	0.0019772	0.02384	Glyma.09G205500	RNA-binding (RRM/RBD/RNP motifs) family protein
Glyma.09G207400.Wm82.a2.v1	489.611	128.192	1.9333	4.7136e-08	2.1034e-06	Glyma.09G207400	Transcription factor jumonji (jmj) family protein / zinc finger (C5HC2 type) family protein
Glyma.09G208000.Wm82.a2.v1	22.5554	142.976	-2.6642	2.5391e-06	7.6651e-05	Glyma.09G208000	alpha/beta-Hydrolases superfamily protein
Glyma.09G208300.Wm82.a2.v1	90.8962	393.895	-2.1155	3.445e-08	1.574e-06	Glyma.09G208300	xyloglucan endotransglucosylase/hydrolase 30
Glyma.09G208900.Wm82.a2.v1	1984.02	237.987	3.0595	3.0097e-06	8.9086e-05	Glyma.09G208900	LRR and NB-ARC domains-containing disease resistance protein
Glyma.09G209700.Wm82.a2.v1	1293.55	440.962	1.5526	8.6698e-08	3.6542e-06	Glyma.09G209700	Tetratricopeptide repeat (TPR)-like superfamily protein
Glyma.09G210700.Wm82.a2.v1	237.214	483.683	-1.0279	0.0023099	0.027008	Glyma.09G210700	DEA(D/H)-box RNA helicase family protein
Glyma.09G210900.Wm82.a2.v1	43426	19234.9	1.1748	4.6602e-05	0.0010047	Glyma.09G210900	phosphoribulokinase
Glyma.09G211400.Wm82.a2.v1	295.512	25.6213	3.5278	2.4746e-14	3.0276e-12	Glyma.09G211400	Homeodomain-like superfamily protein
Glyma.09G212100.Wm82.a2.v1	329.73	758.76	-1.2024	9.8853e-05	0.0019088	Glyma.09G212100	ENHANCED DISEASE RESISTANCE 2
Glyma.09G212600.Wm82.a2.v1	986.803	382.945	1.3656	4.7166e-06	0.00013334	Glyma.09G212600	Protein of unknown function (DUF3464)
Glyma.09G213100.Wm82.a2.v1	3134.26	1057.65	1.5673	7.3881e-09	3.8601e-07	Glyma.09G213100	S-adenosyl-L-methionine-dependent methyltransferases superfamily protein
Glyma.09G213700.Wm82.a2.v1	63.7663	7.06279	3.1745	0.00012902	0.0024008	Glyma.09G213700
Glyma.09G214500.Wm82.a2.v1	1026.25	444.739	1.2064	4.4475e-05	0.00096403	Glyma.09G214500	acyl-CoA-binding protein 6
Glyma.09G217700.Wm82.a2.v1	8.16182	111.434	-3.7712	5.6667e-08	2.4859e-06	Glyma.09G217700
[truncated: 2,416 more rows]
