# Supplementary material for: GmNMHC5, A Neoteric Positive Transcription Factor of Flowering and Maturity in Soybean
Source: Plants (Basel). 2020 Jun 25;9(6):792. doi: 10.3390/plants9060792 (PMC7356762; doi:10.3390/plants9060792)
Supplement: Supplementary file 1 [file plants-09-00792-s001.zip › Supplemental files/Table S2 Differentially-expressed genes (DIGs) and their fold-changes (Line-25_vs_WT).xls]

## Sheet: O25_LfvsW_Lf.DEG
Text S3. Differentially-expressed genes (DIGs) and their fold-changes (Line-25_vs_WT)
Gene_id	readcount_O25_Lf	readcount_W_Lf	log2FoldChange	pval	padj	GeneName	GeneDescription
Glyma.01G003000.Wm82.a2.v1	736.309	127.831	2.5261	2.0775e-10	5.9573e-08	Glyma.01G003000	myb-like transcription factor family protein
Glyma.01G005000.Wm82.a2.v1	518.303	1495.33	-1.5286	2.3518e-05	0.0016998	Glyma.01G005000	CCCH-type zinc finger family protein
Glyma.01G006000.Wm82.a2.v1	337.031	118.254	1.511	0.00031222	0.013263	Glyma.01G006000	oxidative stress 3
Glyma.01G008400.Wm82.a2.v1	314.386	79.5583	1.9825	1.0019e-05	0.00083887	Glyma.01G008400	2-oxoglutarate (2OG) and Fe(II)-dependent oxygenase superfamily protein
Glyma.01G009200.Wm82.a2.v1	3420.06	1436.37	1.2516	0.0002468	0.011038	Glyma.01G009200	Polyketide cyclase/dehydrase and lipid transport superfamily protein
Glyma.01G010200.Wm82.a2.v1	44700.8	18423.9	1.2787	0.00010824	0.0058139	Glyma.01G010200	phosphoribulokinase
Glyma.01G025800.Wm82.a2.v1	1214.77	368.704	1.7201	1.807e-06	0.00020038	Glyma.01G025800	Octicosapeptide/Phox/Bem1p family protein
Glyma.01G026000.Wm82.a2.v1	808.889	303.713	1.4132	0.00016822	0.0082277	Glyma.01G026000	transporter associated with antigen processing protein 1
Glyma.01G028500.Wm82.a2.v1	17.4284	172.741	-3.3091	0.00020366	0.0095466	Glyma.01G028500
Glyma.01G028800.Wm82.a2.v1	316.715	87.4722	1.8563	3.2005e-05	0.0021956	Glyma.01G028800	Kelch repeat-containing F-box family protein
Glyma.01G036900.Wm82.a2.v1	466.426	59.1061	2.9803	1.2782e-11	5.098e-09	Glyma.01G036900	Matrixin family protein
Glyma.01G037900.Wm82.a2.v1	263.49	64.9945	2.0194	1.2544e-05	0.001008	Glyma.01G037900	glucosyl transferase family 8
Glyma.01G038600.Wm82.a2.v1	6357.55	2857.87	1.1535	0.00049727	0.019514	Glyma.01G038600	myb-like transcription factor family protein
Glyma.01G040200.Wm82.a2.v1	4352.41	1648.36	1.4008	3.8598e-05	0.0025349	Glyma.01G040200	glutathione S-transferase TAU 18
Glyma.01G041700.Wm82.a2.v1	84.2686	356.762	-2.0819	0.00029028	0.012469	Glyma.01G041700	homeobox 1
Glyma.01G043400.Wm82.a2.v1	0.549616	51.5572	-6.5516	3.6201e-06	0.00035138	Glyma.01G043400	Cystathionine beta-synthase (CBS) protein
Glyma.01G061000.Wm82.a2.v1	170.003	50.5229	1.7506	0.0012359	0.038896	Glyma.01G061000
Glyma.01G063100.Wm82.a2.v1	164.593	26.3846	2.6411	3.0253e-06	0.00030576	Glyma.01G063100	S-adenosyl-L-methionine-dependent methyltransferases superfamily protein
Glyma.01G070400.Wm82.a2.v1	0	25.5754	#NAME?	0.00037215	0.015324	Glyma.01G070400	transferases;folic acid binding
Glyma.01G077100.Wm82.a2.v1	49.2578	199.979	-2.0214	0.00088104	0.03056	Glyma.01G077100	Uncharacterised protein family (UPF0497)
Glyma.01G078800.Wm82.a2.v1	885.375	243.079	1.8649	0.0005612	0.021391	Glyma.01G078800	Bifunctional inhibitor/lipid-transfer protein/seed storage 2S albumin superfamily protein
Glyma.01G079100.Wm82.a2.v1	2440.56	1104.99	1.1432	0.00089367	0.030848	Glyma.01G079100	Protein kinase superfamily protein
Glyma.01G080500.Wm82.a2.v1	658.018	216.154	1.6061	2.8092e-05	0.0019608	Glyma.01G080500
Glyma.01G087500.Wm82.a2.v1	225.572	38.295	2.5584	1.3015e-05	0.0010363	Glyma.01G087500	AP2/B3 transcription factor family protein
Glyma.01G091800.Wm82.a2.v1	217.496	47.5554	2.1933	1.02e-05	0.00084989	Glyma.01G091800	EXS (ERD1/XPR1/SYG1) family protein
Glyma.01G097000.Wm82.a2.v1	33.131	120.236	-1.8596	0.0016539	0.048374	Glyma.01G097000	Polyketide cyclase/dehydrase and lipid transport superfamily protein
Glyma.01G099800.Wm82.a2.v1	159.967	1315.94	-3.0402	1.4651e-14	1.0961e-11	Glyma.01G099800	delta 1-pyrroline-5-carboxylate synthase 2
Glyma.01G106800.Wm82.a2.v1	1.22455	155.118	-6.985	1.0702e-15	9.7822e-13	Glyma.01G106800	HSP20-like chaperones superfamily protein
Glyma.01G113200.Wm82.a2.v1	710.812	132.058	2.4283	6.0485e-05	0.0035957	Glyma.01G113200	glycerol-3-phosphate acyltransferase 6
Glyma.01G121700.Wm82.a2.v1	2127.26	761.362	1.4823	2.0513e-05	0.001517	Glyma.01G121700	Rhodanese/Cell cycle control phosphatase superfamily protein
Glyma.01G123700.Wm82.a2.v1	42.3294	149.902	-1.8243	0.00066173	0.024397	Glyma.01G123700	Plant protein of unknown function (DUF639)
Glyma.01G129400.Wm82.a2.v1	127.022	1064.58	-3.0671	4.6295e-09	1.0161e-06	Glyma.01G129400	alanine:glyoxylate aminotransferase 3
Glyma.01G131500.Wm82.a2.v1	1058.47	364.348	1.5386	0.0001098	0.0058673	Glyma.01G131500	SOS3-interacting protein 1
Glyma.01G139500.Wm82.a2.v1	287.625	66.4333	2.1142	2.8923e-05	0.002011	Glyma.01G139500	UDP-D-glucuronate 4-epimerase 3
Glyma.01G141900.Wm82.a2.v1	57.8727	209.547	-1.8563	0.00013426	0.0068813	Glyma.01G141900
Glyma.01G147700.Wm82.a2.v1	1328.56	365.29	1.8628	3.5399e-07	4.8381e-05	Glyma.01G147700	Domain of unknown function (DUF1995)
Glyma.01G152000.Wm82.a2.v1	54.9706	4.40462	3.6416	7.6911e-05	0.0043652	Glyma.01G152000	HXXXD-type acyl-transferase family protein
Glyma.01G152500.Wm82.a2.v1	29.0473	133.091	-2.1959	0.00016064	0.0079275	Glyma.01G152500
Glyma.01G152700.Wm82.a2.v1	144.075	444.756	-1.6262	7.6789e-05	0.0043639	Glyma.01G152700	Uncharacterised protein family (UPF0114)
Glyma.01G155900.Wm82.a2.v1	110.423	324.931	-1.5571	0.00025441	0.01124	Glyma.01G155900	Subtilisin-like serine endopeptidase family protein
Glyma.01G157300.Wm82.a2.v1	61.5463	322.326	-2.3888	1.502e-07	2.2599e-05	Glyma.01G157300	tonoplast monosaccharide transporter3
Glyma.01G161200.Wm82.a2.v1	351.384	95.7397	1.8759	1.452e-05	0.0011376	Glyma.01G161200	SEC14 cytosolic factor family protein / phosphoglyceride transfer family protein
Glyma.01G172200.Wm82.a2.v1	76.3233	218.314	-1.5162	0.0012757	0.039704	Glyma.01G172200	auxin-like 1 protein
Glyma.01G173300.Wm82.a2.v1	4128.06	1187.2	1.7979	7.6406e-07	9.4962e-05	Glyma.01G173300	Galactose mutarotase-like superfamily protein
Glyma.01G185400.Wm82.a2.v1	403.945	110.215	1.8738	0.00078629	0.028069	Glyma.01G185400	Cyclin-dependent kinase inhibitor family protein
Glyma.01G185600.Wm82.a2.v1	207.053	66.2539	1.6439	0.00068795	0.02511	Glyma.01G185600	Calcium-binding EF-hand family protein
Glyma.01G186200.Wm82.a2.v1	8.57188	140.509	-4.0349	1.4672e-09	3.4692e-07	Glyma.01G186200	zeaxanthin epoxidase (ZEP) (ABA1)
Glyma.01G186600.Wm82.a2.v1	1641.41	4473.42	-1.4464	0.0017067	0.04949	Glyma.01G186600	alpha/beta-Hydrolases superfamily protein
Glyma.01G188500.Wm82.a2.v1	152.507	559.202	-1.8745	2.9325e-06	0.00029781	Glyma.01G188500	Cystathionine beta-synthase (CBS) family protein
Glyma.01G191600.Wm82.a2.v1	3025.49	1268.82	1.2537	0.00025002	0.011114	Glyma.01G191600	Protein of unknown function (DUF1230)
Glyma.01G193000.Wm82.a2.v1	16.9271	80.8186	-2.2554	0.0015008	0.045016	Glyma.01G193000	Acyl-CoA N-acyltransferases (NAT) superfamily protein
Glyma.01G204700.Wm82.a2.v1	0	25.0354	#NAME?	0.00045247	0.017997	Glyma.01G204700	Chlorophyll A-B binding family protein
Glyma.01G204800.Wm82.a2.v1	14.1934	2785.43	-7.6165	1.6144e-41	3.5414e-37	Glyma.01G204800	expansin-like B1
Glyma.01G210700.Wm82.a2.v1	18.8409	109.132	-2.5341	7.8545e-05	0.004435	Glyma.01G210700
Glyma.01G225800.Wm82.a2.v1	151.365	443.679	-1.5515	0.00018054	0.0086565	Glyma.01G225800	UDP-D-glucose/UDP-D-galactose 4-epimerase 5
Glyma.01G231800.Wm82.a2.v1	39.6637	147.202	-1.8919	0.0010572	0.034927	Glyma.01G231800	Protein of unknown function (DUF506)
Glyma.01G232100.Wm82.a2.v1	587.913	242.451	1.2779	0.0010206	0.034	Glyma.01G232100	acyl activating enzyme 1
Glyma.01G238600.Wm82.a2.v1	61.5947	485.983	-2.98	1.1002e-11	4.4695e-09	Glyma.01G238600	heat-shock protein 70T-2
Glyma.01G239800.Wm82.a2.v1	41.2016	2.1126	4.2856	0.00014624	0.0073661	Glyma.01G239800	Protein of unknown function (DUF3049)
Glyma.01G241400.Wm82.a2.v1	11.6816	77.042	-2.7214	0.0002691	0.011736	Glyma.01G241400
Glyma.01G241500.Wm82.a2.v1	128.378	939.738	-2.8719	5.907e-13	2.9788e-10	Glyma.01G241500	ethylene-dependent gravitropism-deficient and yellow-green-like 3
Glyma.02G001000.Wm82.a2.v1	1071.96	246.179	2.1225	1.6009e-08	3.0941e-06	Glyma.02G001000	P-loop containing nucleoside triphosphate hydrolases superfamily protein
Glyma.02G001400.Wm82.a2.v1	65.3167	11.1918	2.545	0.0010614	0.035039	Glyma.02G001400	ARM repeat superfamily protein
Glyma.02G001700.Wm82.a2.v1	2396.8	653.903	1.874	1.0803e-06	0.00012771	Glyma.02G001700	Protein of unknown function (DUF506)
Glyma.02G002000.Wm82.a2.v1	6140.91	2141.3	1.52	7.0346e-06	0.00061973	Glyma.02G002000	S-adenosyl-L-methionine-dependent methyltransferases superfamily protein
Glyma.02G005500.Wm82.a2.v1	7914.79	3545.94	1.1584	0.00047855	0.018881	Glyma.02G005500	Lactate/malate dehydrogenase family protein
Glyma.02G012500.Wm82.a2.v1	998.804	156.912	2.6702	6.0798e-12	2.5404e-09	Glyma.02G012500	CP12 domain-containing protein 2
Glyma.02G013100.Wm82.a2.v1	0	23.0134	#NAME?	0.00081594	0.028806	Glyma.02G013100	Adenine nucleotide alpha hydrolases-like superfamily protein
Glyma.02G014900.Wm82.a2.v1	341.21	46.164	2.8858	0.00055745	0.021322	Glyma.02G014900
Glyma.02G015200.Wm82.a2.v1	322.235	72.6357	2.1494	1.9102e-06	0.00021056	Glyma.02G015200
Glyma.02G018700.Wm82.a2.v1	57.4877	308.203	-2.4226	5.2976e-05	0.0032643	Glyma.02G018700	beta glucosidase 11
Glyma.02G022300.Wm82.a2.v1	385.34	1352.98	-1.8119	8.5104e-07	0.00010429	Glyma.02G022300	homeobox 1
Glyma.02G023500.Wm82.a2.v1	39.4417	233.955	-2.5684	3.8718e-07	5.2591e-05	Glyma.02G023500	DNAJ heat shock family protein
Glyma.02G026300.Wm82.a2.v1	4745.49	1911.36	1.312	9.1865e-05	0.0050569	Glyma.02G026300	myb-like transcription factor family protein
Glyma.02G026400.Wm82.a2.v1	910.686	140.689	2.6944	4.8392e-06	0.00045077	Glyma.02G026400	cofactor assembly of complex C
Glyma.02G028800.Wm82.a2.v1	55.2213	0	Inf	1.1407e-08	2.2542e-06	Glyma.02G028800	Matrixin family protein
Glyma.02G032100.Wm82.a2.v1	536.438	219.886	1.2867	0.0009478	0.032366	Glyma.02G032100	Acyl-CoA N-acyltransferases (NAT) superfamily protein
Glyma.02G036400.Wm82.a2.v1	276.194	55.4675	2.316	1.7037e-05	0.0013038	Glyma.02G036400	Kelch repeat-containing F-box family protein
Glyma.02G036800.Wm82.a2.v1	15.1673	279.857	-4.2057	0.0001602	0.0079148	Glyma.02G036800
Glyma.02G038800.Wm82.a2.v1	1516.27	554.653	1.4509	4.3505e-05	0.0027905	Glyma.02G038800	transporter associated with antigen processing protein 1
Glyma.02G042200.Wm82.a2.v1	17.7274	85.7607	-2.2743	0.0010569	0.034927	Glyma.02G042200	AMP-dependent synthetase and ligase family protein
Glyma.02G045100.Wm82.a2.v1	1168.95	538.655	1.1178	0.001662	0.048578	Glyma.02G045100	Eukaryotic aspartyl protease family protein
Glyma.02G058700.Wm82.a2.v1	340.232	109.584	1.6345	0.00014979	0.0075107	Glyma.02G058700	GRAS family transcription factor
Glyma.02G061400.Wm82.a2.v1	954.706	408.581	1.2244	0.00080512	0.028616	Glyma.02G061400	Phototropic-responsive NPH3 family protein
Glyma.02G069500.Wm82.a2.v1	55.6742	1019.99	-4.1954	1.6449e-14	1.2028e-11	Glyma.02G069500	PEBP (phosphatidylethanolamine-binding protein) family protein
Glyma.02G073600.Wm82.a2.v1	96.1239	357.203	-1.8938	1.3631e-05	0.0010756	Glyma.02G073600	plasma membrane intrinsic protein 2
Glyma.02G075600.Wm82.a2.v1	284.265	84.7721	1.7456	0.00014799	0.0074458	Glyma.02G075600	lectin protein kinase family protein
Glyma.02G078500.Wm82.a2.v1	482.594	1781.21	-1.884	0.0013666	0.041783	Glyma.02G078500	Protein kinase superfamily protein
Glyma.02G080800.Wm82.a2.v1	817.624	5.25863	7.2806	5.7807e-14	3.5721e-11	Glyma.02G080800	light-harvesting chlorophyll-protein complex II subunit B1
Glyma.02G081100.Wm82.a2.v1	22.5629	151.297	-2.7454	2.7411e-06	0.00028296	Glyma.02G081100	3-oxo-5-alpha-steroid 4-dehydrogenase family protein
Glyma.02G091500.Wm82.a2.v1	410.456	160.466	1.355	0.001072	0.035176	Glyma.02G091500	Protein of unknown function (DUF506)
Glyma.02G097000.Wm82.a2.v1	1152.18	409.88	1.4911	3.6908e-05	0.0024423	Glyma.02G097000
Glyma.02G097100.Wm82.a2.v1	7.20767	70.1211	-3.2822	0.00020734	0.0096773	Glyma.02G097100
Glyma.02G102900.Wm82.a2.v1	535.359	225.326	1.2485	0.0012856	0.039831	Glyma.02G102900	plant U-box 26
Glyma.02G104600.Wm82.a2.v1	429.938	2462.73	-2.5181	7.6868e-12	3.1815e-09	Glyma.02G104600	UDP-glucosyl transferase 73B3
Glyma.02G104900.Wm82.a2.v1	1048.99	387.538	1.4366	6.7961e-05	0.0039388	Glyma.02G104900	UDP-glucosyl transferase 73B3
Glyma.02G110300.Wm82.a2.v1	439.851	140.597	1.6455	6.5671e-05	0.0038467	Glyma.02G110300	Arabinanase/levansucrase/invertase
Glyma.02G111300.Wm82.a2.v1	104.32	504.271	-2.2732	5.7059e-08	9.6283e-06	Glyma.02G111300
Glyma.02G112400.Wm82.a2.v1	697.963	1779.12	-1.3499	0.00015952	0.0078903	Glyma.02G112400	eukaryotic elongation factor 5A-1
Glyma.02G116400.Wm82.a2.v1	73.8456	8.45038	3.1274	5.7453e-05	0.0034767	Glyma.02G116400	ureide permease 2
Glyma.02G119500.Wm82.a2.v1	19.7039	92.1442	-2.2254	0.00066747	0.024526	Glyma.02G119500	coenzyme Q biosynthesis Coq4 family protein / ubiquinone biosynthesis Coq4 family protein
Glyma.02G124500.Wm82.a2.v1	1032.26	3015.42	-1.5466	1.0196e-05	0.00084989	Glyma.02G124500	Chaperone protein htpG family protein
Glyma.02G125100.Wm82.a2.v1	430.404	2182.83	-2.3424	9.6421e-09	1.9585e-06	Glyma.02G125100	senescence-related gene 1
Glyma.02G129300.Wm82.a2.v1	658.233	214.538	1.6174	0.00015353	0.0076384	Glyma.02G129300	Protein kinase superfamily protein
Glyma.02G130200.Wm82.a2.v1	362.154	57.8941	2.6451	5.9743e-09	1.2848e-06	Glyma.02G130200	EXS (ERD1/XPR1/SYG1) family protein
Glyma.02G133900.Wm82.a2.v1	802.569	309.737	1.3736	0.00024224	0.0109	Glyma.02G133900	alpha/beta-Hydrolases superfamily protein
Glyma.02G135400.Wm82.a2.v1	307.033	688.649	-1.1654	0.0017242	0.049756	Glyma.02G135400	Homeodomain-like superfamily protein
Glyma.02G138600.Wm82.a2.v1	2045.79	381.562	2.4227	2.6982e-11	1.0002e-08	Glyma.02G138600
Glyma.02G143700.Wm82.a2.v1	6004.72	2631.77	1.1901	0.00041438	0.016694	Glyma.02G143700	S-adenosyl-L-methionine-dependent methyltransferases superfamily protein
Glyma.02G146300.Wm82.a2.v1	160.105	40.857	1.9704	0.00021249	0.0098734	Glyma.02G146300
Glyma.02G147000.Wm82.a2.v1	2952.48	1373.24	1.1043	0.00127	0.039572	Glyma.02G147000	ribosome recycling factor, chloroplast precursor
Glyma.02G147300.Wm82.a2.v1	6684.86	2385.78	1.4864	0.0014823	0.044666	Glyma.02G147300	chloroplast stem-loop binding protein of 41 kDa
Glyma.02G148400.Wm82.a2.v1	82.7504	246.541	-1.575	0.00082482	0.028977	Glyma.02G148400	Phenazine biosynthesis PhzC/PhzF protein
Glyma.02G153100.Wm82.a2.v1	65.519	2.02288	5.0174	0.00010827	0.0058139	Glyma.02G153100	Thioredoxin superfamily protein
Glyma.02G179100.Wm82.a2.v1	132.715	1245.95	-3.2308	1.2248e-16	1.2212e-13	Glyma.02G179100	Transmembrane amino acid transporter family protein
Glyma.02G179200.Wm82.a2.v1	40.5553	359.806	-3.1493	2.9847e-11	1.0822e-08	Glyma.02G179200	Transmembrane amino acid transporter family protein
Glyma.02G180200.Wm82.a2.v1	1075.17	183.567	2.5502	0.00019473	0.0092361	Glyma.02G180200
Glyma.02G181200.Wm82.a2.v1	152.213	459.458	-1.5938	0.00011242	0.0059786	Glyma.02G181200	nuclear RNA polymerase A1
Glyma.02G182200.Wm82.a2.v1	95.0873	16.5859	2.5193	0.00016509	0.0081016	Glyma.02G182200	curculin-like (mannose-binding) lectin family protein / PAN domain-containing protein
Glyma.02G182600.Wm82.a2.v1	15.3553	85.5364	-2.4778	0.00037288	0.015332	Glyma.02G182600	Remorin family protein
Glyma.02G182800.Wm82.a2.v1	4373.53	1650.79	1.4056	3.4684e-05	0.0023447	Glyma.02G182800	elongation factor family protein
Glyma.02G184400.Wm82.a2.v1	55.0476	167.701	-1.6071	0.0016116	0.047294	Glyma.02G184400	26S proteasome regulatory complex, non-ATPase subcomplex, Rpn2/Psmd1 subunit
Glyma.02G186100.Wm82.a2.v1	1453.81	625.543	1.2167	0.00050576	0.019777	Glyma.02G186100	autoinhibited Ca2+-ATPase 11
Glyma.02G195000.Wm82.a2.v1	29.6936	154.351	-2.378	3.4956e-05	0.0023558	Glyma.02G195000	nuclear factor Y, subunit A10
Glyma.02G197600.Wm82.a2.v1	1124.99	198.492	2.5028	3.2911e-06	0.00032375	Glyma.02G197600	NDR1/HIN1-like 1
Glyma.02G199300.Wm82.a2.v1	28.3867	0.809153	5.1327	0.00081064	0.028728	Glyma.02G199300	Ovate family protein
Glyma.02G203300.Wm82.a2.v1	5270.62	1324.16	1.9929	0.00011508	0.0060918	Glyma.02G203300	fatty acid desaturase 6
Glyma.02G205600.Wm82.a2.v1	1.22455	122.304	-6.6421	6.3784e-13	3.18e-10	Glyma.02G205600	heat shock protein 70B
Glyma.02G212500.Wm82.a2.v1	162.352	554.565	-1.7722	9.6462e-06	0.00081386	Glyma.02G212500	Chaperone DnaJ-domain superfamily protein
Glyma.02G214400.Wm82.a2.v1	1266.82	491.454	1.3661	0.00010468	0.0056699	Glyma.02G214400
Glyma.02G214900.Wm82.a2.v1	552.889	199.569	1.4701	0.00026784	0.011704	Glyma.02G214900	HXXXD-type acyl-transferase family protein
Glyma.02G215100.Wm82.a2.v1	67.9251	5.12406	3.7286	1.1971e-05	0.00097077	Glyma.02G215100	hydroxyproline-rich glycoprotein family protein
Glyma.02G218300.Wm82.a2.v1	8529.21	2934.15	1.5395	5.0402e-06	0.00046367	Glyma.02G218300	Glutamyl-tRNA reductase family protein
Glyma.02G222600.Wm82.a2.v1	4.16062	140.778	-5.0805	9.0479e-12	3.7099e-09	Glyma.02G222600	Heavy metal transport/detoxification superfamily protein
Glyma.02G229800.Wm82.a2.v1	155.323	390.194	-1.3289	0.0015286	0.045621	Glyma.02G229800	Ribosomal protein L7Ae/L30e/S12e/Gadd45 family protein
Glyma.02G229900.Wm82.a2.v1	46.3021	222.358	-2.2637	5.3644e-06	0.0004893	Glyma.02G229900	Protein kinase superfamily protein
Glyma.02G230000.Wm82.a2.v1	17.0041	87.9181	-2.3703	0.00053663	0.020707	Glyma.02G230000
Glyma.02G234200.Wm82.a2.v1	437.404	50.7472	3.1076	2.4933e-08	4.6156e-06	Glyma.02G234200	Peroxidase superfamily protein
Glyma.02G236500.Wm82.a2.v1	4426.74	1312.67	1.7537	2.4228e-06	0.00025738	Glyma.02G236500	cinnamate-4-hydroxylase
Glyma.02G237100.Wm82.a2.v1	1324.91	277.509	2.2553	0.00021625	0.0099592	Glyma.02G237100	Phototropic-responsive NPH3 family protein
Glyma.02G238600.Wm82.a2.v1	549.547	110.752	2.3109	1.9965e-08	3.7594e-06	Glyma.02G238600	TRAM, LAG1 and CLN8 (TLC) lipid-sensing domain containing protein
Glyma.02G240200.Wm82.a2.v1	4469.08	1433.12	1.6408	1.4417e-06	0.00016386	Glyma.02G240200	PHYTOENE SYNTHASE
Glyma.02G243600.Wm82.a2.v1	808.952	2511.18	-1.6342	4.2748e-06	0.00040683	Glyma.02G243600	Eukaryotic aspartyl protease family protein
Glyma.02G250400.Wm82.a2.v1	1800.93	528.679	1.7683	7.3882e-07	9.2612e-05	Glyma.02G250400	S-adenosyl-L-methionine-dependent methyltransferases superfamily protein
Glyma.02G252200.Wm82.a2.v1	89.3261	9.48468	3.2354	1.094e-05	0.00089714	Glyma.02G252200	Subtilase family protein
Glyma.02G255800.Wm82.a2.v1	61.865	5.39406	3.5197	5.6952e-05	0.0034559	Glyma.02G255800	Transmembrane amino acid transporter family protein
Glyma.02G269700.Wm82.a2.v1	1332.63	494.474	1.4303	5.3972e-05	0.0033164	Glyma.02G269700	Major facilitator superfamily protein
Glyma.02G273700.Wm82.a2.v1	587.703	178.399	1.72	0.00097398	0.033023	Glyma.02G273700	F-box protein 2
Glyma.02G283400.Wm82.a2.v1	5317.11	1865.36	1.5112	7.8128e-06	0.00067608	Glyma.02G283400	PHYTOENE SYNTHASE
Glyma.02G283500.Wm82.a2.v1	276.874	3.86547	6.1624	3.1067e-06	0.00031119	Glyma.02G283500	HXXXD-type acyl-transferase family protein
Glyma.02G292800.Wm82.a2.v1	37465.3	10859.8	1.7866	1.0427e-07	1.6456e-05	Glyma.02G292800	mannose-1-phosphate guanylyltransferase (GDP)s;GDP-galactose:mannose-1-phosphate guanylyltransferases;GDP-galactose:glucose-1-phosphate guanylyltransferases;GDP-galactose:myoinositol-1-phosphate guanylyltransferases;glucose-1-phosphate guanylyltransferase
Glyma.02G294000.Wm82.a2.v1	277.009	71.2434	1.9591	1.8579e-05	0.0013934	Glyma.02G294000	O-Glycosyl hydrolases family 17 protein
Glyma.02G296900.Wm82.a2.v1	214.642	54.3875	1.9806	4.8138e-05	0.0030085	Glyma.02G296900	Calcium-dependent lipid-binding (CaLB domain) family protein
Glyma.02G300400.Wm82.a2.v1	1.16189	31.5992	-4.7653	0.0007178	0.026048	Glyma.02G300400
Glyma.02G301700.Wm82.a2.v1	335.007	786.992	-1.2322	0.00099014	0.033348	Glyma.02G301700	accelerated cell death 2 (ACD2)
Glyma.02G302300.Wm82.a2.v1	462.631	150.125	1.6237	0.00010935	0.0058505	Glyma.02G302300
Glyma.02G303000.Wm82.a2.v1	11395.2	3440.45	1.7278	3.0883e-07	4.2878e-05	Glyma.02G303000	Aldolase superfamily protein
Glyma.02G303300.Wm82.a2.v1	4.45959	179.074	-5.3275	4.5788e-14	2.9983e-11	Glyma.02G303300	seed imbibition 1
Glyma.02G305400.Wm82.a2.v1	91497.7	36514.4	1.3253	5.942e-05	0.0035469	Glyma.02G305400	photosystem II light harvesting complex gene 2.2
Glyma.02G305600.Wm82.a2.v1	168.711	409.344	-1.2788	0.0016641	0.048609	Glyma.02G305600	HEAT SHOCK PROTEIN 89.1
Glyma.02G308700.Wm82.a2.v1	793.473	148.963	2.4132	1.0768e-09	2.6541e-07	Glyma.02G308700	FASCICLIN-like arabinogalactan 2
Glyma.02G309800.Wm82.a2.v1	1232.95	506.429	1.2837	0.00035558	0.014787	Glyma.02G309800	UDP-Glycosyltransferase superfamily protein
Glyma.03G002600.Wm82.a2.v1	33.8059	372.397	-3.4615	9.1321e-13	4.3081e-10	Glyma.03G002600	Ubiquitin carboxyl-terminal hydrolase family protein
Glyma.03G005200.Wm82.a2.v1	10.0811	199.429	-4.3062	9.4528e-07	0.00011425	Glyma.03G005200	MATE efflux family protein
Glyma.03G005300.Wm82.a2.v1	173.469	579.063	-1.739	1.2459e-05	0.0010048	Glyma.03G005300	MATE efflux family protein
Glyma.03G006600.Wm82.a2.v1	414.338	154.036	1.4275	0.00050525	0.019774	Glyma.03G006600	myb domain protein 60
Glyma.03G014400.Wm82.a2.v1	46.4757	1.30344	5.1561	9.7082e-06	0.00081596	Glyma.03G014400	NAD(P)-binding Rossmann-fold superfamily protein
Glyma.03G018800.Wm82.a2.v1	626.923	183.973	1.7688	3.257e-05	0.0022292	Glyma.03G018800	TCP family transcription factor
Glyma.03G019200.Wm82.a2.v1	167.882	418.148	-1.3166	0.001414	0.042873	Glyma.03G019200	calcineurin B subunit-related
Glyma.03G025600.Wm82.a2.v1	112.51	421.923	-1.9069	4.6918e-06	0.0004384	Glyma.03G025600
Glyma.03G028000.Wm82.a2.v1	154.825	10.6078	3.8674	4.8889e-05	0.0030467	Glyma.03G028000	Arginase/deacetylase superfamily protein
Glyma.03G030600.Wm82.a2.v1	32.2054	190.44	-2.564	0.00081745	0.028806	Glyma.03G030600	cytochrome P450, family 83, subfamily B, polypeptide 1
Glyma.03G031000.Wm82.a2.v1	70.5085	271.036	-1.9426	2.198e-05	0.0016126	Glyma.03G031000	cytochrome P450, family 83, subfamily B, polypeptide 1
Glyma.03G031400.Wm82.a2.v1	60.8857	191.795	-1.6554	0.00060654	0.022842	Glyma.03G031400	cytochrome P450, family 83, subfamily B, polypeptide 1
Glyma.03G040600.Wm82.a2.v1	21.4297	329.424	-3.9423	1.0101e-14	7.914e-12	Glyma.03G040600	PYRIMIDINE 4
Glyma.03G050100.Wm82.a2.v1	512.982	74.926	2.7754	9.9556e-07	0.00011967	Glyma.03G050100	ferretin 1
Glyma.03G056700.Wm82.a2.v1	9121.89	1078.92	3.0797	4.1123e-07	5.5514e-05	Glyma.03G056700	fatty acid desaturase 8
Glyma.03G069400.Wm82.a2.v1	13.7064	422.381	-4.9456	4.6221e-21	7.5105e-18	Glyma.03G069400	delta 1-pyrroline-5-carboxylate synthase 2
Glyma.03G070600.Wm82.a2.v1	180.711	42.1613	2.0997	4.6178e-05	0.0029192	Glyma.03G070600	isochorismate synthase 2
Glyma.03G074300.Wm82.a2.v1	847.192	254.182	1.7368	0.0004408	0.017613	Glyma.03G074300	Concanavalin A-like lectin family protein
Glyma.03G074700.Wm82.a2.v1	9.4688	78.3895	-3.0494	9.7716e-05	0.0053322	Glyma.03G074700	Yos1-like protein
Glyma.03G074800.Wm82.a2.v1	20.2875	104.639	-2.3668	0.0002944	0.012589	Glyma.03G074800	fructokinase-like 1
Glyma.03G078300.Wm82.a2.v1	12941.7	15.5525	9.7007	5.785e-05	0.0034959	Glyma.03G078300	sulfoquinovosyldiacylglycerol 2
Glyma.03G089000.Wm82.a2.v1	1126.57	303.937	1.8901	0.00031093	0.013244	Glyma.03G089000	lipase class 3 family protein
Glyma.03G104700.Wm82.a2.v1	381.377	71.1968	2.4213	3.4102e-08	6.0574e-06	Glyma.03G104700	UDP-Glycosyltransferase superfamily protein
Glyma.03G107800.Wm82.a2.v1	65.2057	6.69751	3.2833	0.00010252	0.0055664	Glyma.03G107800	cyclin p4;1
Glyma.03G111200.Wm82.a2.v1	413.981	155.343	1.4141	0.00059239	0.022424	Glyma.03G111200	Protein kinase superfamily protein
Glyma.03G119500.Wm82.a2.v1	35684.2	16251.9	1.1347	0.00064638	0.023952	Glyma.03G119500	dicarboxylate diiron protein, putative (Crd1)
Glyma.03G121500.Wm82.a2.v1	188.368	1398.39	-2.8921	8.5913e-14	5.0936e-11	Glyma.03G121500	camelliol C synthase 1
Glyma.03G121600.Wm82.a2.v1	27.6205	211.484	-2.9367	5.9092e-08	9.9332e-06	Glyma.03G121600	lupeol synthase 2
Glyma.03G127800.Wm82.a2.v1	274.756	67.6453	2.0221	1.1157e-05	0.0009115	Glyma.03G127800	VQ motif-containing protein
Glyma.03G128900.Wm82.a2.v1	2624.4	1221.55	1.1033	0.0011552	0.037022	Glyma.03G128900	lycopene cyclase
Glyma.03G130100.Wm82.a2.v1	350.233	813.828	-1.2164	0.0013283	0.040867	Glyma.03G130100	Calcium-dependent phosphotriesterase superfamily protein
Glyma.03G137000.Wm82.a2.v1	41660.8	13790.3	1.595	1.8081e-06	0.00020038	Glyma.03G137000	magnesium-chelatase subunit chlH, chloroplast, putative / Mg-protoporphyrin IX chelatase, putative (CHLH)
Glyma.03G137900.Wm82.a2.v1	70.6249	806.432	-3.5133	8.0577e-09	1.6688e-06	Glyma.03G137900	seed imbibition 2
Glyma.03G145500.Wm82.a2.v1	511.45	104.549	2.2904	3.9975e-08	6.9874e-06	Glyma.03G145500
Glyma.03G149900.Wm82.a2.v1	1311.68	311.587	2.0737	9.9666e-06	0.00083607	Glyma.03G149900	oxidoreductase, 2OG-Fe(II) oxygenase family protein
Glyma.03G150600.Wm82.a2.v1	39.866	149.993	-1.9117	0.00045619	0.018086	Glyma.03G150600	GTP binding Elongation factor Tu family protein
Glyma.03G150700.Wm82.a2.v1	6650.13	2195.82	1.5986	1.9469e-06	0.00021312	Glyma.03G150700
Glyma.03G151800.Wm82.a2.v1	5.49616	60.2301	-3.454	0.00015936	0.0078903	Glyma.03G151800	isopentenyltransferase 3
Glyma.03G152200.Wm82.a2.v1	2993.34	665.767	2.1687	7.4531e-10	1.9011e-07	Glyma.03G152200	outer envelope membrane protein 7
Glyma.03G159000.Wm82.a2.v1	1316.05	5551.17	-2.0766	1.0596e-06	0.00012599	Glyma.03G159000	alpha/beta-Hydrolases superfamily protein
Glyma.03G162900.Wm82.a2.v1	266.016	681.902	-1.358	0.00040829	0.016479	Glyma.03G162900	actin depolymerizing factor 6
Glyma.03G163100.Wm82.a2.v1	45.5788	1.3483	5.0791	0.00071409	0.025935	Glyma.03G163100	myb domain protein 15
Glyma.03G167800.Wm82.a2.v1	23.1752	108.236	-2.2235	0.00038756	0.015788	Glyma.03G167800	multidrug resistance-associated protein 5
Glyma.03G167900.Wm82.a2.v1	160.091	453.212	-1.5013	0.00021555	0.0099545	Glyma.03G167900	Pyridoxal phosphate (PLP)-dependent transferases superfamily protein
Glyma.03G179100.Wm82.a2.v1	406.784	130.258	1.6429	6.3109e-05	0.0037215	Glyma.03G179100
Glyma.03G185900.Wm82.a2.v1	19306.3	3572.18	2.4342	1.4283e-12	6.5274e-10	Glyma.03G185900	gamma tonoplast intrinsic protein
Glyma.03G186500.Wm82.a2.v1	57.7814	179.93	-1.6388	0.0011238	0.036386	Glyma.03G186500	transducin family protein / WD-40 repeat family protein
Glyma.03G187000.Wm82.a2.v1	421.839	103.107	2.0325	3.7638e-05	0.0024794	Glyma.03G187000	UDP-glucosyl transferase 73C1
Glyma.03G194100.Wm82.a2.v1	379.076	113.852	1.7353	4.1041e-05	0.0026636	Glyma.03G194100	purple acid phosphatase 22
Glyma.03G198700.Wm82.a2.v1	5.38517	46.836	-3.1206	0.0011819	0.037575	Glyma.03G198700	LETM1-like protein
Glyma.03G209800.Wm82.a2.v1	185.783	526.255	-1.5021	0.0001731	0.0084101	Glyma.03G209800	B-box type zinc finger protein with CCT domain
Glyma.03G213000.Wm82.a2.v1	7.81995	58.8378	-2.9115	0.00081671	0.028806	Glyma.03G213000	ralf-like 33
Glyma.03G213300.Wm82.a2.v1	13.4558	383.95	-4.8346	1.409e-19	1.9318e-16	Glyma.03G213300	TSPO(outer membrane tryptophan-rich sensory protein)-related
Glyma.03G214300.Wm82.a2.v1	794.427	239.082	1.7324	5.54e-06	0.00050322	Glyma.03G214300	F-box family protein
Glyma.03G216300.Wm82.a2.v1	201.298	1334.64	-2.729	1.0569e-12	4.933e-10	Glyma.03G216300	sucrose synthase 3
Glyma.03G216900.Wm82.a2.v1	546.885	165.586	1.7237	1.5081e-05	0.001169	Glyma.03G216900	Chaperone DnaJ-domain superfamily protein
Glyma.03G224100.Wm82.a2.v1	180.802	30.9255	2.5475	2.594e-06	0.00027227	Glyma.03G224100	P-glycoprotein 11
Glyma.03G225400.Wm82.a2.v1	1131.38	147.431	2.94	0.0011235	0.036386	Glyma.03G225400	Pectinacetylesterase family protein
Glyma.03G231400.Wm82.a2.v1	88.7765	21.0802	2.0743	0.001458	0.044023	Glyma.03G231400	Predicted AT-hook DNA-binding family protein
Glyma.03G239700.Wm82.a2.v1	1.64885	38.9239	-4.5611	0.00029047	0.012469	Glyma.03G239700	Eukaryotic aspartyl protease family protein
Glyma.03G242900.Wm82.a2.v1	290.135	3458.81	-3.5755	1.0059e-21	1.8388e-18	Glyma.03G242900	copper/zinc superoxide dismutase 1
Glyma.03G245100.Wm82.a2.v1	5700.14	2191.04	1.3794	3.8654e-05	0.0025349	Glyma.03G245100	Rubredoxin-like superfamily protein
Glyma.03G246300.Wm82.a2.v1	11593.7	3648.64	1.6679	1.7246e-05	0.0013113	Glyma.03G246300	Ribose 5-phosphate isomerase, type A protein
Glyma.03G247100.Wm82.a2.v1	1131.17	319.31	1.8248	0.00022089	0.010129	Glyma.03G247100	bZIP transcription factor family protein
Glyma.03G256900.Wm82.a2.v1	180.136	20.8568	3.1105	1.2977e-05	0.0010352	Glyma.03G256900	alpha/beta-Hydrolases superfamily protein
Glyma.03G260200.Wm82.a2.v1	84.231	451.279	-2.4216	4.2332e-08	7.2833e-06	Glyma.03G260200	CBL-interacting protein kinase 9
Glyma.03G261300.Wm82.a2.v1	53.4811	433.924	-3.0203	3.8398e-11	1.3161e-08	Glyma.03G261300	pseudo-response regulator 5
Glyma.03G261500.Wm82.a2.v1	11271	5336.15	1.0788	0.0012829	0.039776	Glyma.03G261500	photosystem I P subunit
Glyma.03G261800.Wm82.a2.v1	16688.9	6130.52	1.4448	0.0003291	0.013883	Glyma.03G261800	Homeodomain-like superfamily protein
Glyma.04G001500.Wm82.a2.v1	6818.56	3030.16	1.1701	0.0013497	0.04144	Glyma.04G001500	NAD(P)-binding Rossmann-fold superfamily protein
Glyma.04G003700.Wm82.a2.v1	2826.94	1238.46	1.1907	0.00050319	0.019711	Glyma.04G003700	farnesylated protein 6
Glyma.04G012400.Wm82.a2.v1	125.075	362.324	-1.5345	0.00027222	0.011825	Glyma.04G012400	Adenine nucleotide alpha hydrolases-like superfamily protein
Glyma.04G014000.Wm82.a2.v1	211.597	1951.03	-3.2048	0.00010521	0.0056879	Glyma.04G014000	polyol/monosaccharide transporter 5
Glyma.04G015400.Wm82.a2.v1	1608.08	698.577	1.2029	0.00061819	0.02321	Glyma.04G015400	FKBP-like peptidyl-prolyl cis-trans isomerase family protein
Glyma.04G015900.Wm82.a2.v1	31922.4	15220.1	1.0686	0.0013233	0.04074	Glyma.04G015900	glyceraldehyde-3-phosphate dehydrogenase B subunit
Glyma.04G017700.Wm82.a2.v1	994.051	2162.51	-1.1213	0.001108	0.036008	Glyma.04G017700	starch branching enzyme 2.2
Glyma.04G019100.Wm82.a2.v1	13311.8	5838.96	1.1889	0.00033013	0.013913	Glyma.04G019100	FtsH extracellular protease family
Glyma.04G020000.Wm82.a2.v1	2457.79	509.117	2.2713	1.9287e-10	5.567e-08	Glyma.04G020000	HMG (high mobility group) box protein with ARID/BRIGHT DNA-binding domain
Glyma.04G020300.Wm82.a2.v1	84607.9	36301.2	1.2208	0.00021548	0.0099545	Glyma.04G020300	Cupredoxin superfamily protein
Glyma.04G030400.Wm82.a2.v1	927.288	330.189	1.4897	5.7936e-05	0.0034963	Glyma.04G030400	Glycosyl hydrolase superfamily protein
Glyma.04G035400.Wm82.a2.v1	144.089	7.91124	4.1869	3.9677e-10	1.0745e-07	Glyma.04G035400	cytochrome P450, family 82, subfamily C, polypeptide 4
Glyma.04G035900.Wm82.a2.v1	5725.57	1753.31	1.7073	5.7026e-07	7.4021e-05	Glyma.04G035900	cytochrome b6f complex subunit (petM), putative
Glyma.04G044700.Wm82.a2.v1	28.4351	138.172	-2.2807	7.8712e-05	0.0044387	Glyma.04G044700	TBP-associated factor 4
Glyma.04G048100.Wm82.a2.v1	244.721	60.1404	2.0247	2.0801e-05	0.0015338	Glyma.04G048100	Cellulose-synthase-like C12
Glyma.04G054400.Wm82.a2.v1	14.6803	163.119	-3.474	9.9656e-09	1.9964e-06	Glyma.04G054400	17.6 kDa class II heat shock protein
Glyma.04G057800.Wm82.a2.v1	1615.5	507.199	1.6714	3.2908e-06	0.00032375	Glyma.04G057800	3-ketoacyl-CoA synthase 10
Glyma.04G063200.Wm82.a2.v1	249.161	69.5794	1.8403	8.9342e-05	0.0049429	Glyma.04G063200
Glyma.04G075400.Wm82.a2.v1	396.997	152.328	1.3819	0.00069422	0.025287	Glyma.04G075400	RING/U-box superfamily protein
Glyma.04G077900.Wm82.a2.v1	388.309	120.371	1.6897	6.1956e-05	0.0036683	Glyma.04G077900	chaperone protein dnaJ-related
Glyma.04G080300.Wm82.a2.v1	121.796	18.5639	2.7139	1.2752e-05	0.0010222	Glyma.04G080300	Sulfite exporter TauE/SafE family protein
Glyma.04G082300.Wm82.a2.v1	3.90998	52.4983	-3.747	0.00017583	0.008496	Glyma.04G082300	tocopherol cyclase, chloroplast / vitamin E deficient 1 (VTE1) / sucrose export defective 1 (SXD1)
Glyma.04G082800.Wm82.a2.v1	8.91918	124.191	-3.7995	5.6635e-08	9.5936e-06	Glyma.04G082800
Glyma.04G083100.Wm82.a2.v1	637.874	260.564	1.2916	0.00077141	0.027628	Glyma.04G083100	Glyoxalase/Bleomycin resistance protein/Dioxygenase superfamily protein
Glyma.04G083200.Wm82.a2.v1	145.584	32.2289	2.1754	0.00011058	0.0059018	Glyma.04G083200	tonoplast intrinsic protein 4;1
Glyma.04G087000.Wm82.a2.v1	41.3895	233.149	-2.4939	7.6251e-07	9.4962e-05	Glyma.04G087000	plastid transcriptionally active 6
Glyma.04G089800.Wm82.a2.v1	1358.59	422.513	1.685	2.7361e-06	0.00028296	Glyma.04G089800	Glutamyl-tRNA reductase family protein
Glyma.04G097500.Wm82.a2.v1	418.842	148.509	1.4959	0.00023407	0.01062	Glyma.04G097500	purine permease 1
Glyma.04G105900.Wm82.a2.v1	786.797	3455.48	-2.1348	1.8363e-08	3.5027e-06	Glyma.04G105900	lipoxygenase 1
Glyma.04G106500.Wm82.a2.v1	99.7115	703.783	-2.8193	2.7602e-06	0.00028415	Glyma.04G106500	Heavy metal transport/detoxification superfamily protein
Glyma.04G112800.Wm82.a2.v1	44093.6	15509.2	1.5074	7.0328e-05	0.0040492	Glyma.04G112800	photosystem I subunit G
Glyma.04G134100.Wm82.a2.v1	7.52098	114.3	-3.9258	1.0525e-06	0.00012548	Glyma.04G134100	SEC14-like 12
Glyma.04G138600.Wm82.a2.v1	64.6901	353.562	-2.4503	6.9569e-08	1.1431e-05	Glyma.04G138600	dehydration-induced protein (ERD15)
Glyma.04G155900.Wm82.a2.v1	185.783	594.979	-1.6792	2.3411e-05	0.0016977	Glyma.04G155900	serine carboxypeptidase-like 29
Glyma.04G158600.Wm82.a2.v1	287.919	99.2031	1.5372	0.00055424	0.021218	Glyma.04G158600	O-fucosyltransferase family protein
Glyma.04G160100.Wm82.a2.v1	290.348	71.6031	2.0197	1.0768e-05	0.000888	Glyma.04G160100	COBRA-like extracellular glycosyl-phosphatidyl inositol-anchored protein family
Glyma.04G162600.Wm82.a2.v1	736.664	289.195	1.349	0.00037234	0.015324	Glyma.04G162600
Glyma.04G168400.Wm82.a2.v1	12.4049	95.6974	-2.9476	0.00042101	0.016914	Glyma.04G168400
Glyma.04G174500.Wm82.a2.v1	13.4074	103.377	-2.9468	0.0012502	0.03918	Glyma.04G174500	homeobox protein 5
Glyma.04G175900.Wm82.a2.v1	465.427	159.879	1.5416	0.00014889	0.0074824	Glyma.04G175900	Nodulin-like / Major Facilitator Superfamily protein
Glyma.04G180000.Wm82.a2.v1	893.795	367.269	1.2831	0.00048347	0.019058	Glyma.04G180000	Xanthine/uracil permease family protein
Glyma.04G183300.Wm82.a2.v1	221.796	55.2406	2.0054	3.7539e-05	0.0024794	Glyma.04G183300	Protein of unknown function (DUF1645)
Glyma.04G184400.Wm82.a2.v1	18.2143	224.827	-3.6257	1.1925e-10	3.559e-08	Glyma.04G184400	SKP1/ASK-interacting protein 16
Glyma.04G185200.Wm82.a2.v1	329.206	109.673	1.5858	0.00025389	0.011229	Glyma.04G185200	Protein phosphatase 2A, regulatory subunit PR55
Glyma.04G193900.Wm82.a2.v1	12.1686	73.9848	-2.6041	0.00055841	0.021341	Glyma.04G193900
Glyma.04G194600.Wm82.a2.v1	77.6589	299.129	-1.9455	1.8171e-05	0.0013705	Glyma.04G194600	RNA-metabolising metallo-beta-lactamase family protein
Glyma.04G198600.Wm82.a2.v1	1875.6	4462.39	-1.2505	0.00021633	0.0099592	Glyma.04G198600	Nodulin MtN3 family protein
Glyma.04G203200.Wm82.a2.v1	133.671	400.4	-1.5828	0.00018541	0.0088322	Glyma.04G203200	respiratory burst oxidase homologue D
Glyma.04G213800.Wm82.a2.v1	45.3138	165.722	-1.8707	0.00039624	0.016081	Glyma.04G213800	AAA-type ATPase family protein
Glyma.04G215800.Wm82.a2.v1	20787.4	7912.52	1.3935	3.2028e-05	0.0021956	Glyma.04G215800	photosystem I reaction center subunit PSI-N, chloroplast, putative / PSI-N, putative (PSAN)
Glyma.04G223100.Wm82.a2.v1	117.727	28.3626	2.0534	0.00059927	0.022607	Glyma.04G223100
Glyma.04G227000.Wm82.a2.v1	0	45.0814	#NAME?	9.0041e-06	0.00076558	Glyma.04G227000	Heavy metal transport/detoxification superfamily protein
Glyma.04G228000.Wm82.a2.v1	83.0297	239.706	-1.5296	0.0010684	0.035176	Glyma.04G228000	Transducin/WD40 repeat-like superfamily protein
Glyma.04G236900.Wm82.a2.v1	266.358	1176.83	-2.1435	9.4028e-09	1.9187e-06	Glyma.04G236900	NADH-dependent glutamate synthase 1
Glyma.04G238200.Wm82.a2.v1	100.139	370.008	-1.8855	1.0717e-05	0.0008855	Glyma.04G238200	sigma factor E
Glyma.04G242000.Wm82.a2.v1	6528.24	2637.91	1.3073	9.5112e-05	0.0052161	Glyma.04G242000	Thioredoxin superfamily protein
Glyma.04G245200.Wm82.a2.v1	1145.42	512.087	1.1614	0.0012521	0.039211	Glyma.04G245200	subunit NDH-M of NAD(P)H:plastoquinone dehydrogenase complex
Glyma.04G247800.Wm82.a2.v1	124.371	351.943	-1.5007	0.00042607	0.017071	Glyma.04G247800	response regulator 9
Glyma.04G247900.Wm82.a2.v1	242.682	775.898	-1.6768	1.0673e-05	0.00088351	Glyma.04G247900	PDI-like 1-1
Glyma.04G249700.Wm82.a2.v1	29349.2	14389.1	1.0283	0.0017114	0.049523	Glyma.04G249700	Chlorophyll A-B binding family protein
Glyma.04G252600.Wm82.a2.v1	460.727	194.936	1.2409	0.001574	0.046491	Glyma.04G252600	C2H2-like zinc finger protein
Glyma.04G255400.Wm82.a2.v1	1031.39	5787.16	-2.4883	3.4173e-12	1.4556e-09	Glyma.04G255400	cellulose synthase like G2
Glyma.05G002800.Wm82.a2.v1	53.2591	176.69	-1.7301	0.00073326	0.026458	Glyma.05G002800	RNA-binding CRS1 / YhbY (CRM) domain protein
Glyma.05G003900.Wm82.a2.v1	5160.12	795.155	2.6981	0.0011614	0.037128	Glyma.05G003900	Raffinose synthase family protein
Glyma.05G007100.Wm82.a2.v1	121473	51424	1.2401	0.00017837	0.0085902	Glyma.05G007100	carbonic anhydrase 1
Glyma.05G007200.Wm82.a2.v1	1436.47	585.94	1.2937	0.0012501	0.03918	Glyma.05G007200	DegP protease 1
Glyma.05G007600.Wm82.a2.v1	240.347	33.0821	2.861	0.0011836	0.037603	Glyma.05G007600	L-aspartate oxidase
Glyma.05G007800.Wm82.a2.v1	329.052	115.835	1.5062	0.00054305	0.020863	Glyma.05G007800	Tetratricopeptide repeat (TPR)-like superfamily protein
Glyma.05G009800.Wm82.a2.v1	45.1402	1.61831	4.8019	3.3187e-05	0.0022574	Glyma.05G009800
Glyma.05G010800.Wm82.a2.v1	60.4185	10.2481	2.5596	0.0014835	0.04467	Glyma.05G010800	plant natriuretic peptide A
Glyma.05G019400.Wm82.a2.v1	364.849	147.023	1.3113	0.0016007	0.047099	Glyma.05G019400	transporter associated with antigen processing protein 2
Glyma.05G022200.Wm82.a2.v1	103.124	296.795	-1.5251	0.00045501	0.018082	Glyma.05G022200	heat shock protein 101
Glyma.05G022900.Wm82.a2.v1	124070	52291.8	1.2465	0.00017201	0.0083665	Glyma.05G022900	photosystem I subunit F
Glyma.05G023800.Wm82.a2.v1	32.721	149.276	-2.1897	7.9215e-05	0.0044556	Glyma.05G023800	Flavin-binding monooxygenase family protein
Glyma.05G029200.Wm82.a2.v1	4.16062	51.9169	-3.6413	0.00059897	0.022607	Glyma.05G029200	aldehyde dehydrogenase 12A1
Glyma.05G029800.Wm82.a2.v1	928.793	332.84	1.4805	5.4892e-05	0.0033537	Glyma.05G029800	SPFH/Band 7/PHB domain-containing membrane-associated protein family
Glyma.05G030700.Wm82.a2.v1	4357.28	2067.2	1.0757	0.0013141	0.040544	Glyma.05G030700	H(+)-ATPase 11
Glyma.05G031800.Wm82.a2.v1	376.044	952.173	-1.3403	0.00024916	0.011096	Glyma.05G031800	BIG PETAL P
Glyma.05G033000.Wm82.a2.v1	151.399	454.337	-1.5854	0.0001297	0.0066865	Glyma.05G033000	response regulator 5
Glyma.05G034000.Wm82.a2.v1	34.9051	3.05632	3.5136	0.0017247	0.049756	Glyma.05G034000	Auxin-responsive GH3 family protein
Glyma.05G037500.Wm82.a2.v1	1447.88	530.386	1.4488	5.1695e-05	0.0031944	Glyma.05G037500	1-deoxy-D-xylulose 5-phosphate reductoisomerase
Glyma.05G039900.Wm82.a2.v1	286.597	104.91	1.4499	0.0010511	0.034804	Glyma.05G039900	Leucine-rich receptor-like protein kinase family protein
Glyma.05G042600.Wm82.a2.v1	18.653	95.5154	-2.3563	0.00037745	0.015506	Glyma.05G042600	cytochrome P450, family 71, subfamily A, polypeptide 20
Glyma.05G045800.Wm82.a2.v1	6.12277	442.964	-6.1769	1.0671e-26	4.6815e-23	Glyma.05G045800
Glyma.05G048500.Wm82.a2.v1	8.87085	70.6154	-2.9928	0.00015356	0.0076384	Glyma.05G048500
Glyma.05G054800.Wm82.a2.v1	275.648	62.253	2.1466	4.6956e-06	0.0004384	Glyma.05G054800	nudix hydrolase homolog 14
Glyma.05G055500.Wm82.a2.v1	13782	6669.37	1.0472	0.001319	0.040639	Glyma.05G055500	Translation elongation factor EFG/EF2 protein
Glyma.05G062400.Wm82.a2.v1	98.9256	605.446	-2.6136	5.9958e-10	1.5565e-07	Glyma.05G062400	2-oxoglutarate (2OG) and Fe(II)-dependent oxygenase superfamily protein
Glyma.05G065800.Wm82.a2.v1	5.51049	756.012	-7.1001	5.3862e-07	7.033e-05	Glyma.05G065800	expansin-like B1
Glyma.05G066100.Wm82.a2.v1	10835.4	3384.67	1.6787	7.3237e-07	9.2331e-05	Glyma.05G066100	Chlorophyll A-B binding family protein
Glyma.05G067100.Wm82.a2.v1	41.5775	171.027	-2.0403	0.00012435	0.0064873	Glyma.05G067100	casein kinase II beta chain 1
Glyma.05G068000.Wm82.a2.v1	5349.75	1679.12	1.6718	0.0014981	0.044988	Glyma.05G068000	chloroplast beta-amylase
Glyma.05G068400.Wm82.a2.v1	437.538	150.26	1.5419	0.00013987	0.0070977	Glyma.05G068400	SBP (S-ribonuclease binding protein) family protein
Glyma.05G069100.Wm82.a2.v1	205.353	4.67462	5.4571	0.00012057	0.006343	Glyma.05G069100	expansin-like A2
Glyma.05G073800.Wm82.a2.v1	298.655	108.867	1.4559	0.00099021	0.033348	Glyma.05G073800	Ankyrin repeat family protein
Glyma.05G091100.Wm82.a2.v1	953.925	400.575	1.2518	0.00055923	0.021353	Glyma.05G091100	sumo conjugation enzyme 1
Glyma.05G091600.Wm82.a2.v1	928.353	2173.67	-1.2274	0.00038916	0.015838	Glyma.05G091600	2-oxoglutarate (2OG) and Fe(II)-dependent oxygenase superfamily protein
Glyma.05G098600.Wm82.a2.v1	99.8225	454.108	-2.1856	6.9227e-07	8.8035e-05	Glyma.05G098600	lipoxygenase 1
Glyma.05G102800.Wm82.a2.v1	82.9671	18.6088	2.1566	0.0015267	0.045596	Glyma.05G102800	alpha/beta-Hydrolases superfamily protein
Glyma.05G103200.Wm82.a2.v1	468.266	149.183	1.6503	0.00021285	0.0098734	Glyma.05G103200	Subtilase family protein
Glyma.05G103600.Wm82.a2.v1	1142.88	187.887	2.6047	0.00033046	0.013914	Glyma.05G103600	root hair specific 19
Glyma.05G109500.Wm82.a2.v1	186.997	560.91	-1.5848	4.6098e-05	0.0029184	Glyma.05G109500	Homeobox-leucine zipper protein family
Glyma.05G123300.Wm82.a2.v1	640.864	201.413	1.6699	1.7914e-05	0.0013568	Glyma.05G123300	Protein of unknown function (DUF1644)
Glyma.05G128000.Wm82.a2.v1	246483	119701	1.042	0.0014075	0.042704	Glyma.05G128000	chlorophyll A/B binding protein 1
Glyma.05G129100.Wm82.a2.v1	117.713	897.568	-2.9307	2.6303e-13	1.4425e-10	Glyma.05G129100
Glyma.05G138600.Wm82.a2.v1	569.507	200.92	1.5031	0.00012536	0.0065167	Glyma.05G138600	hydroxyproline-rich glycoprotein family protein
Glyma.05G142400.Wm82.a2.v1	90.6903	19.3731	2.2269	0.0008576	0.029909	Glyma.05G142400	inositol transporter 2
Glyma.05G147100.Wm82.a2.v1	30.8412	175.255	-2.5065	8.6223e-06	0.0007374	Glyma.05G147100	cytochrome P450, family 78, subfamily A, polypeptide 5
Glyma.05G149900.Wm82.a2.v1	583.009	1797.39	-1.6243	3.6364e-06	0.00035218	Glyma.05G149900	FKBP-type peptidyl-prolyl cis-trans isomerase family protein
Glyma.05G150300.Wm82.a2.v1	20.4128	90.3465	-2.146	0.0014531	0.043907	Glyma.05G150300	Tic22-like family protein
Glyma.05G152200.Wm82.a2.v1	1684.45	444.087	1.9234	8.0467e-08	1.2932e-05	Glyma.05G152200	Subtilisin-like serine endopeptidase family protein
Glyma.05G152300.Wm82.a2.v1	1538.22	214.359	2.8432	7.7606e-07	9.591e-05	Glyma.05G152300	UDP-D-glucuronate 4-epimerase 6
Glyma.05G154600.Wm82.a2.v1	776.338	298.994	1.3766	0.0002307	0.010488	Glyma.05G154600	Bifunctional inhibitor/lipid-transfer protein/seed storage 2S albumin superfamily protein
Glyma.05G157800.Wm82.a2.v1	3043.19	956.983	1.669	5.8879e-05	0.0035339	Glyma.05G157800	Mitochondrial substrate carrier family protein
Glyma.05G158700.Wm82.a2.v1	1028.83	331.587	1.6335	1.0905e-05	0.00089714	Glyma.05G158700	CBL-interacting protein kinase 12
Glyma.05G159700.Wm82.a2.v1	0.549616	27.6423	-5.6523	0.00084733	0.029598	Glyma.05G159700	Pentatricopeptide repeat (PPR) superfamily protein
Glyma.05G166800.Wm82.a2.v1	8135.11	3141.1	1.3729	4.2589e-05	0.0027438	Glyma.05G166800	protein containing PDZ domain, a K-box domain, and a TPR region
Glyma.05G168400.Wm82.a2.v1	31386	9812.61	1.6774	9.1436e-07	0.00011082	Glyma.05G168400	2Fe-2S ferredoxin-like superfamily protein
Glyma.05G172300.Wm82.a2.v1	28430.3	9676.8	1.5548	3.0355e-06	0.00030576	Glyma.05G172300	photosystem II BY
Glyma.05G175000.Wm82.a2.v1	475.913	175.925	1.4357	0.0009865	0.033319	Glyma.05G175000	beta-1,4-N-acetylglucosaminyltransferase family protein
Glyma.05G182500.Wm82.a2.v1	23.3489	134.933	-2.5308	2.8112e-05	0.0019608	Glyma.05G182500	bZIP transcription factor family protein
Glyma.05G182600.Wm82.a2.v1	23.2039	131.251	-2.4999	7.8348e-05	0.0044296	Glyma.05G182600	alanine:glyoxylate aminotransferase 2
Glyma.05G183100.Wm82.a2.v1	4503.89	1620.09	1.4751	0.00016499	0.0081016	Glyma.05G183100	ABC2 homolog 13
Glyma.05G188000.Wm82.a2.v1	94.1474	13.0802	2.8475	3.6095e-05	0.002414	Glyma.05G188000
Glyma.05G195900.Wm82.a2.v1	1086.06	431.23	1.3326	0.00025657	0.011313	Glyma.05G195900
Glyma.05G199000.Wm82.a2.v1	90.522	550.072	-2.6033	9.4739e-10	2.3483e-07	Glyma.05G199000	Amidase family protein
Glyma.05G199300.Wm82.a2.v1	6.54707	565.712	-6.4331	1.517e-30	1.3311e-26	Glyma.05G199300
Glyma.05G199700.Wm82.a2.v1	2496.97	788.611	1.6628	0.0012813	0.039757	Glyma.05G199700	Rubredoxin-like superfamily protein
Glyma.05G200500.Wm82.a2.v1	5759.47	2695.52	1.0954	0.0011022	0.035875	Glyma.05G200500	magnesium-protoporphyrin IX methyltransferase
Glyma.05G201700.Wm82.a2.v1	6.84604	82.8847	-3.5978	6.6288e-06	0.00058752	Glyma.05G201700	basic helix-loop-helix (bHLH) DNA-binding superfamily protein
Glyma.05G208500.Wm82.a2.v1	361.016	86.7501	2.0571	2.8759e-06	0.00029275	Glyma.05G208500	Protein of unknown function (DUF3741)
Glyma.05G208900.Wm82.a2.v1	831.635	180.917	2.2006	5.5831e-06	0.00050609	Glyma.05G208900	cytochrome P450, family 86, subfamily A, polypeptide 8
Glyma.05G214300.Wm82.a2.v1	277.206	52.0946	2.4118	3.8126e-07	5.1948e-05	Glyma.05G214300	Leucine-rich repeat protein kinase family protein
Glyma.05G216000.Wm82.a2.v1	1411.18	5703.41	-2.0149	0.00010919	0.0058505	Glyma.05G216000
Glyma.05G218500.Wm82.a2.v1	339.742	790.013	-1.2174	0.0012472	0.039167	Glyma.05G218500	DCD (Development and Cell Death) domain protein
Glyma.05G233300.Wm82.a2.v1	383.892	132.323	1.5366	0.00021796	0.010018	Glyma.05G233300	aluminum-activated malate transporter 9
Glyma.05G238200.Wm82.a2.v1	0.549616	32.8112	-5.8996	0.0002053	0.0096024	Glyma.05G238200
Glyma.05G241900.Wm82.a2.v1	780.966	214.808	1.8622	1.2408e-06	0.00014363	Glyma.05G241900	RING/U-box superfamily protein
Glyma.05G246500.Wm82.a2.v1	994.078	334.146	1.5729	0.00020989	0.0097659	Glyma.05G246500	S-adenosyl-L-methionine-dependent methyltransferases superfamily protein
Glyma.06G001500.Wm82.a2.v1	1228.84	466.603	1.397	0.00011461	0.0060803	Glyma.06G001500	alpha/beta-Hydrolases superfamily protein
Glyma.06G012900.Wm82.a2.v1	844.278	359.277	1.2326	0.00092638	0.031827	Glyma.06G012900	O-Glycosyl hydrolases family 17 protein
Glyma.06G015900.Wm82.a2.v1	43938.4	20950.3	1.0685	0.0012934	0.039962	Glyma.06G015900	glyceraldehyde-3-phosphate dehydrogenase B subunit
Glyma.06G020400.Wm82.a2.v1	48001.8	21643.8	1.1491	0.00054561	0.020924	Glyma.06G020400	plastocyanin 1
Glyma.06G021200.Wm82.a2.v1	2633.18	7983.41	-1.6002	0.00013262	0.0068053	Glyma.06G021200	DC1 domain-containing protein
Glyma.06G023700.Wm82.a2.v1	458.796	43.6891	3.3925	0.00015878	0.0078803	Glyma.06G023700
Glyma.06G023900.Wm82.a2.v1	639.559	185.637	1.7846	4.465e-06	0.0004231	Glyma.06G023900	Pathogenesis-related thaumatin superfamily protein
Glyma.06G024200.Wm82.a2.v1	263.769	94.1196	1.4867	0.00081811	0.028806	Glyma.06G024200
Glyma.06G027300.Wm82.a2.v1	69.9786	7.14694	3.2915	0.00012384	0.0064755	Glyma.06G027300	type one serine/threonine protein phosphatase 4
Glyma.06G028600.Wm82.a2.v1	1259.2	3718.29	-1.5621	7.3661e-06	0.00064264	Glyma.06G028600	thioredoxin H-type 1
Glyma.06G029900.Wm82.a2.v1	243.183	59.0595	2.0418	1.4789e-05	0.001152	Glyma.06G029900	HXXXD-type acyl-transferase family protein
Glyma.06G030100.Wm82.a2.v1	66.8115	208.918	-1.6448	0.00082587	0.028987	Glyma.06G030100	Inositol-pentakisphosphate 2-kinase family protein
Glyma.06G033200.Wm82.a2.v1	80.6576	228.653	-1.5033	0.0012574	0.039291	Glyma.06G033200
Glyma.06G033700.Wm82.a2.v1	5310.83	2019.08	1.3952	3.482e-05	0.0023503	Glyma.06G033700	Chaperone DnaJ-domain superfamily protein
Glyma.06G035200.Wm82.a2.v1	120.384	23.8666	2.3346	8.7163e-05	0.0048284	Glyma.06G035200	cytochrome P450, family 82, subfamily C, polypeptide 4
Glyma.06G035900.Wm82.a2.v1	1898.89	344.029	2.4646	1.3972e-11	5.4733e-09	Glyma.06G035900	cytochrome b6f complex subunit (petM), putative
Glyma.06G038400.Wm82.a2.v1	9.23249	80.1898	-3.1186	0.00013262	0.0068053	Glyma.06G038400
Glyma.06G044400.Wm82.a2.v1	219.381	50.9749	2.1056	2.6653e-05	0.001877	Glyma.06G044400	Gibberellin-regulated family protein
Glyma.06G051500.Wm82.a2.v1	206.846	65.4439	1.6602	0.00063782	0.023714	Glyma.06G051500	N-MYC downregulated-like 2
Glyma.06G052000.Wm82.a2.v1	211.305	39.645	2.4141	2.6983e-06	0.00028119	Glyma.06G052000	iron regulated transporter 3
Glyma.06G054700.Wm82.a2.v1	22.264	296.479	-3.7351	7.0019e-13	3.4132e-10	Glyma.06G054700	17.6 kDa class II heat shock protein
Glyma.06G055600.Wm82.a2.v1	476.838	171.925	1.4717	0.0016017	0.047099	Glyma.06G055600	Chaperone DnaJ-domain superfamily protein
Glyma.06G055700.Wm82.a2.v1	126.888	6.47236	4.2931	0.00010145	0.0055152	Glyma.06G055700	Duplicated homeodomain-like superfamily protein
Glyma.06G058500.Wm82.a2.v1	693.704	190.58	1.8639	1.5844e-06	0.00017823	Glyma.06G058500	3-ketoacyl-CoA synthase 10
Glyma.06G058600.Wm82.a2.v1	336.559	919.31	-1.4497	9.6977e-05	0.0052985	Glyma.06G058600	hydroxyproline-rich glycoprotein family protein
Glyma.06G062100.Wm82.a2.v1	524.508	1287.17	-1.2952	0.00038713	0.015785	Glyma.06G062100	CBL-interacting protein kinase 25
Glyma.06G067000.Wm82.a2.v1	6590.97	390.246	4.078	2.6881e-06	0.0002808	Glyma.06G067000	Bifunctional inhibitor/lipid-transfer protein/seed storage 2S albumin superfamily protein
Glyma.06G067900.Wm82.a2.v1	252.7	68.2751	1.888	4.5628e-05	0.002898	Glyma.06G067900
Glyma.06G072000.Wm82.a2.v1	160.284	12.3167	3.7019	2.2786e-07	3.267e-05	Glyma.06G072000
Glyma.06G075900.Wm82.a2.v1	920.771	394.869	1.2215	0.00075779	0.027207	Glyma.06G075900
Glyma.06G076600.Wm82.a2.v1	792.069	262.944	1.5909	2.3201e-05	0.001688	Glyma.06G076600	RING/U-box superfamily protein
Glyma.06G079400.Wm82.a2.v1	82.2491	0	Inf	0.00048823	0.019194	Glyma.06G079400
Glyma.06G089600.Wm82.a2.v1	256.417	73.8063	1.7967	0.00012117	0.006359	Glyma.06G089600	Protein of unknown function (DUF1005)
Glyma.06G091600.Wm82.a2.v1	417.043	163.163	1.3539	0.00094709	0.032366	Glyma.06G091600	Glutamyl-tRNA reductase family protein
Glyma.06G097000.Wm82.a2.v1	2545.77	1113.53	1.193	0.00053196	0.020581	Glyma.06G097000
Glyma.06G101200.Wm82.a2.v1	4.83556	60.727	-3.6506	0.00045633	0.018086	Glyma.06G101200	O-fucosyltransferase family protein
Glyma.06G105800.Wm82.a2.v1	327.466	108.55	1.593	0.00023688	0.010725	Glyma.06G105800	Protein of unknown function (DUF581)
Glyma.06G106700.Wm82.a2.v1	185.398	1126.51	-2.6032	0.000206	0.009625	Glyma.06G106700	Heavy metal transport/detoxification superfamily protein
Glyma.06G110400.Wm82.a2.v1	442.169	56.4104	2.9706	4.5732e-06	0.00043148	Glyma.06G110400	cold shock domain protein 1
Glyma.06G113200.Wm82.a2.v1	40559.4	14170.9	1.5171	5.2115e-06	0.00047834	Glyma.06G113200	Chlorophyll A-B binding family protein
Glyma.06G114800.Wm82.a2.v1	230.682	552.505	-1.2601	0.0010719	0.035176	Glyma.06G114800	PDI-like 1-1
Glyma.06G114900.Wm82.a2.v1	4.39693	79.9646	-4.1848	1.2768e-06	0.00014664	Glyma.06G114900	response regulator 9
Glyma.06G116400.Wm82.a2.v1	22.5486	622.054	-4.7859	2.0504e-08	3.8442e-06	Glyma.06G116400	amino acid permease 3
Glyma.06G117200.Wm82.a2.v1	514.339	154.622	1.734	1.4406e-05	0.0011306	Glyma.06G117200	2-oxoglutarate (2OG) and Fe(II)-dependent oxygenase superfamily protein
Glyma.06G121400.Wm82.a2.v1	5528.41	2588.42	1.0948	0.0010715	0.035176	Glyma.06G121400	Thioredoxin superfamily protein
Glyma.06G122700.Wm82.a2.v1	193.689	54.5686	1.8276	0.00031135	0.013249	Glyma.06G122700	TRICHOME BIREFRINGENCE-LIKE 7
Glyma.06G123800.Wm82.a2.v1	33.054	126.305	-1.934	0.0010706	0.035176	Glyma.06G123800	pathogenesis-related family protein
Glyma.06G125100.Wm82.a2.v1	0	28.3617	#NAME?	0.00016349	0.0080412	Glyma.06G125100	cytokinin response factor 4
Glyma.06G129600.Wm82.a2.v1	149.634	504.498	-1.7534	1.481e-05	0.001152	Glyma.06G129600	2A phosphatase associated protein of 46 kD
Glyma.06G135100.Wm82.a2.v1	39.0658	140.731	-1.849	0.00094198	0.032262	Glyma.06G135100	RNA-binding (RRM/RBD/RNP motifs) family protein
Glyma.06G136200.Wm82.a2.v1	7229.18	2527.9	1.5159	2.5987e-05	0.001836	Glyma.06G136200	Polyketide cyclase/dehydrase and lipid transport superfamily protein
Glyma.06G139300.Wm82.a2.v1	413.48	55.7358	2.8911	1.2245e-10	3.6299e-08	Glyma.06G139300	response to low sulfur 2
Glyma.06G142200.Wm82.a2.v1	221.961	35.2387	2.6551	2.7575e-05	0.0019326	Glyma.06G142200
Glyma.06G143700.Wm82.a2.v1	2079.08	943.271	1.1402	0.00080552	0.028616	Glyma.06G143700
Glyma.06G147600.Wm82.a2.v1	701.442	302.906	1.2115	0.0012884	0.039892	Glyma.06G147600	Leucine-rich receptor-like protein kinase family protein
Glyma.06G150300.Wm82.a2.v1	36346.1	14977.1	1.279	0.00010717	0.0057689	Glyma.06G150300	photosystem I reaction center subunit PSI-N, chloroplast, putative / PSI-N, putative (PSAN)
Glyma.06G151300.Wm82.a2.v1	30.0499	119.922	-1.9967	0.00054676	0.02095	Glyma.06G151300	Transducin/WD40 repeat-like superfamily protein
Glyma.06G154400.Wm82.a2.v1	46.2054	299.305	-2.6955	1.3204e-07	2.0184e-05	Glyma.06G154400	xylem NAC domain 1
Glyma.06G156700.Wm82.a2.v1	164.994	38.4727	2.1005	0.0010694	0.035176	Glyma.06G156700	amino acid permease 2
Glyma.06G158400.Wm82.a2.v1	1513.85	3692.85	-1.2865	0.00015285	0.0076206	Glyma.06G158400
Glyma.06G161100.Wm82.a2.v1	105.795	281.105	-1.4098	0.0013975	0.042461	Glyma.06G161100	Protein prenylyltransferase superfamily protein
Glyma.06G164100.Wm82.a2.v1	149.899	32.9009	2.1878	7.3379e-05	0.0041987	Glyma.06G164100
Glyma.06G166200.Wm82.a2.v1	228.608	68.0956	1.7472	0.00023738	0.010736	Glyma.06G166200	Protein kinase superfamily protein
Glyma.06G166800.Wm82.a2.v1	3051.74	8569.32	-1.4895	1.1155e-05	0.0009115	Glyma.06G166800	homolog of Medicago truncatula MTN3
Glyma.06G167000.Wm82.a2.v1	2.81074	446.249	-7.3108	7.6596e-30	4.8007e-26	Glyma.06G167000	Nodulin MtN3 family protein
Glyma.06G170300.Wm82.a2.v1	999.64	11778.5	-3.5586	2.5607e-11	9.6021e-09	Glyma.06G170300	purple acid phosphatase 27
Glyma.06G170700.Wm82.a2.v1	94.099	328.882	-1.8053	4.5644e-05	0.002898	Glyma.06G170700	SNF1-related protein kinase regulatory subunit gamma 1
Glyma.06G176900.Wm82.a2.v1	22114.1	7902.42	1.4846	8.7801e-06	0.00074862	Glyma.06G176900	RAB GTPase homolog E1B
Glyma.06G178400.Wm82.a2.v1	865.172	241.69	1.8398	1.3789e-06	0.00015795	Glyma.06G178400	Copper amine oxidase family protein
Glyma.06G180000.Wm82.a2.v1	0.612277	25.6212	-5.387	0.0013658	0.041783	Glyma.06G180000	ATPase, AAA-type, CDC48 protein
Glyma.06G180300.Wm82.a2.v1	277.086	80.0095	1.7921	8.2777e-05	0.0046258	Glyma.06G180300	Protein of Unknown Function (DUF239)
Glyma.06G183100.Wm82.a2.v1	1717.81	3654.47	-1.0891	0.0013755	0.041908	Glyma.06G183100	Protein of unknown function (DUF3506)
Glyma.06G184000.Wm82.a2.v1	11.8696	66.2073	-2.4797	0.0013731	0.041898	Glyma.06G184000	cyclic nucleotide-gated channel 16
Glyma.06G196600.Wm82.a2.v1	501.918	209.954	1.2574	0.0015549	0.046131	Glyma.06G196600	zinc finger (C3HC4-type RING finger) family protein
Glyma.06G207800.Wm82.a2.v1	86.8627	19.8217	2.1317	0.0011486	0.036956	Glyma.06G207800	AP2/B3-like transcriptional factor family protein
Glyma.06G217400.Wm82.a2.v1	151.234	370.781	-1.2938	0.0016716	0.048762	Glyma.06G217400	DNA/RNA polymerases superfamily protein
Glyma.06G234500.Wm82.a2.v1	42.5944	440.077	-3.369	2.1994e-07	3.1952e-05	Glyma.06G234500	RING/U-box superfamily protein
Glyma.06G235500.Wm82.a2.v1	920.023	322.994	1.5102	4.1608e-05	0.0026964	Glyma.06G235500	Tyrosine transaminase family protein
Glyma.06G238500.Wm82.a2.v1	663.98	2590.37	-1.9639	3.9234e-08	6.8853e-06	Glyma.06G238500	cytochrome P450, family 72, subfamily A, polypeptide 15
Glyma.06G253700.Wm82.a2.v1	42.2381	144.913	-1.7786	0.0012776	0.039724	Glyma.06G253700	Protein of unknown function (DUF300)
Glyma.06G262700.Wm82.a2.v1	351.327	63.9619	2.4575	2.6551e-06	0.00027802	Glyma.06G262700	receptor kinase 3
Glyma.06G269500.Wm82.a2.v1	1915.44	6506.22	-1.7641	2.7497e-07	3.8666e-05	Glyma.06G269500	Translation initiation factor SUI1 family protein
Glyma.06G294100.Wm82.a2.v1	393.019	72.0974	2.4466	3.125e-08	5.596e-06	Glyma.06G294100	ankyrin repeat family protein
Glyma.06G295700.Wm82.a2.v1	31888.8	150737	-2.2409	3.4608e-07	4.7449e-05	Glyma.06G295700	O-methyltransferase 1
Glyma.06G295900.Wm82.a2.v1	23.8985	130.393	-2.4479	5.4879e-05	0.0033537	Glyma.06G295900
Glyma.06G296100.Wm82.a2.v1	173.663	509.308	-1.5523	0.00012666	0.0065609	Glyma.06G296100	Protein of unknown function (DUF789)
Glyma.06G301500.Wm82.a2.v1	8533.82	30123.3	-1.8196	8.0981e-08	1.2967e-05	Glyma.06G301500	beta-amylase 5
Glyma.06G308300.Wm82.a2.v1	255.887	93.2216	1.4568	0.0011658	0.037224	Glyma.06G308300
Glyma.06G308600.Wm82.a2.v1	1462.52	557.403	1.3917	8.0473e-05	0.0045148	Glyma.06G308600	FASCICLIN-like arabinogalactan protein 16 precursor
Glyma.06G321900.Wm82.a2.v1	23015.4	7764.45	1.5676	0.0011424	0.036854	Glyma.06G321900	photosystem I subunit G
Glyma.06G324300.Wm82.a2.v1	1176.53	4075.89	-1.7926	0.00082936	0.029086	Glyma.06G324300	cellulose synthase like G1
Glyma.07G001300.Wm82.a2.v1	1721.62	8810.6	-2.3555	2.3437e-11	8.8641e-09	Glyma.07G001300	Terpenoid cyclases family protein
Glyma.07G007000.Wm82.a2.v1	4232.36	46448.1	-3.4561	2.3065e-21	3.892e-18	Glyma.07G007000	lipoxygenase 1
Glyma.07G014500.Wm82.a2.v1	17227.9	186743	-3.4382	4.2486e-22	8.4726e-19	Glyma.07G014500	HAD superfamily, subfamily IIIB acid phosphatase
Glyma.07G019700.Wm82.a2.v1	24422	10151.7	1.2665	0.0001456	0.0073426	Glyma.07G019700	photosystem I subunit H2
Glyma.07G020900.Wm82.a2.v1	2322.48	800.27	1.5371	1.2768e-05	0.0010222	Glyma.07G020900
Glyma.07G030000.Wm82.a2.v1	913.526	22.2043	5.3625	9.6883e-11	2.9933e-08	Glyma.07G030000	fatty acid desaturase 5
Glyma.07G034900.Wm82.a2.v1	1548.17	42829.8	-4.79	1.6622e-35	1.8231e-31	Glyma.07G034900	lipoxygenase 1
Glyma.07G035600.Wm82.a2.v1	77.5819	247.079	-1.6712	0.00036713	0.015181	Glyma.07G035600	ATPases;nucleotide binding;ATP binding;nucleoside-triphosphatases;transcription factor binding
Glyma.07G038500.Wm82.a2.v1	2561.3	19.4628	7.04	8.5475e-05	0.0047529	Glyma.07G038500	germin-like protein 1
Glyma.07G043600.Wm82.a2.v1	64.4484	330.051	-2.3565	1.5041e-07	2.2599e-05	Glyma.07G043600	HSP20-like chaperones superfamily protein
Glyma.07G049400.Wm82.a2.v1	2245.4	4772.27	-1.0877	0.0012692	0.039572	Glyma.07G049400	pseudo-response regulator 5
Glyma.07G052100.Wm82.a2.v1	36.6166	654.843	-4.1606	8.1577e-20	1.193e-16	Glyma.07G052100	homeobox 7
Glyma.07G052200.Wm82.a2.v1	9.48313	72.276	-2.9301	0.000179	0.0086014	Glyma.07G052200
Glyma.07G055000.Wm82.a2.v1	626.028	134.981	2.2135	9.091e-05	0.005017	Glyma.07G055000	Integrase-type DNA-binding superfamily protein
Glyma.07G058200.Wm82.a2.v1	214.247	848.351	-1.9854	2.271e-07	3.2667e-05	Glyma.07G058200	SPA (suppressor of phyA-105) protein family
Glyma.07G059600.Wm82.a2.v1	3212.09	1250.13	1.3614	0.0012225	0.038566	Glyma.07G059600
Glyma.07G061500.Wm82.a2.v1	1.77417	419.277	-7.8846	2.9616e-30	2.1656e-26	Glyma.07G061500	BCL-2-associated athanogene 6
Glyma.07G067500.Wm82.a2.v1	160.64	393.518	-1.2926	0.0016854	0.049033	Glyma.07G067500	Protein of unknown function (DUF604)
Glyma.07G068800.Wm82.a2.v1	194.543	63.5573	1.614	0.00094796	0.032366	Glyma.07G068800	calmodulin-binding receptor-like cytoplasmic kinase 2
Glyma.07G073500.Wm82.a2.v1	43.2747	208.649	-2.2695	1.0571e-05	0.00087834	Glyma.07G073500
Glyma.07G077000.Wm82.a2.v1	1432.22	661.815	1.1138	0.0016036	0.047117	Glyma.07G077000	S-adenosyl-L-methionine-dependent methyltransferases superfamily protein
Glyma.07G087500.Wm82.a2.v1	1124.91	467.05	1.2682	0.00034265	0.014331	Glyma.07G087500	aldehyde dehydrogenase 2C4
Glyma.07G090300.Wm82.a2.v1	47.6233	179.387	-1.9133	0.00024397	0.010933	Glyma.07G090300	aluminum-activated malate transporter 9
Glyma.07G090400.Wm82.a2.v1	35.4207	572.815	-4.0154	2.1196e-18	2.4472e-15	Glyma.07G090400
Glyma.07G097800.Wm82.a2.v1	146.476	44.0488	1.7335	0.0013101	0.040448	Glyma.07G097800	Uncharacterised conserved protein UCP031088, alpha/beta hydrolase
Glyma.07G102100.Wm82.a2.v1	72.2737	216.742	-1.5844	0.00088268	0.03056	Glyma.07G102100	zinc finger (Ran-binding) family protein
Glyma.07G109200.Wm82.a2.v1	65.4957	316.699	-2.2736	7.9741e-05	0.0044795	Glyma.07G109200
Glyma.07G112000.Wm82.a2.v1	51824.3	20424.9	1.3433	5.0775e-05	0.003142	Glyma.07G112000	photosystem II subunit Q-2
Glyma.07G115200.Wm82.a2.v1	8.30691	154.307	-4.2153	3.6642e-10	1.0047e-07	Glyma.07G115200	Acyl transferase/acyl hydrolase/lysophospholipase superfamily protein
Glyma.07G121500.Wm82.a2.v1	2.38645	332.877	-7.124	8.8671e-13	4.2286e-10	Glyma.07G121500	Fatty acid hydroxylase superfamily
Glyma.07G125500.Wm82.a2.v1	153.809	409.03	-1.4111	0.00053992	0.020815	Glyma.07G125500
Glyma.07G125600.Wm82.a2.v1	235.064	57.6681	2.0272	2.4628e-05	0.0017627	Glyma.07G125600	oxidative stress 3
Glyma.07G126400.Wm82.a2.v1	5402.82	2066.86	1.3863	3.6645e-05	0.002437	Glyma.07G126400	phosphofructokinase 3
Glyma.07G135300.Wm82.a2.v1	4440.66	1694.53	1.3899	4.2169e-05	0.0027207	Glyma.07G135300	one helix protein
Glyma.07G136200.Wm82.a2.v1	31.5161	361.514	-3.5199	1.3983e-12	6.4575e-10	Glyma.07G136200	NAD(P)-binding Rossmann-fold superfamily protein
Glyma.07G138400.Wm82.a2.v1	34.7941	130.348	-1.9054	0.00088197	0.03056	Glyma.07G138400	Protein of unknown function (DUF3411)
Glyma.07G139400.Wm82.a2.v1	274.117	3783.66	-3.7869	1.7277e-14	1.2225e-11	Glyma.07G139400	Bifunctional inhibitor/lipid-transfer protein/seed storage 2S albumin superfamily protein
Glyma.07G142700.Wm82.a2.v1	17137.8	5406.02	1.6645	7.3613e-07	9.2539e-05	Glyma.07G142700	high cyclic electron flow 1
Glyma.07G146800.Wm82.a2.v1	3809.34	1394.62	1.4497	0.00010651	0.0057407	Glyma.07G146800	glycerol-3-phosphate acyltransferase 6
Glyma.07G156100.Wm82.a2.v1	3829.03	632.146	2.5986	0.00014939	0.0074991	Glyma.07G156100	MATE efflux family protein
Glyma.07G158200.Wm82.a2.v1	766.022	339.719	1.173	0.0014056	0.042676	Glyma.07G158200	indeterminate(ID)-domain 4
Glyma.07G162100.Wm82.a2.v1	44.2916	168.103	-1.9242	0.00023557	0.010677	Glyma.07G162100	exocyst complex component sec10
Glyma.07G163600.Wm82.a2.v1	3005.25	1115.15	1.4303	3.3667e-05	0.0022865	Glyma.07G163600	cytochrome b6f complex subunit (petM), putative
Glyma.07G167000.Wm82.a2.v1	123.59	17.2605	2.84	0.0015092	0.045227	Glyma.07G167000
Glyma.07G168500.Wm82.a2.v1	310.251	709.642	-1.1937	0.0016921	0.049164	Glyma.07G168500	2-oxoglutarate (2OG) and Fe(II)-dependent oxygenase superfamily protein
Glyma.07G183700.Wm82.a2.v1	158.094	45.8914	1.7845	0.00072307	0.026174	Glyma.07G183700	Protein of unknown function, DUF593
Glyma.07G184000.Wm82.a2.v1	94.5377	13.8884	2.767	4.6733e-05	0.002943	Glyma.07G184000	Concanavalin A-like lectin protein kinase family protein
Glyma.07G190700.Wm82.a2.v1	298.848	116.149	1.3634	0.0017341	0.049987	Glyma.07G190700	Calmodulin-binding protein
Glyma.07G200200.Wm82.a2.v1	201.002	1271.12	-2.6608	2.1469e-12	9.5143e-10	Glyma.07G200200	HSP20-like chaperones superfamily protein
Glyma.07G200300.Wm82.a2.v1	0.612277	29.396	-5.5853	0.00049787	0.01952	Glyma.07G200300	HSP20-like chaperones superfamily protein
Glyma.07G206400.Wm82.a2.v1	1044.31	252.426	2.0486	4.6355e-08	7.8826e-06	Glyma.07G206400
Glyma.07G207200.Wm82.a2.v1	1580.75	477.843	1.726	0.001174	0.037404	Glyma.07G207200	Plant stearoyl-acyl-carrier-protein desaturase family protein
Glyma.07G209500.Wm82.a2.v1	372.746	972.672	-1.3838	0.00015187	0.0076043	Glyma.07G209500	myb-like transcription factor family protein
Glyma.07G214300.Wm82.a2.v1	770.951	176.916	2.1236	2.7929e-06	0.00028562	Glyma.07G214300	plant U-box 26
Glyma.07G218300.Wm82.a2.v1	257.203	64.9487	1.9855	2.0884e-05	0.0015373	Glyma.07G218300	Protein of unknown function (DUF1685)
Glyma.07G218900.Wm82.a2.v1	207.039	584.822	-1.4981	0.0001262	0.0065447	Glyma.07G218900	sulfate transporter 91
Glyma.07G222900.Wm82.a2.v1	157.328	414.33	-1.397	0.00067914	0.024913	Glyma.07G222900	ZPR1 zinc-finger domain protein
Glyma.07G226400.Wm82.a2.v1	176.371	45.2168	1.9637	0.00014172	0.0071631	Glyma.07G226400	glutamate receptor 2.8
Glyma.07G247500.Wm82.a2.v1	978.526	351.091	1.4788	6.6987e-05	0.0039004	Glyma.07G247500	ralf-like 33
Glyma.07G250500.Wm82.a2.v1	160.665	837.672	-2.3823	7.0121e-05	0.0040426	Glyma.07G250500	Thioredoxin superfamily protein
Glyma.07G252600.Wm82.a2.v1	7350.71	2260.12	1.7015	5.3511e-07	7.008e-05	Glyma.07G252600	Deoxyxylulose-5-phosphate synthase
Glyma.07G252900.Wm82.a2.v1	653.716	240.741	1.4412	0.00018315	0.008753	Glyma.07G252900
Glyma.07G253100.Wm82.a2.v1	243.632	1159.96	-2.2513	3.4034e-09	7.6967e-07	Glyma.07G253100	histidine-containing phosphotransmitter 1
Glyma.07G256900.Wm82.a2.v1	401.152	150.034	1.4189	0.00052141	0.020226	Glyma.07G256900
Glyma.07G258100.Wm82.a2.v1	403.925	167.701	1.2682	0.0016045	0.047117	Glyma.07G258100
Glyma.07G258700.Wm82.a2.v1	150.165	546.743	-1.8643	0.00053321	0.020611	Glyma.07G258700	beta glucosidase 46
Glyma.07G263700.Wm82.a2.v1	322.885	32.8561	3.2968	0.0014931	0.044867	Glyma.07G263700
Glyma.07G265500.Wm82.a2.v1	10.2207	255.044	-4.6412	2.0806e-06	0.00022651	Glyma.07G265500
Glyma.07G266000.Wm82.a2.v1	243.863	50.6117	2.2685	2.4828e-06	0.00026311	Glyma.07G266000	Cystatin/monellin superfamily protein
Glyma.07G266200.Wm82.a2.v1	448.016	11.0124	5.3463	0.00075553	0.027148	Glyma.07G266200	Inositol monophosphatase family protein
Glyma.07G267200.Wm82.a2.v1	2038.24	839.224	1.2802	0.00022871	0.010431	Glyma.07G267200
Glyma.07G267800.Wm82.a2.v1	2302.57	830.297	1.4715	2.5319e-05	0.0018042	Glyma.07G267800	oligopeptide transporter
Glyma.07G269400.Wm82.a2.v1	8.13325	86.3456	-3.4082	8.7876e-06	0.00074862	Glyma.07G269400	O-Glycosyl hydrolases family 17 protein
Glyma.08G003500.Wm82.a2.v1	729.094	207.48	1.8131	2.9724e-06	0.00030117	Glyma.08G003500
Glyma.08G006600.Wm82.a2.v1	14.2417	203.029	-3.8335	8.2597e-11	2.607e-08	Glyma.08G006600
Glyma.08G009100.Wm82.a2.v1	2.26113	179.615	-6.3117	3.6764e-16	3.5064e-13	Glyma.08G009100	basic helix-loop-helix (bHLH) DNA-binding superfamily protein
Glyma.08G014400.Wm82.a2.v1	853.961	332.075	1.3627	0.0011458	0.036936	Glyma.08G014400	Haloacid dehalogenase-like hydrolase (HAD) superfamily protein
Glyma.08G015600.Wm82.a2.v1	1397.51	429.98	1.7005	3.1503e-06	0.00031461	Glyma.08G015600	cytochrome P450, family 86, subfamily A, polypeptide 7
Glyma.08G017300.Wm82.a2.v1	2411.7	247.891	3.2823	3.3268e-08	5.9332e-06	Glyma.08G017300	Pectin lyase-like superfamily protein
Glyma.08G017700.Wm82.a2.v1	100.632	22.6537	2.1513	0.00060908	0.022918	Glyma.08G017700	from the Czech \'roh\' meaning \'corner\'
Glyma.08G024600.Wm82.a2.v1	419.571	1021.59	-1.2838	0.00048819	0.019194	Glyma.08G024600	DCD (Development and Cell Death) domain protein
Glyma.08G031400.Wm82.a2.v1	459.145	1626.79	-1.825	0.00042378	0.016995	Glyma.08G031400	CCCH-type zinc finger family protein
Glyma.08G033600.Wm82.a2.v1	557.238	52.7243	3.4018	3.738e-11	1.3016e-08	Glyma.08G033600	Nucleotide-diphospho-sugar transferases superfamily protein
Glyma.08G037900.Wm82.a2.v1	4.94655	79.7809	-4.0115	2.7892e-06	0.00028562	Glyma.08G037900	RHO guanyl-nucleotide exchange factor 11
Glyma.08G044100.Wm82.a2.v1	3917.07	1285.07	1.6079	2.3252e-05	0.001689	Glyma.08G044100	Phosphoglucomutase/phosphomannomutase family protein
Glyma.08G053000.Wm82.a2.v1	951.224	345.198	1.4624	7.4396e-05	0.00425	Glyma.08G053000	Protein of unknown function (DUF1295)
Glyma.08G056400.Wm82.a2.v1	3976.03	58.5247	6.0861	0.00024581	0.011004	Glyma.08G056400	purple acid phosphatase 17
Glyma.08G056600.Wm82.a2.v1	27.5095	112.729	-2.0349	0.0009006	0.031039	Glyma.08G056600	alpha/beta-Hydrolases superfamily protein
Glyma.08G062300.Wm82.a2.v1	20.7888	241.779	-3.5398	7.0081e-11	2.2443e-08	Glyma.08G062300	Aldolase-type TIM barrel family protein
Glyma.08G068100.Wm82.a2.v1	28.1987	107.469	-1.9302	0.0015331	0.045694	Glyma.08G068100	GDP dissociation inhibitor family protein / Rab GTPase activator family protein
Glyma.08G068700.Wm82.a2.v1	0	52.9935	#NAME?	1.3973e-07	2.1254e-05	Glyma.08G068700	HSP20-like chaperones superfamily protein
Glyma.08G068800.Wm82.a2.v1	0.549616	207.754	-8.5622	1.4667e-20	2.219e-17	Glyma.08G068800	HSP20-like chaperones superfamily protein
Glyma.08G069000.Wm82.a2.v1	4.0353	131.789	-5.0294	4.252e-11	1.424e-08	Glyma.08G069000	HSP20-like chaperones superfamily protein
Glyma.08G070800.Wm82.a2.v1	5016.18	1660.48	1.595	3.2553e-06	0.00032167	Glyma.08G070800	white-brown complex homolog protein 11
Glyma.08G073700.Wm82.a2.v1	212.333	647.345	-1.6082	3.6833e-05	0.0024411	Glyma.08G073700	Polymerase/histidinol phosphatase-like
Glyma.08G074000.Wm82.a2.v1	28199	10565.9	1.4162	1.8869e-05	0.0014127	Glyma.08G074000	light harvesting complex photosystem II subunit 6
Glyma.08G078300.Wm82.a2.v1	683.609	289.779	1.2382	0.00097638	0.033079	Glyma.08G078300	Protein of unknown function (DUF1644)
Glyma.08G089700.Wm82.a2.v1	2255.48	1010.29	1.1587	0.00072005	0.026087	Glyma.08G089700	FK506-binding protein 13
Glyma.08G096300.Wm82.a2.v1	1246.17	475.728	1.3893	0.00031258	0.013263	Glyma.08G096300	Transketolase family protein
Glyma.08G098400.Wm82.a2.v1	526.506	48.4569	3.4417	2.1721e-14	1.489e-11	Glyma.08G098400	inositol transporter 2
Glyma.08G099900.Wm82.a2.v1	10.1437	74.6611	-2.8798	0.00099042	0.033348	Glyma.08G099900	Remorin family protein
Glyma.08G104100.Wm82.a2.v1	390.056	1693.22	-2.118	3.9923e-07	5.406e-05	Glyma.08G104100	cytochrome P450, family 78, subfamily A, polypeptide 5
Glyma.08G106700.Wm82.a2.v1	3.54834	76.9963	-4.4396	6.0439e-07	7.822e-05	Glyma.08G106700	FKBP-type peptidyl-prolyl cis-trans isomerase family protein
Glyma.08G107500.Wm82.a2.v1	446.924	102.617	2.1228	4.6187e-07	6.1969e-05	Glyma.08G107500	indole-3-acetate beta-D-glucosyltransferase
Glyma.08G108100.Wm82.a2.v1	4.09796	40.8139	-3.3161	0.0016322	0.047836	Glyma.08G108100
Glyma.08G109100.Wm82.a2.v1	133.227	9.43896	3.8191	6.6966e-09	1.4125e-06	Glyma.08G109100	UDP-D-glucuronate 4-epimerase 6
Glyma.08G110000.Wm82.a2.v1	176.941	30.0724	2.5568	3.1741e-06	0.00031578	Glyma.08G110000	HXXXD-type acyl-transferase family protein
Glyma.08G112400.Wm82.a2.v1	641.446	1847.92	-1.5265	2.0539e-05	0.001517	Glyma.08G112400	Protein of unknown function, DUF538
Glyma.08G115600.Wm82.a2.v1	3832.22	1359.72	1.4949	1.4401e-05	0.0011306	Glyma.08G115600	Mitochondrial substrate carrier family protein
Glyma.08G120200.Wm82.a2.v1	14.9166	120.504	-3.0141	4.0824e-06	0.00039107	Glyma.08G120200	NOD26-like intrinsic protein 1;2
Glyma.08G124900.Wm82.a2.v1	3441.85	1631.9	1.0766	0.0015124	0.045284	Glyma.08G124900	protein containing PDZ domain, a K-box domain, and a TPR region
Glyma.08G126800.Wm82.a2.v1	50914	18972.4	1.4242	1.7058e-05	0.0013038	Glyma.08G126800	2Fe-2S ferredoxin-like superfamily protein
Glyma.08G127600.Wm82.a2.v1	4.09796	60.0067	-3.8721	3.5027e-05	0.002357	Glyma.08G127600	RmlC-like cupins superfamily protein
Glyma.08G132800.Wm82.a2.v1	4303.9	1571.06	1.4539	1.5759e-05	0.0012137	Glyma.08G132800	homeobox protein 16
Glyma.08G134300.Wm82.a2.v1	6055.1	2901.01	1.0616	0.0015691	0.046463	Glyma.08G134300	Haloacid dehalogenase-like hydrolase (HAD) superfamily protein
Glyma.08G134400.Wm82.a2.v1	1658.62	665.944	1.3165	0.001673	0.048772	Glyma.08G134400	DNAJ heat shock family protein
Glyma.08G140900.Wm82.a2.v1	6069.35	767.217	2.9838	0.00033096	0.013921	Glyma.08G140900	ABC2 homolog 13
Glyma.08G143000.Wm82.a2.v1	58.1913	184.512	-1.6648	0.0010768	0.035202	Glyma.08G143000	Domain of unknown function (DUF1726) ;Putative ATPase (DUF699)
Glyma.08G147900.Wm82.a2.v1	405.043	64.771	2.6447	3.1716e-09	7.2472e-07	Glyma.08G147900	Plant invertase/pectin methylesterase inhibitor superfamily
Glyma.08G158100.Wm82.a2.v1	64.3768	7.7758	3.0495	0.00017568	0.008496	Glyma.08G158100
Glyma.08G158600.Wm82.a2.v1	1186.67	2608.35	-1.1362	0.00095739	0.032596	Glyma.08G158600	Major facilitator superfamily protein
Glyma.08G161600.Wm82.a2.v1	1176.69	151.567	2.9567	1.0913e-06	0.00012819	Glyma.08G161600	Protein of Unknown Function (DUF239)
Glyma.08G165500.Wm82.a2.v1	38604.8	15162.6	1.3483	5.555e-05	0.0033849	Glyma.08G165500	Phosphoglycerate kinase family protein
Glyma.08G175300.Wm82.a2.v1	39.1767	0	Inf	2.2985e-05	0.0016751	Glyma.08G175300
Glyma.08G177400.Wm82.a2.v1	3100.51	775.036	2.0002	0.00036047	0.014962	Glyma.08G177400	dicarboxylate transport 2.1
Glyma.08G180000.Wm82.a2.v1	38598.7	11475.1	1.75	2.0544e-07	2.9945e-05	Glyma.08G180000	light harvesting complex photosystem II subunit 6
Glyma.08G181000.Wm82.a2.v1	1009.89	3403.17	-1.7527	7.3679e-06	0.00064264	Glyma.08G181000	UDP-Glycosyltransferase superfamily protein
Glyma.08G181700.Wm82.a2.v1	1223.99	3203.56	-1.3881	7.796e-05	0.0044133	Glyma.08G181700	Pyridoxal phosphate (PLP)-dependent transferases superfamily protein
Glyma.08G187600.Wm82.a2.v1	133.965	387.541	-1.5325	0.00026596	0.011633	Glyma.08G187600	potassium transport 2/3
Glyma.08G188000.Wm82.a2.v1	3283.67	1520.28	1.111	0.0011897	0.037767	Glyma.08G188000	T-complex protein 11
Glyma.08G189600.Wm82.a2.v1	1073.93	44141.7	-5.3612	8.2101e-42	3.5414e-37	Glyma.08G189600	lipoxygenase 1
Glyma.08G189700.Wm82.a2.v1	0	247.036	#NAME?	2e-24	5.8498e-21	Glyma.08G189700	lipoxygenase 1
Glyma.08G193500.Wm82.a2.v1	292.33	84.4176	1.792	8.7055e-05	0.0048284	Glyma.08G193500	beta galactosidase 1
Glyma.08G199500.Wm82.a2.v1	3895.55	1209.6	1.6873	0.00066356	0.024444	Glyma.08G199500	GDSL-like Lipase/Acylhydrolase superfamily protein
Glyma.08G200000.Wm82.a2.v1	8.24425	453.167	-5.7805	7.6461e-25	2.7955e-21	Glyma.08G200000	vegetative storage protein 1
Glyma.08G204800.Wm82.a2.v1	19131.5	8224.97	1.2179	0.00026347	0.011548	Glyma.08G204800	photosystem I subunit H2
Glyma.08G209800.Wm82.a2.v1	5.07187	95.9683	-4.242	0.0015011	0.045016	Glyma.08G209800	alpha/beta-Hydrolases superfamily protein
Glyma.08G212000.Wm82.a2.v1	0	166.084	#NAME?	1.3545e-18	1.6507e-15	Glyma.08G212000	HSP20-like chaperones superfamily protein
Glyma.08G212900.Wm82.a2.v1	1679.42	215.167	2.9644	4.0732e-15	3.5741e-12	Glyma.08G212900	fatty acid desaturase 5
Glyma.08G215500.Wm82.a2.v1	133.363	437.212	-1.713	0.0011538	0.037009	Glyma.08G215500	basic helix-loop-helix (bHLH) DNA-binding superfamily protein
Glyma.08G217900.Wm82.a2.v1	24.2601	108.324	-2.1587	0.000686	0.025081	Glyma.08G217900	Tudor/PWWP/MBT superfamily protein
Glyma.08G218800.Wm82.a2.v1	1260.85	279.755	2.1722	4.716e-05	0.0029567	Glyma.08G218800	NDH-dependent cyclic electron flow 1
Glyma.08G220200.Wm82.a2.v1	3531.38	1028.15	1.7802	3.2752e-07	4.5186e-05	Glyma.08G220200	hydroxycinnamoyl-CoA shikimate/quinate hydroxycinnamoyl transferase
Glyma.08G236400.Wm82.a2.v1	879.727	386.012	1.1884	0.0011936	0.037866	Glyma.08G236400	GTP-binding protein-related
Glyma.08G238100.Wm82.a2.v1	2860.81	19422.7	-2.7632	5.8091e-15	4.9012e-12	Glyma.08G238100	cytochrome P450, family 72, subfamily A, polypeptide 15
Glyma.08G242100.Wm82.a2.v1	471.193	1644.57	-1.8033	4.3285e-07	5.8252e-05	Glyma.08G242100	casein lytic proteinase B3
Glyma.08G253000.Wm82.a2.v1	726.633	1796.71	-1.3061	0.00020264	0.009525	Glyma.08G253000	phosphoinositide 4-kinase gamma 7
Glyma.08G255200.Wm82.a2.v1	6928.53	3206.8	1.1114	0.00091819	0.031595	Glyma.08G255200	CONSTANS-like 2
Glyma.08G259200.Wm82.a2.v1	4447.79	1943.61	1.1944	0.00039181	0.015931	Glyma.08G259200	Chitinase family protein
Glyma.08G268400.Wm82.a2.v1	0.612277	251.037	-8.6795	1.9953e-23	5.1495e-20	Glyma.08G268400	Bifunctional inhibitor/lipid-transfer protein/seed storage 2S albumin superfamily protein
Glyma.08G269600.Wm82.a2.v1	3495.45	790.866	2.144	8.712e-10	2.1732e-07	Glyma.08G269600	Calcium-dependent phosphotriesterase superfamily protein
Glyma.08G277100.Wm82.a2.v1	13.3304	74.1651	-2.476	0.00086045	0.029937	Glyma.08G277100	Deoxyxylulose-5-phosphate synthase
Glyma.08G281300.Wm82.a2.v1	145.507	39.5553	1.8791	0.0005718	0.021739	Glyma.08G281300	photosystem II reaction center protein B
Glyma.08G281800.Wm82.a2.v1	266.575	96.3245	1.4686	0.0011524	0.037009	Glyma.08G281800
Glyma.08G282600.Wm82.a2.v1	450.854	156.552	1.526	0.00014313	0.0072261	Glyma.08G282600	MATE efflux family protein
Glyma.08G284700.Wm82.a2.v1	177.345	545.936	-1.6222	4.3899e-05	0.0028117	Glyma.08G284700	ATPase, AAA-type, CDC48 protein
Glyma.08G291000.Wm82.a2.v1	696.461	228.379	1.6086	2.6718e-05	0.0018785	Glyma.08G291000	CYCLIN D1;1
Glyma.08G295600.Wm82.a2.v1	460.794	148.237	1.6362	6.5273e-05	0.0038285	Glyma.08G295600	thioredoxin 2
Glyma.08G296000.Wm82.a2.v1	92.6525	260.294	-1.4902	0.0009462	0.032366	Glyma.08G296000	nitrate transporter 1:2
Glyma.08G297000.Wm82.a2.v1	261.802	21.3494	3.6162	5.1001e-12	2.1515e-09	Glyma.08G297000	Integrase-type DNA-binding superfamily protein
Glyma.08G299600.Wm82.a2.v1	39.524	220.736	-2.4815	1.667e-05	0.0012809	Glyma.08G299600
Glyma.08G304200.Wm82.a2.v1	23236.3	10804.6	1.1047	0.00089285	0.030844	Glyma.08G304200	photosystem II subunit P-1
Glyma.08G306200.Wm82.a2.v1	1058.07	218.13	2.2782	0.00025339	0.011218	Glyma.08G306200	PHYTOENE SYNTHASE
Glyma.08G308600.Wm82.a2.v1	879.5	190.71	2.2053	8.8851e-09	1.8301e-06	Glyma.08G308600	sucrose phosphate synthase 3F
Glyma.08G311600.Wm82.a2.v1	43.5397	233.282	-2.4217	1.2562e-06	0.00014503	Glyma.08G311600	spermidine hydroxycinnamoyl transferase
Glyma.08G314700.Wm82.a2.v1	650.161	27.5983	4.5581	0.00083266	0.029178	Glyma.08G314700	fatty acid desaturase A
Glyma.08G314800.Wm82.a2.v1	436.009	175.391	1.3138	0.0012895	0.039896	Glyma.08G314800	purple acid phosphatase 18
Glyma.08G318900.Wm82.a2.v1	2.99872	173.945	-5.8581	4.6318e-09	1.0161e-06	Glyma.08G318900	heat shock protein 21
Glyma.08G320700.Wm82.a2.v1	1046.34	371.003	1.4958	5.0043e-05	0.0031055	Glyma.08G320700	ethylene responsive element binding factor 3
Glyma.08G331800.Wm82.a2.v1	373.073	1063.82	-1.5117	3.3071e-05	0.002253	Glyma.08G331800	Sec14p-like phosphatidylinositol transfer family protein
Glyma.08G334700.Wm82.a2.v1	167.216	11.0573	3.9186	2.5249e-10	7.1466e-08	Glyma.08G334700	Plant protein of unknown function (DUF641)
Glyma.08G337800.Wm82.a2.v1	43.887	260.248	-2.568	2.3643e-07	3.3569e-05	Glyma.08G337800	RNA-binding KH domain-containing protein
Glyma.08G342000.Wm82.a2.v1	28.7	120.956	-2.0754	0.00036356	0.015062	Glyma.08G342000	kunitz trypsin inhibitor 1
Glyma.08G348000.Wm82.a2.v1	774.315	296.707	1.3839	0.00081003	0.028728	Glyma.08G348000	Nucleotide-diphospho-sugar transferases superfamily protein
Glyma.08G350800.Wm82.a2.v1	3014.94	26062.1	-3.1118	4.2671e-18	4.8003e-15	Glyma.08G350800	cytochrome P450, family 93, subfamily D, polypeptide 1
Glyma.08G354700.Wm82.a2.v1	545.743	225.057	1.2779	0.0011247	0.036388	Glyma.08G354700	PPPDE putative thiol peptidase family protein
Glyma.08G355000.Wm82.a2.v1	606.725	248.971	1.2851	0.00093935	0.032197	Glyma.08G355000	S-locus lectin protein kinase family protein
Glyma.08G363100.Wm82.a2.v1	35.3008	144.868	-2.037	0.00054171	0.02083	Glyma.08G363100	PEBP (phosphatidylethanolamine-binding protein) family protein
Glyma.09G000600.Wm82.a2.v1	29.5826	486.418	-4.0394	1.1241e-09	2.7399e-07	Glyma.09G000600	zeaxanthin epoxidase (ZEP) (ABA1)
Glyma.09G002300.Wm82.a2.v1	223.18	615.295	-1.4631	0.00016268	0.0080106	Glyma.09G002300	molybdenum cofactor sulfurase (LOS5) (ABA3)
Glyma.09G004400.Wm82.a2.v1	10219.8	3398.11	1.5886	2.3482e-06	0.00025066	Glyma.09G004400	APS reductase 3
Glyma.09G005200.Wm82.a2.v1	33.5069	132.462	-1.983	0.0005412	0.02083	Glyma.09G005200	Peroxisomal membrane 22 kDa (Mpv17/PMP22) family protein
Glyma.09G010700.Wm82.a2.v1	2339.47	620.186	1.9154	1.9948e-06	0.00021771	Glyma.09G010700	tonoplast dicarboxylate transporter
Glyma.09G011100.Wm82.a2.v1	1998.01	257.47	2.9561	4.0639e-10	1.0872e-07	Glyma.09G011100	Inositol monophosphatase family protein
Glyma.09G012800.Wm82.a2.v1	9.42047	258.592	-4.7787	5.4842e-14	3.4372e-11	Glyma.09G012800
Glyma.09G019900.Wm82.a2.v1	462.077	187.748	1.2993	0.0011047	0.035929	Glyma.09G019900	SBP (S-ribonuclease binding protein) family protein
Glyma.09G021100.Wm82.a2.v1	236.862	0.449433	9.0417	2.055e-09	4.7957e-07	Glyma.09G021100	Pectin lyase-like superfamily protein
Glyma.09G028100.Wm82.a2.v1	2550.22	314.417	3.0199	5.0505e-05	0.0031297	Glyma.09G028100	FAD-binding Berberine family protein
Glyma.09G029400.Wm82.a2.v1	104.388	4.09062	4.6735	0.00061406	0.023086	Glyma.09G029400	cytochrome P450, family 88, subfamily A, polypeptide 3
Glyma.09G034500.Wm82.a2.v1	1337.46	321.291	2.0575	2.5769e-08	4.7303e-06	Glyma.09G034500	basic helix-loop-helix (bHLH) DNA-binding superfamily protein
Glyma.09G038200.Wm82.a2.v1	422.673	134.484	1.6521	7.1089e-05	0.0040823	Glyma.09G038200	secretion-associated RAS super family 2
Glyma.09G038600.Wm82.a2.v1	239.669	5.0792	5.5603	1.5629e-18	1.8532e-15	Glyma.09G038600	beta-xylosidase 1
Glyma.09G039500.Wm82.a2.v1	274.27	101.043	1.4406	0.0012186	0.038489	Glyma.09G039500	Protein of unknown function (DUF1218)
Glyma.09G041800.Wm82.a2.v1	1645.7	773.598	1.089	0.0016786	0.048902	Glyma.09G041800
Glyma.09G044200.Wm82.a2.v1	11109.4	25116.4	-1.1768	0.00044374	0.017682	Glyma.09G044200	translationally controlled tumor protein
Glyma.09G044500.Wm82.a2.v1	194.351	977.495	-2.3304	2.4814e-09	5.7297e-07	Glyma.09G044500	multidrug resistance-associated protein 4
Glyma.09G050600.Wm82.a2.v1	195.608	756.519	-1.9514	4.8847e-07	6.4745e-05	Glyma.09G050600	cationic amino acid transporter 5
Glyma.09G051400.Wm82.a2.v1	3.42302	159.382	-5.5411	7.6747e-11	2.4399e-08	Glyma.09G051400	S-adenosyl-L-methionine-dependent methyltransferases superfamily protein
Glyma.09G060800.Wm82.a2.v1	0	101.763	#NAME?	7.1837e-13	3.4634e-10	Glyma.09G060800
Glyma.09G062800.Wm82.a2.v1	1001.68	393.566	1.3477	0.000258	0.011365	Glyma.09G062800	GATA type zinc finger transcription factor family protein
Glyma.09G062900.Wm82.a2.v1	1058.29	136.822	2.9514	4.8565e-14	3.1333e-11	Glyma.09G062900	beta-galactosidase 12
Glyma.09G066700.Wm82.a2.v1	162.839	845.779	-2.3768	1.3251e-09	3.1769e-07	Glyma.09G066700	homolog of CFIM-25
Glyma.09G067000.Wm82.a2.v1	831.846	305.018	1.4474	0.00020857	0.0097244	Glyma.09G067000	hydroxyproline-rich glycoprotein family protein
Glyma.09G067700.Wm82.a2.v1	6122.32	1939.85	1.6581	0.00011644	0.0061551	Glyma.09G067700	photosystem II subunit X
Glyma.09G069800.Wm82.a2.v1	1256.46	7637.3	-2.6037	1.2904e-07	1.9795e-05	Glyma.09G069800	Cysteine proteinases superfamily protein
Glyma.09G070300.Wm82.a2.v1	55.1299	223.799	-2.0213	4.5262e-05	0.0028863	Glyma.09G070300	aldehyde dehydrogenase 7B4
Glyma.09G073900.Wm82.a2.v1	13699.2	4468.95	1.6161	1.5241e-06	0.00017232	Glyma.09G073900	photosystem II subunit X
Glyma.09G084600.Wm82.a2.v1	9.84476	78.6163	-2.9974	8.4742e-05	0.0047181	Glyma.09G084600	periodic tryptophan protein 2
Glyma.09G087200.Wm82.a2.v1	1166.83	2823.36	-1.2748	0.00022094	0.010129	Glyma.09G087200	inositol transporter 2
Glyma.09G091900.Wm82.a2.v1	208.076	871.637	-2.0666	7.0897e-08	1.1592e-05	Glyma.09G091900	Major facilitator superfamily protein
Glyma.09G101100.Wm82.a2.v1	47.7003	213.914	-2.165	0.00068752	0.02511	Glyma.09G101100	nodulin MtN21 /EamA-like transporter family protein
Glyma.09G104000.Wm82.a2.v1	27.6348	119.61	-2.1138	0.0004122	0.016622	Glyma.09G104000	RNA binding;RNA binding
Glyma.09G104200.Wm82.a2.v1	601.832	1769.14	-1.5556	1.1295e-05	0.00092107	Glyma.09G104200	SC35-like splicing factor 30A
Glyma.09G132200.Wm82.a2.v1	493.728	110.437	2.1605	1.9615e-07	2.8878e-05	Glyma.09G132200	beta-hydroxylase 1
Glyma.09G138100.Wm82.a2.v1	1862.89	348.753	2.4173	3.7138e-11	1.3016e-08	Glyma.09G138100	AMP-dependent synthetase and ligase family protein
Glyma.09G146500.Wm82.a2.v1	821.136	284.973	1.5268	4.6822e-05	0.002943	Glyma.09G146500	BCL-2-associated athanogene 1
Glyma.09G151900.Wm82.a2.v1	448.783	1079.79	-1.2667	0.00063775	0.023714	Glyma.09G151900	Embryo-specific protein 3, (ATS3)
Glyma.09G154700.Wm82.a2.v1	53950.5	19975.6	1.4334	0.00068153	0.02498	Glyma.09G154700	light harvesting complex of photosystem II 5
Glyma.09G154900.Wm82.a2.v1	42.8987	178.352	-2.0557	0.00012315	0.0064473	Glyma.09G154900	Arabidopsis thaliana protein of unknown function (DUF794)
Glyma.09G155500.Wm82.a2.v1	91.5013	1585.89	-4.1154	5.3526e-15	4.6046e-12	Glyma.09G155500	Kunitz family trypsin and protease inhibitor protein
Glyma.09G156200.Wm82.a2.v1	63.5765	5.3932	3.5593	2.6947e-05	0.0018916	Glyma.09G156200	ENTH/ANTH/VHS superfamily protein
Glyma.09G157600.Wm82.a2.v1	2043.44	800.151	1.3527	0.0012238	0.038572	Glyma.09G157600	carboxyesterase 18
Glyma.09G157700.Wm82.a2.v1	505.945	175.928	1.524	0.00013556	0.0069317	Glyma.09G157700	carboxyesterase 18
Glyma.09G157800.Wm82.a2.v1	32.422	0.85401	5.2466	0.00021289	0.0098734	Glyma.09G157800	carboxyesterase 18
Glyma.09G157900.Wm82.a2.v1	76.0494	450.874	-2.5677	8.0637e-09	1.6688e-06	Glyma.09G157900	chloride channel C
Glyma.09G160100.Wm82.a2.v1	1104.23	156.957	2.8146	3.3895e-13	1.7917e-10	Glyma.09G160100	Protein of unknown function (DUF789)
Glyma.09G160900.Wm82.a2.v1	60.9251	0	Inf	0.00044219	0.017653	Glyma.09G160900	Cytochrome P450 superfamily protein
Glyma.09G163900.Wm82.a2.v1	38.2028	726.99	-4.2502	4.9304e-21	7.7254e-18	Glyma.09G163900	Kunitz family trypsin and protease inhibitor protein
Glyma.09G164600.Wm82.a2.v1	154.97	387.362	-1.3217	0.0012792	0.039747	Glyma.09G164600	root hair initiation protein root hairless 1 (RHL1)
Glyma.09G168900.Wm82.a2.v1	55.3323	437.796	-2.9841	3.8195e-11	1.3161e-08	Glyma.09G168900	glutamate decarboxylase 5
Glyma.09G171000.Wm82.a2.v1	54.4067	378.821	-2.7997	1.2758e-09	3.0754e-07	Glyma.09G171000	embryo sac development arrest 7
Glyma.09G173400.Wm82.a2.v1	659.272	142.125	2.2137	2.5673e-08	4.7303e-06	Glyma.09G173400	nudix hydrolase homolog 4
Glyma.09G185500.Wm82.a2.v1	3.67366	1281.72	-8.4466	4.6243e-41	6.7627e-37	Glyma.09G185500
Glyma.09G187700.Wm82.a2.v1	232.493	1.30344	7.4787	4.0256e-05	0.0026243	Glyma.09G187700	alpha/beta-Hydrolases superfamily protein
Glyma.09G196000.Wm82.a2.v1	131.545	932.071	-2.8249	0.00016197	0.0079845	Glyma.09G196000	hydroxy methylglutaryl CoA reductase 1
Glyma.09G201700.Wm82.a2.v1	6.5954	57.3084	-3.1192	0.00058079	0.022042	Glyma.09G201700	AGAMOUS-like 16
Glyma.09G203200.Wm82.a2.v1	7.09668	56.3655	-2.9896	0.00062577	0.023405	Glyma.09G203200	hydroxyproline-rich glycoprotein family protein
Glyma.09G210900.Wm82.a2.v1	46556.3	18838.2	1.3053	7.472e-05	0.0042629	Glyma.09G210900	phosphoribulokinase
Glyma.09G216600.Wm82.a2.v1	28.3724	0	Inf	5.4855e-05	0.0033537	Glyma.09G216600
Glyma.09G217700.Wm82.a2.v1	22.0616	109.133	-2.3065	0.00031984	0.013532	Glyma.09G217700
Glyma.09G217900.Wm82.a2.v1	54.9223	338.456	-2.6235	1.4342e-08	2.8091e-06	Glyma.09G217900	Uncharacterised protein family (UPF0114)
Glyma.09G218500.Wm82.a2.v1	201.967	556.277	-1.4617	0.00020244	0.009525	Glyma.09G218500	Adaptin family protein
Glyma.09G219400.Wm82.a2.v1	87.5376	6.20322	3.8188	8.9671e-07	0.00010898	Glyma.09G219400	SAUR-like auxin-responsive protein family
Glyma.09G224200.Wm82.a2.v1	440.956	176.6	1.3202	0.001016	0.033922	Glyma.09G224200	peroxin 11B
Glyma.09G229200.Wm82.a2.v1	37.3829	0	Inf	0.0003123	0.013263	Glyma.09G229200	purple acid phosphatase 10
Glyma.09G231900.Wm82.a2.v1	5651.61	788.928	2.8407	1.4861e-15	1.3306e-12	Glyma.09G231900	Plant invertase/pectin methylesterase inhibitor superfamily protein
Glyma.09G237000.Wm82.a2.v1	566.662	160.691	1.8182	5.349e-06	0.00048891	Glyma.09G237000	cycling DOF factor 2
Glyma.09G237900.Wm82.a2.v1	6.42174	286.047	-5.4771	4.2862e-19	5.6404e-16	Glyma.09G237900	FTSH protease 6
Glyma.09G239600.Wm82.a2.v1	372.273	97.7617	1.929	8.2262e-06	0.00070628	Glyma.09G239600	O-acyltransferase (WSD1-like) family protein
Glyma.09G249700.Wm82.a2.v1	1063.54	390.777	1.4445	6.0467e-05	0.0035957	Glyma.09G249700	Protein phosphatase 2C family protein
Glyma.09G250800.Wm82.a2.v1	44378.2	18619.7	1.253	0.00016901	0.0082574	Glyma.09G250800	photosystem I subunit l
Glyma.09G251200.Wm82.a2.v1	2254.72	789.642	1.5137	1.5768e-05	0.0012137	Glyma.09G251200	zinc finger protein 1
Glyma.09G254300.Wm82.a2.v1	154.339	467.509	-1.5989	6.2399e-05	0.0036895	Glyma.09G254300	Late embryogenesis abundant protein
Glyma.09G258000.Wm82.a2.v1	1367.97	390.953	1.807	4.6743e-07	6.2332e-05	Glyma.09G258000	cysteine synthase C1
Glyma.09G263100.Wm82.a2.v1	1008.71	255.349	1.982	1.2865e-07	1.9795e-05	Glyma.09G263100
Glyma.09G277000.Wm82.a2.v1	168.75	459.955	-1.4466	0.00044317	0.017676	Glyma.09G277000	SOS3-interacting protein 1
Glyma.10G000200.Wm82.a2.v1	2437.05	770.541	1.6612	1.7681e-06	0.00019739	Glyma.10G000200	P-loop containing nucleoside triphosphate hydrolases superfamily protein
Glyma.10G008000.Wm82.a2.v1	56.5711	237.055	-2.0671	1.8987e-05	0.0014191	Glyma.10G008000	Helicase protein with RING/U-box domain
Glyma.10G021300.Wm82.a2.v1	103.235	312.486	-1.5979	0.0010043	0.033628	Glyma.10G021300	Thioredoxin superfamily protein
Glyma.10G030600.Wm82.a2.v1	5462.49	1765.91	1.6291	0.00022907	0.010436	Glyma.10G030600	S-adenosyl-L-methionine-dependent methyltransferases superfamily protein
Glyma.10G040600.Wm82.a2.v1	1675.35	761.363	1.1378	0.0010875	0.035473	Glyma.10G040600	photosystem II reaction center PSB28 protein
Glyma.10G042300.Wm82.a2.v1	118.604	24.5869	2.2702	0.00054172	0.02083	Glyma.10G042300	Protein of unknown function (DUF3741)
Glyma.10G045600.Wm82.a2.v1	99.7402	677.592	-2.7642	3.1678e-11	1.1392e-08	Glyma.10G045600
Glyma.10G047700.Wm82.a2.v1	408.544	1134.84	-1.4739	6.464e-05	0.0037964	Glyma.10G047700	Glutathione S-transferase family protein
Glyma.10G047800.Wm82.a2.v1	34.2445	124.597	-1.8633	0.0012227	0.038566	Glyma.10G047800	Ypt/Rab-GAP domain of gyp1p superfamily protein
Glyma.10G048500.Wm82.a2.v1	2343.01	992.811	1.2388	0.00032876	0.013882	Glyma.10G048500	Homeodomain-like superfamily protein
Glyma.10G072700.Wm82.a2.v1	1272.88	3191.92	-1.3263	0.00013607	0.0069497	Glyma.10G072700	Thioredoxin family protein
Glyma.10G073400.Wm82.a2.v1	178.758	53.982	1.7275	0.00064428	0.023934	Glyma.10G073400	alpha carbonic anhydrase 7
Glyma.10G079900.Wm82.a2.v1	423.339	86.8847	2.2846	1.0826e-07	1.6902e-05	Glyma.10G079900	Late embryogenesis abundant (LEA) hydroxyproline-rich glycoprotein family
Glyma.10G080000.Wm82.a2.v1	1999.69	610.94	1.7107	1.6458e-06	0.00018467	Glyma.10G080000	NDR1/HIN1-like 1
Glyma.10G082800.Wm82.a2.v1	45.5018	191.161	-2.0708	5.67e-05	0.0034454	Glyma.10G082800	nuclear factor Y, subunit A10
Glyma.10G088000.Wm82.a2.v1	597.559	1564.19	-1.3883	0.00012398	0.0064755	Glyma.10G088000	Peptidase M28 family protein
Glyma.10G089300.Wm82.a2.v1	5032.74	1429.42	1.8159	1.0536e-07	1.6509e-05	Glyma.10G089300	Photosystem II 5 kD protein
Glyma.10G089500.Wm82.a2.v1	10597.9	4697.13	1.1739	0.00038521	0.015736	Glyma.10G089500	photosystem II subunit T
Glyma.10G094000.Wm82.a2.v1	19.3906	201.054	-3.3742	2.0112e-09	4.7186e-07	Glyma.10G094000	Transmembrane amino acid transporter family protein
Glyma.10G094300.Wm82.a2.v1	516.314	206.669	1.3209	0.00081242	0.028768	Glyma.10G094300	Tetratricopeptide repeat (TPR)-like superfamily protein
Glyma.10G094600.Wm82.a2.v1	8671.82	1385.64	2.6458	5.02e-14	3.1919e-11	Glyma.10G094600
Glyma.10G097800.Wm82.a2.v1	25361.2	8724.16	1.5395	4.3258e-06	0.00041079	Glyma.10G097800	magnesium-chelatase subunit chlH, chloroplast, putative / Mg-protoporphyrin IX chelatase, putative (CHLH)
Glyma.10G102100.Wm82.a2.v1	514.209	175.161	1.5537	8.2678e-05	0.0046258	Glyma.10G102100	serine carboxypeptidase-like 45
Glyma.10G103000.Wm82.a2.v1	9980.62	4694.15	1.0883	0.0010912	0.035569	Glyma.10G103000	elongation factor family protein
Glyma.10G112000.Wm82.a2.v1	2516.32	633.593	1.9897	0.0013549	0.041511	Glyma.10G112000	copper chaperone
Glyma.10G130400.Wm82.a2.v1	0.612277	31.8244	-5.6998	0.00024252	0.010902	Glyma.10G130400	Ran BP2/NZF zinc finger-like superfamily protein
Glyma.10G144200.Wm82.a2.v1	191.245	52.3197	1.87	0.00018263	0.0087378	Glyma.10G144200	Protein kinase superfamily protein
Glyma.10G151000.Wm82.a2.v1	867.011	2752.2	-1.6665	1.1876e-06	0.00013857	Glyma.10G151000	Dormancy/auxin associated family protein
Glyma.10G152000.Wm82.a2.v1	215.133	34.6995	2.6322	0.00037947	0.015574	Glyma.10G152000	rapid alkalinization factor 1
Glyma.10G170800.Wm82.a2.v1	1724.77	570.17	1.5969	7.4084e-06	0.00064489	Glyma.10G170800	zinc finger protein 1
Glyma.10G173500.Wm82.a2.v1	82.9331	3.32632	4.6399	7.4612e-08	1.2124e-05	Glyma.10G173500	Serine/threonine-protein kinase WNK (With No Lysine)-related
Glyma.10G176400.Wm82.a2.v1	0	151.701	#NAME?	2.0724e-17	2.1145e-14	Glyma.10G176400	HSP20-like chaperones superfamily protein
Glyma.10G180600.Wm82.a2.v1	866.336	2589.1	-1.5795	6.3209e-06	0.00056595	Glyma.10G180600	cryptochrome 2
Glyma.10G183900.Wm82.a2.v1	2302.09	615.883	1.9022	1.7937e-05	0.0013568	Glyma.10G183900	peptide transporter 3
Glyma.10G193200.Wm82.a2.v1	74.7855	269.466	-1.8493	5.9297e-05	0.0035443	Glyma.10G193200	heat shock protein 60
Glyma.10G200500.Wm82.a2.v1	1214.62	495.32	1.2941	0.00025863	0.011369	Glyma.10G200500	vitamin E pathway gene 5
Glyma.10G202000.Wm82.a2.v1	805.638	234.177	1.7825	3.1868e-06	0.00031632	Glyma.10G202000	Cysteine proteinases superfamily protein
Glyma.10G202400.Wm82.a2.v1	461.053	27.6898	4.0575	3.6263e-05	0.0024179	Glyma.10G202400	cytochrome P450, family 77, subfamily A, polypeptide 4
Glyma.10G204600.Wm82.a2.v1	245.849	84.2761	1.5446	0.00074882	0.026929	Glyma.10G204600	ROTUNDIFOLIA like 17
Glyma.10G212500.Wm82.a2.v1	185.054	45.5782	2.0215	9.3912e-05	0.0051631	Glyma.10G212500	serine carboxypeptidase-like 27
Glyma.10G213200.Wm82.a2.v1	521.565	202.67	1.3637	0.00053408	0.020626	Glyma.10G213200	mitochondrial substrate carrier family protein
Glyma.10G221500.Wm82.a2.v1	578.048	2206.42	-1.9324	3.8996e-08	6.871e-06	Glyma.10G221500	gigantea protein (GI)
Glyma.10G222200.Wm82.a2.v1	39.1141	180.332	-2.2049	3.8802e-05	0.0025408	Glyma.10G222200	Protein kinase superfamily protein
Glyma.10G222300.Wm82.a2.v1	67.3272	229.635	-1.7701	0.00022408	0.01023	Glyma.10G222300	Protein of unknown function (DUF3511)
Glyma.10G236000.Wm82.a2.v1	3.06139	277.014	-6.4996	1.1019e-21	1.9338e-18	Glyma.10G236000	CAP160 protein
Glyma.10G249000.Wm82.a2.v1	96483.3	46106.7	1.0653	0.0011474	0.036956	Glyma.10G249000	photosystem I subunit D-2
Glyma.10G254300.Wm82.a2.v1	515.36	152.914	1.7529	1.5252e-05	0.0011801	Glyma.10G254300	cysteine-rich RLK (RECEPTOR-like protein kinase) 29
Glyma.10G256000.Wm82.a2.v1	739.267	311.262	1.248	0.0012584	0.039296	Glyma.10G256000
Glyma.10G261600.Wm82.a2.v1	221.608	59.107	1.9066	8.398e-05	0.0046817	Glyma.10G261600	Leucine-rich repeat protein kinase family protein
Glyma.10G268300.Wm82.a2.v1	102.281	26.2509	1.9621	0.0016163	0.0474	Glyma.10G268300	phosphatidyl serine synthase family protein
Glyma.10G269400.Wm82.a2.v1	542.019	44.4982	3.6065	0.00088194	0.03056	Glyma.10G269400	B-box zinc finger family protein
Glyma.10G276400.Wm82.a2.v1	128.657	487.504	-1.9219	3.1552e-06	0.00031461	Glyma.10G276400	P-loop containing nucleoside triphosphate hydrolases superfamily protein
Glyma.10G277200.Wm82.a2.v1	86.732	11.417	2.9254	5.4331e-05	0.0033338	Glyma.10G277200	Pectin lyase-like superfamily protein
Glyma.10G286500.Wm82.a2.v1	330.803	44.8571	2.8826	6.1664e-10	1.5914e-07	Glyma.10G286500	alpha/beta-Hydrolases superfamily protein
Glyma.10G293500.Wm82.a2.v1	45714.8	20299.4	1.1712	0.00034921	0.01455	Glyma.10G293500	Transketolase
Glyma.11G016600.Wm82.a2.v1	24.7757	165.766	-2.7421	1.2708e-06	0.00014634	Glyma.11G016600	phosphoinositide 4-kinase gamma 4
Glyma.11G019000.Wm82.a2.v1	29.6596	168.061	-2.5024	6.1219e-06	0.00055378	Glyma.11G019000	cytokinin response factor 2
Glyma.11G024100.Wm82.a2.v1	85.3822	517.082	-2.5984	8.7181e-10	2.1732e-07	Glyma.11G024100	glutathione peroxidase 6
Glyma.11G029600.Wm82.a2.v1	111.214	460.85	-2.051	1.1256e-06	0.00013169	Glyma.11G029600	Sec1/munc18-like (SM) proteins superfamily
Glyma.11G031500.Wm82.a2.v1	1399.95	557.259	1.329	0.00015283	0.0076206	Glyma.11G031500	nitrate transporter 1.1
Glyma.11G032200.Wm82.a2.v1	210.308	27.1497	2.9535	3.0271e-08	5.443e-06	Glyma.11G032200	Eukaryotic aspartyl protease family protein
Glyma.11G036600.Wm82.a2.v1	19.3279	105.355	-2.4465	0.00065176	0.02411	Glyma.11G036600	receptor-like protein kinase 1
Glyma.11G038300.Wm82.a2.v1	2.44911	315.764	-7.0104	1.5885e-24	4.9779e-21	Glyma.11G038300	expansin-like B1
Glyma.11G041400.Wm82.a2.v1	527.437	216.108	1.2872	0.00095768	0.032596	Glyma.11G041400	tobamovirus multiplication 2A
Glyma.11G043800.Wm82.a2.v1	158.162	41.0382	1.9464	0.00025856	0.011369	Glyma.11G043800	Leucine-rich receptor-like protein kinase family protein
Glyma.11G052500.Wm82.a2.v1	157.135	43.4199	1.8556	0.00062869	0.023494	Glyma.11G052500	CYCLIN D3;2
Glyma.11G053400.Wm82.a2.v1	1861.55	7072.7	-1.9258	0.00018854	0.0089618	Glyma.11G053400	UDP-glucosyl transferase 73B1
Glyma.11G056700.Wm82.a2.v1	1541.56	516.769	1.5768	9.5444e-06	0.0008072	Glyma.11G056700	Cyclin-dependent kinase inhibitor family protein
Glyma.11G060200.Wm82.a2.v1	938.074	325.242	1.5282	3.0429e-05	0.0021057	Glyma.11G060200	cytochrome P450, family 82, subfamily C, polypeptide 4
Glyma.11G064600.Wm82.a2.v1	73.4356	215.526	-1.5533	0.0011568	0.037046	Glyma.11G064600	aminopeptidase P1
Glyma.11G073000.Wm82.a2.v1	59.8742	357.97	-2.5798	2.6988e-08	4.9131e-06	Glyma.11G073000	thioredoxin H-type 1
Glyma.11G073400.Wm82.a2.v1	1072.38	418.778	1.3566	0.00018403	0.0087857	Glyma.11G073400	Methylthiotransferase
Glyma.11G082500.Wm82.a2.v1	1455.85	218.895	2.7336	0.00020278	0.009525	Glyma.11G082500	SEC14 cytosolic factor family protein / phosphoglyceride transfer family protein
Glyma.11G085900.Wm82.a2.v1	11.8069	172.465	-3.8686	3.8182e-10	1.0405e-07	Glyma.11G085900	Transducin/WD40 repeat-like superfamily protein
Glyma.11G088600.Wm82.a2.v1	836.901	2941.92	-1.8136	7.2248e-07	9.1347e-05	Glyma.11G088600	Auxin efflux carrier family protein
Glyma.11G090800.Wm82.a2.v1	1223.43	485.977	1.332	0.00020412	0.0095574	Glyma.11G090800	glycine/proline-rich protein
Glyma.11G092900.Wm82.a2.v1	528.191	198.175	1.4143	0.00044478	0.017708	Glyma.11G092900	Protein of unknown function (DUF1218)
Glyma.11G107000.Wm82.a2.v1	65.9146	5.70892	3.5293	4.0591e-05	0.0026422	Glyma.11G107000	amino acid permease 2
Glyma.11G109100.Wm82.a2.v1	309.108	863.44	-1.482	0.00027745	0.012005	Glyma.11G109100	PLATZ transcription factor family protein
Glyma.11G113100.Wm82.a2.v1	434.799	174.981	1.3132	0.0010986	0.035782	Glyma.11G113100
Glyma.11G114800.Wm82.a2.v1	279.468	763.846	-1.4506	0.00017659	0.0085233	Glyma.11G114800	basic leucine-zipper 44
Glyma.11G117600.Wm82.a2.v1	284.027	678.451	-1.2562	0.00068425	0.025059	Glyma.11G117600	cold, circadian rhythm, and rna binding 2
Glyma.11G119500.Wm82.a2.v1	659.433	89.2664	2.885	0.00012068	0.006343	Glyma.11G119500	polyol/monosaccharide transporter 5
Glyma.11G121700.Wm82.a2.v1	436.994	1273.54	-1.5432	2.4758e-05	0.0017691	Glyma.11G121700	hemoglobin 1
Glyma.11G121800.Wm82.a2.v1	971.422	388.213	1.3232	0.00025238	0.011184	Glyma.11G121800	hemoglobin 1
Glyma.11G122600.Wm82.a2.v1	71.5988	260.922	-1.8656	6.6663e-05	0.0038892	Glyma.11G122600	cold-regulated 413-plasma membrane 2
Glyma.11G122700.Wm82.a2.v1	718.043	2198.26	-1.6142	3.0443e-06	0.00030576	Glyma.11G122700	allene oxide synthase
Glyma.11G127800.Wm82.a2.v1	4647.09	1750.86	1.4083	3.0229e-05	0.0020952	Glyma.11G127800	enzyme binding;tetrapyrrole binding
Glyma.11G130300.Wm82.a2.v1	2395.73	8403.23	-1.8105	4.3095e-05	0.0027723	Glyma.11G130300	lipoxygenase 2
Glyma.11G131200.Wm82.a2.v1	414.212	1793.12	-2.114	4.331e-09	9.5966e-07	Glyma.11G131200	basic helix-loop-helix (bHLH) DNA-binding superfamily protein
Glyma.11G133400.Wm82.a2.v1	6.42174	49.4437	-2.9447	0.0014805	0.044643	Glyma.11G133400	GTP-binding family protein
Glyma.11G135900.Wm82.a2.v1	14775.1	5260.53	1.4899	9.5489e-06	0.0008072	Glyma.11G135900	plastid transcriptionally active 16
Glyma.11G138600.Wm82.a2.v1	310.911	45.4419	2.7744	3.0455e-06	0.00030576	Glyma.11G138600	SCARECROW-like 14
Glyma.11G142200.Wm82.a2.v1	1191.98	21.2614	5.809	0.00059878	0.022607	Glyma.11G142200
Glyma.11G146500.Wm82.a2.v1	3022.44	596.199	2.3418	6.2977e-07	8.0789e-05	Glyma.11G146500	plasma membrane intrinsic protein 2;4
Glyma.11G147100.Wm82.a2.v1	125.803	724.971	-2.5268	4.2676e-10	1.1279e-07	Glyma.11G147100	RING/U-box superfamily protein
Glyma.11G149900.Wm82.a2.v1	197.146	931.36	-2.2401	5.7861e-09	1.2505e-06	Glyma.11G149900	dehydration-induced protein (ERD15)
Glyma.11G150300.Wm82.a2.v1	335.834	1715.41	-2.3527	3.2059e-10	8.902e-08	Glyma.11G150300	Disease resistance-responsive (dirigent-like protein) family protein
Glyma.11G150400.Wm82.a2.v1	1187.23	5691.36	-2.2612	6.5526e-08	1.0938e-05	Glyma.11G150400	Disease resistance-responsive (dirigent-like protein) family protein
Glyma.11G151800.Wm82.a2.v1	1681.44	10969.2	-2.7057	2.7203e-14	1.8361e-11	Glyma.11G151800	cellulose synthase like G1
Glyma.11G162200.Wm82.a2.v1	706.911	182.174	1.9562	0.0002478	0.01106	Glyma.11G162200	photosystem II reaction center protein A
Glyma.11G168000.Wm82.a2.v1	84.6499	2.65174	4.9965	0.00012154	0.0063708	Glyma.11G168000	Basic-leucine zipper (bZIP) transcription factor family protein
Glyma.11G176000.Wm82.a2.v1	5014.28	956.928	2.3896	0.0010206	0.034	Glyma.11G176000
Glyma.11G192600.Wm82.a2.v1	427.664	57.9381	2.8839	8.4629e-11	2.6521e-08	Glyma.11G192600	C2H2-type zinc finger family protein
Glyma.11G200100.Wm82.a2.v1	957.076	230.274	2.0553	0.001276	0.039704	Glyma.11G200100	Phototropic-responsive NPH3 family protein
Glyma.11G200200.Wm82.a2.v1	635.876	153.412	2.0513	0.00033397	0.014008	Glyma.11G200200	Phototropic-responsive NPH3 family protein
Glyma.11G202100.Wm82.a2.v1	298.163	99.2446	1.587	0.00034398	0.014373	Glyma.11G202100	TRAM, LAG1 and CLN8 (TLC) lipid-sensing domain containing protein
Glyma.11G207500.Wm82.a2.v1	215.91	76.8134	1.491	0.0013177	0.040626	Glyma.11G207500	cysteine-rich RLK (RECEPTOR-like protein kinase) 2
Glyma.11G213800.Wm82.a2.v1	67.9878	308.254	-2.1808	2.1763e-06	0.00023517	Glyma.11G213800
Glyma.11G216300.Wm82.a2.v1	7.03402	61.669	-3.1321	0.0002564	0.011313	Glyma.11G216300	high mobility group A
Glyma.11G219500.Wm82.a2.v1	2058.35	906.421	1.1832	0.00065714	0.024289	Glyma.11G219500	telomeric DNA binding protein 1
Glyma.11G221000.Wm82.a2.v1	344490	121811	1.4998	6.6588e-06	0.00058899	Glyma.11G221000	rubisco activase
Glyma.11G224600.Wm82.a2.v1	331.423	13.979	4.5673	0.0017135	0.049523	Glyma.11G224600	subtilase 4.13
Glyma.11G226200.Wm82.a2.v1	4079.14	279.664	3.8665	4.8645e-05	0.0030359	Glyma.11G226200	Nucleotide-sugar transporter family protein
Glyma.11G226300.Wm82.a2.v1	64.4878	5.48378	3.5558	4.9015e-05	0.0030479	Glyma.11G226300
Glyma.11G226900.Wm82.a2.v1	21450.6	7941.22	1.4336	5.7249e-05	0.0034692	Glyma.11G226900	sedoheptulose-bisphosphatase
Glyma.11G227400.Wm82.a2.v1	32.5813	124.955	-1.9393	0.00095685	0.032596	Glyma.11G227400	Mitochondrial substrate carrier family protein
Glyma.11G235400.Wm82.a2.v1	2019.38	943.958	1.0971	0.0016355	0.047899	Glyma.11G235400	Uroporphyrinogen decarboxylase
Glyma.11G235600.Wm82.a2.v1	47.729	169.769	-1.8306	0.00033256	0.013976	Glyma.11G235600	Plant protein of unknown function (DUF827)
Glyma.11G237600.Wm82.a2.v1	244.528	55.2398	2.1462	7.8401e-06	0.0006771	Glyma.11G237600	MAR binding filament-like protein 1
Glyma.11G239200.Wm82.a2.v1	189.856	40.7225	2.221	5.4962e-05	0.0033537	Glyma.11G239200	related to AP2 4
Glyma.11G239700.Wm82.a2.v1	454.714	121.54	1.9035	0.00096628	0.032813	Glyma.11G239700
Glyma.11G241500.Wm82.a2.v1	19.3279	117.004	-2.5978	0.0012544	0.039254	Glyma.11G241500	GCR2-like 1
Glyma.11G245400.Wm82.a2.v1	7700.3	3440.04	1.1625	0.00051313	0.019993	Glyma.11G245400	photosystem II BY
Glyma.11G246600.Wm82.a2.v1	3090.73	877.234	1.8169	1.2261e-07	1.8941e-05	Glyma.11G246600	heat shock protein 21
Glyma.11G248400.Wm82.a2.v1	131.935	498.021	-1.9164	2.5787e-06	0.00027131	Glyma.11G248400	FAD/NAD(P)-binding oxidoreductase family protein
Glyma.11G252100.Wm82.a2.v1	140.464	363.403	-1.3714	0.0010777	0.035205	Glyma.11G252100	Protein of unknown function (DUF 3339)
Glyma.11G252700.Wm82.a2.v1	117.496	15.7768	2.8967	4.9748e-06	0.0004595	Glyma.11G252700	MAC/Perforin domain-containing protein
Glyma.11G254300.Wm82.a2.v1	377.214	1012.95	-1.4251	8.0767e-05	0.0045255	Glyma.11G254300	selenium-binding protein 1
Glyma.12G001600.Wm82.a2.v1	2.19847	45.1719	-4.3609	0.00013931	0.0070824	Glyma.12G001600	late embryogenesis abundant domain-containing protein / LEA domain-containing protein
Glyma.12G009700.Wm82.a2.v1	3296.93	1514.02	1.1227	0.00095492	0.032578	Glyma.12G009700	Protein of unknown function (DUF3411)
Glyma.12G013200.Wm82.a2.v1	2756.75	202.136	3.7696	4.8737e-06	0.00045302	Glyma.12G013200	phosphate starvation-induced gene 3
Glyma.12G021100.Wm82.a2.v1	2721.76	1077.85	1.3364	0.0010548	0.034901	Glyma.12G021100	hydroxymethylbilane synthase
Glyma.12G040000.Wm82.a2.v1	620.725	235.262	1.3997	0.00035462	0.014761	Glyma.12G040000	Leucine-rich receptor-like protein kinase family protein
Glyma.12G040400.Wm82.a2.v1	423.706	151.427	1.4844	0.00023265	0.010566	Glyma.12G040400	ARM repeat superfamily protein
Glyma.12G040600.Wm82.a2.v1	66.0113	227.801	-1.787	0.0002476	0.01106	Glyma.12G040600	basic leucine-zipper 44
Glyma.12G044700.Wm82.a2.v1	7806.78	3488.4	1.1622	0.0015132	0.045284	Glyma.12G044700	polyol/monosaccharide transporter 5
Glyma.12G047800.Wm82.a2.v1	120.148	28.1823	2.0919	0.00038001	0.015581	Glyma.12G047800	Transducin/WD40 repeat-like superfamily protein
Glyma.12G052500.Wm82.a2.v1	2265.59	932.491	1.2807	0.00020367	0.0095466	Glyma.12G052500	enzyme binding;tetrapyrrole binding
Glyma.12G054500.Wm82.a2.v1	412.091	1503.47	-1.8673	2.0467e-07	2.9932e-05	Glyma.12G054500	beta glucosidase 16
Glyma.12G054800.Wm82.a2.v1	51.9719	326.095	-2.6495	1.764e-08	3.3795e-06	Glyma.12G054800	AMP-dependent synthetase and ligase family protein
Glyma.12G057400.Wm82.a2.v1	1046.74	182.804	2.5175	5.7479e-11	1.8819e-08	Glyma.12G057400	aldehyde dehydrogenase 3F1
Glyma.12G059600.Wm82.a2.v1	6636.62	2184.5	1.6031	1.8318e-05	0.0013785	Glyma.12G059600	plastid transcriptionally active 16
Glyma.12G061400.Wm82.a2.v1	920.68	411	1.1636	0.0011764	0.037426	Glyma.12G061400	FTSH protease 10
Glyma.12G066900.Wm82.a2.v1	7.15934	71.334	-3.3167	4.5598e-05	0.002898	Glyma.12G066900	RmlC-like cupins superfamily protein
Glyma.12G072500.Wm82.a2.v1	298.592	941.426	-1.6567	9.3062e-06	0.00078973	Glyma.12G072500	arogenate dehydratase 2
Glyma.12G075400.Wm82.a2.v1	7910.49	1182.77	2.7416	7.9906e-15	6.3741e-12	Glyma.12G075400	plasma membrane intrinsic protein 2;4
Glyma.12G076700.Wm82.a2.v1	731.8	121.089	2.5954	1.0882e-10	3.2701e-08	Glyma.12G076700	Putative lysine decarboxylase family protein
Glyma.12G084100.Wm82.a2.v1	5439.08	2485.17	1.13	0.00074437	0.026791	Glyma.12G084100	UDP-D-apiose/UDP-D-xylose synthase 2
Glyma.12G084600.Wm82.a2.v1	2807.07	1013.14	1.4702	2.3458e-05	0.0016983	Glyma.12G084600	cellulose synthase-like A02
Glyma.12G092900.Wm82.a2.v1	130.046	655.438	-2.3334	1.1118e-08	2.2071e-06	Glyma.12G092900	NAD(P)-binding Rossmann-fold superfamily protein
Glyma.12G096300.Wm82.a2.v1	405.828	150.535	1.4308	0.00062041	0.023245	Glyma.12G096300	FASCICLIN-like arabinogalactan protein 17 precursor
Glyma.12G097800.Wm82.a2.v1	90.1694	6.02293	3.9041	0.00015767	0.0078342	Glyma.12G097800	small and basic intrinsic protein 1A
Glyma.12G098200.Wm82.a2.v1	1326.94	568.185	1.2237	0.0005884	0.022312	Glyma.12G098200	ARABIDOPSIS SERIN PROTEASE
Glyma.12G099700.Wm82.a2.v1	96.7881	407.317	-2.0733	0.00013165	0.0067791	Glyma.12G099700	Ras-related small GTP-binding family protein
Glyma.12G102900.Wm82.a2.v1	15.4662	295.943	-4.2581	6.2873e-15	5.2046e-12	Glyma.12G102900	beta-amylase 5
Glyma.12G103100.Wm82.a2.v1	17.3657	104.187	-2.5849	9.4574e-05	0.005193	Glyma.12G103100	Integrase-type DNA-binding superfamily protein
Glyma.12G117900.Wm82.a2.v1	133.512	415.232	-1.6369	9.5827e-05	0.0052421	Glyma.12G117900	DNAJ heat shock family protein
Glyma.12G131200.Wm82.a2.v1	24.9977	0.404576	5.9492	0.00062976	0.023515	Glyma.12G131200	senescence-associated gene 12
Glyma.12G133400.Wm82.a2.v1	1.64885	40.5896	-4.6216	0.00031699	0.013424	Glyma.12G133400	high-affinity K+ transporter 1
Glyma.12G135100.Wm82.a2.v1	1812.77	4152.5	-1.1958	0.00051472	0.020037	Glyma.12G135100	Translation initiation factor SUI1 family protein
Glyma.12G153600.Wm82.a2.v1	80.1223	15.2376	2.3946	0.00077863	0.027818	Glyma.12G153600	VQ motif-containing protein
Glyma.12G158600.Wm82.a2.v1	124.251	335.759	-1.4342	0.0010763	0.035202	Glyma.12G158600	homogentisate 1,2-dioxygenase
Glyma.12G164900.Wm82.a2.v1	25.311	0.809153	4.9672	0.0014859	0.044713	Glyma.12G164900	NPK1-related protein kinase 3
Glyma.12G169400.Wm82.a2.v1	10335.6	2123.46	2.2831	4.0385e-11	1.3629e-08	Glyma.12G169400	2Fe-2S ferredoxin-like superfamily protein
Glyma.12G178900.Wm82.a2.v1	485.508	193.183	1.3295	0.00065044	0.024082	Glyma.12G178900	C2H2-type zinc finger family protein
Glyma.12G179700.Wm82.a2.v1	350.539	43.6891	3.0042	1.712e-06	0.00019161	Glyma.12G179700	Serine carboxypeptidase S28 family protein
Glyma.12G184300.Wm82.a2.v1	1014.17	366.909	1.4668	6.3632e-05	0.0037473	Glyma.12G184300	alpha/beta-Hydrolases superfamily protein
Glyma.12G195900.Wm82.a2.v1	1206.72	419.136	1.5256	2.6162e-05	0.0018453	Glyma.12G195900	cyclin p2;1
Glyma.12G201100.Wm82.a2.v1	157.198	383.676	-1.2873	0.0015819	0.046641	Glyma.12G201100	zinc ion binding
Glyma.12G207600.Wm82.a2.v1	317.226	107.382	1.5628	0.00036508	0.015111	Glyma.12G207600	FASCICLIN-like arabinoogalactan 9
Glyma.12G210300.Wm82.a2.v1	506.761	75.7809	2.7414	2.2624e-05	0.0016515	Glyma.12G210300	riboflavin kinase/FMN hydrolase
Glyma.12G215000.Wm82.a2.v1	10.4427	340.254	-5.026	7.6816e-19	9.629e-16	Glyma.12G215000	C-terminal cysteine residue is changed to a serine 1
Glyma.12G216300.Wm82.a2.v1	264.174	34.5641	2.9341	3.4775e-09	7.824e-07	Glyma.12G216300	organic cation/carnitine transporter4
Glyma.12G217300.Wm82.a2.v1	251.809	3107.05	-3.6251	3.9722e-11	1.3509e-08	Glyma.12G217300	BURP domain-containing protein
Glyma.12G217400.Wm82.a2.v1	5919.24	98900	-4.0625	3.1238e-13	1.692e-10	Glyma.12G217400	BURP domain-containing protein
Glyma.12G217700.Wm82.a2.v1	79.6837	16.2719	2.2919	0.001249	0.03918	Glyma.12G217700	Calcium-binding EF-hand family protein
Glyma.12G219300.Wm82.a2.v1	53241.7	21351.6	1.3182	5.9748e-05	0.0035616	Glyma.12G219300	light-harvesting chlorophyll B-binding protein 3
Glyma.12G221000.Wm82.a2.v1	12168.9	4463.32	1.447	1.3519e-05	0.0010687	Glyma.12G221000	Peroxisomal membrane 22 kDa (Mpv17/PMP22) family protein
Glyma.12G224300.Wm82.a2.v1	4.64757	112.862	-4.6019	5.6988e-09	1.2377e-06	Glyma.12G224300
Glyma.12G225500.Wm82.a2.v1	224.043	1153.55	-2.3642	4.0014e-10	1.077e-07	Glyma.12G225500	early nodulin-like protein 1
Glyma.12G227800.Wm82.a2.v1	8772.45	3730.39	1.2337	0.00022967	0.010453	Glyma.12G227800	sodium/calcium exchanger family protein / calcium-binding EF hand family protein
Glyma.12G228300.Wm82.a2.v1	986.462	450.374	1.1311	0.001725	0.049756	Glyma.12G228300	TEOSINTE BRANCHED 1, cycloidea and PCF transcription factor 3
Glyma.12G231900.Wm82.a2.v1	75.5857	14.4742	2.3846	0.0011619	0.037128	Glyma.12G231900	ATPase, F0 complex, subunit B/B\', bacterial/chloroplast
Glyma.12G233400.Wm82.a2.v1	350.058	20.2711	4.1101	5.3154e-16	4.9617e-13	Glyma.12G233400	TRICHOME BIREFRINGENCE-LIKE 41
Glyma.12G233600.Wm82.a2.v1	3.2977	67.7342	-4.3604	0.00093911	0.032197	Glyma.12G233600	receptor like protein 1
Glyma.12G233700.Wm82.a2.v1	428.228	2938.81	-2.7788	0.00046951	0.018574	Glyma.12G233700	receptor like protein 56
Glyma.12G234500.Wm82.a2.v1	525.09	134.212	1.968	1.0025e-06	0.00012017	Glyma.12G234500	Nodulin MtN3 family protein
Glyma.13G000500.Wm82.a2.v1	37.3686	170.667	-2.1913	4.3475e-05	0.0027905	Glyma.13G000500	Late embryogenesis abundant (LEA) hydroxyproline-rich glycoprotein family
Glyma.13G009100.Wm82.a2.v1	869.05	389.153	1.1591	0.0012808	0.039757	Glyma.13G009100	RING/U-box superfamily protein
Glyma.13G010100.Wm82.a2.v1	356.148	846.866	-1.2497	0.00085932	0.029931	Glyma.13G010100	AMP-dependent synthetase and ligase family protein
Glyma.13G011900.Wm82.a2.v1	485.446	166.849	1.5408	0.00011986	0.0063204	Glyma.13G011900
Glyma.13G023300.Wm82.a2.v1	409.344	152.15	1.4278	0.00062473	0.023386	Glyma.13G023300
Glyma.13G028200.Wm82.a2.v1	819.634	266.674	1.6199	0.0013412	0.041235	Glyma.13G028200	photosystem II reaction center protein A
Glyma.13G030600.Wm82.a2.v1	102.816	21.7997	2.2377	0.00081776	0.028806	Glyma.13G030600	P-loop containing nucleoside triphosphate hydrolases superfamily protein
Glyma.13G034500.Wm82.a2.v1	1805.23	290.543	2.6354	2.7664e-12	1.1927e-09	Glyma.13G034500	Protein kinase protein with adenine nucleotide alpha hydrolases-like domain
Glyma.13G046200.Wm82.a2.v1	229927	74379	1.6282	0.0010267	0.034124	Glyma.13G046200	Ribulose bisphosphate carboxylase (small chain) family protein
Glyma.13G051000.Wm82.a2.v1	2081.74	730.724	1.5104	1.8181e-05	0.0013705	Glyma.13G051000	Pseudouridine synthase/archaeosine transglycosylase-like family protein
Glyma.13G056600.Wm82.a2.v1	59.2476	299.037	-2.3355	5.3263e-06	0.00048785	Glyma.13G056600	UDP-Glycosyltransferase superfamily protein
Glyma.13G058100.Wm82.a2.v1	537.196	188.963	1.5073	0.0001291	0.0066638	Glyma.13G058100	galacturonosyltransferase 13
Glyma.13G070900.Wm82.a2.v1	410.191	104.506	1.9727	4.099e-06	0.00039179	Glyma.13G070900	Peroxidase superfamily protein
Glyma.13G074700.Wm82.a2.v1	22.6883	96.1434	-2.0832	0.0012682	0.039572	Glyma.13G074700	vacuolar protein sorting 26A
Glyma.13G078500.Wm82.a2.v1	495.178	160.511	1.6253	0.00026101	0.011463	Glyma.13G078500	Plant protein of unknown function (DUF869)
Glyma.13G080900.Wm82.a2.v1	618.05	255.031	1.277	0.00078693	0.028069	Glyma.13G080900	ChaC-like family protein
Glyma.13G084000.Wm82.a2.v1	4290.35	870.191	2.3017	0.00012791	0.0066159	Glyma.13G084000	nitrate reductase 1
Glyma.13G088700.Wm82.a2.v1	1386.12	4261.85	-1.6204	0.00016972	0.0082825	Glyma.13G088700	annexin 1
Glyma.13G089100.Wm82.a2.v1	91.5389	14.7873	2.63	0.00010538	0.0056879	Glyma.13G089100	Myosin heavy chain-related protein
Glyma.13G090700.Wm82.a2.v1	615.995	2073.26	-1.7509	5.3793e-05	0.0033101	Glyma.13G090700	glycine-rich protein
Glyma.13G091800.Wm82.a2.v1	958.329	380.303	1.3334	0.00029523	0.012612	Glyma.13G091800	Acyl-CoA N-acyltransferases (NAT) superfamily protein
Glyma.13G093500.Wm82.a2.v1	183.676	49.3549	1.8959	0.00022189	0.010156	Glyma.13G093500	glutamine dumper 3
Glyma.13G094500.Wm82.a2.v1	2308.2	540.184	2.0952	3.3234e-09	7.5547e-07	Glyma.13G094500	Protein kinase superfamily protein with octicosapeptide/Phox/Bem1p domain
Glyma.13G103800.Wm82.a2.v1	21.4637	127.112	-2.5661	2.8262e-05	0.0019682	Glyma.13G103800
Glyma.13G119400.Wm82.a2.v1	0.612277	43.1499	-6.139	1.2082e-05	0.00097803	Glyma.13G119400	late embryogenesis abundant domain-containing protein / LEA domain-containing protein
Glyma.13G120500.Wm82.a2.v1	123.474	15.0133	3.0399	2.2075e-06	0.00023738	Glyma.13G120500	cytochrome P450, family 94, subfamily B, polypeptide 1
Glyma.13G127200.Wm82.a2.v1	4080.7	1794.85	1.185	0.00047726	0.018864	Glyma.13G127200	photosystem II reaction center PSB28 protein
Glyma.13G129500.Wm82.a2.v1	11908.2	3702.93	1.6852	4.8688e-07	6.473e-05	Glyma.13G129500	photosystem I subunit E-2
Glyma.13G133300.Wm82.a2.v1	29.52	0	Inf	5.8941e-05	0.0035339	Glyma.13G133300	Plant protein 1589 of unknown function
Glyma.13G133500.Wm82.a2.v1	29.5003	200.339	-2.7636	4.2106e-05	0.0027206	Glyma.13G133500
Glyma.13G136300.Wm82.a2.v1	1990.62	694.62	1.5189	1.4323e-05	0.0011281	Glyma.13G136300	Homeodomain-like superfamily protein
Glyma.13G140900.Wm82.a2.v1	258.644	71.5134	1.8547	7.6647e-05	0.0043615	Glyma.13G140900	Putative lysine decarboxylase family protein
Glyma.13G142400.Wm82.a2.v1	1685.61	492.948	1.7738	6.1955e-07	7.9946e-05	Glyma.13G142400	Heavy metal transport/detoxification superfamily protein
Glyma.13G147700.Wm82.a2.v1	411.344	169.365	1.2802	0.0016404	0.048012	Glyma.13G147700	permease, cytosine/purines, uracil, thiamine, allantoin family protein
Glyma.13G152100.Wm82.a2.v1	45.3622	153.771	-1.7612	0.00098762	0.033331	Glyma.13G152100
Glyma.13G157000.Wm82.a2.v1	163.87	1.25859	7.0246	1.3086e-10	3.8276e-08	Glyma.13G157000
Glyma.13G163900.Wm82.a2.v1	545.68	83.5567	2.7072	1.278e-10	3.7631e-08	Glyma.13G163900	calcium-binding EF hand family protein
Glyma.13G164000.Wm82.a2.v1	416.749	160.061	1.3806	0.00069453	0.025287	Glyma.13G164000
Glyma.13G165800.Wm82.a2.v1	253.617	595.202	-1.2307	0.0016687	0.04871	Glyma.13G165800	Tetratricopeptide repeat (TPR)-like superfamily protein
Glyma.13G172800.Wm82.a2.v1	104.884	26.1594	2.0034	0.0011337	0.036652	Glyma.13G172800	RAB GTPase homolog A1F
Glyma.13G176200.Wm82.a2.v1	15.2299	145.274	-3.2538	1.442e-07	2.1816e-05	Glyma.13G176200	HSP20-like chaperones superfamily protein
Glyma.13G185200.Wm82.a2.v1	2.93606	49.398	-4.0725	9.9973e-05	0.0054418	Glyma.13G185200	HAL2-like
Glyma.13G204700.Wm82.a2.v1	4135.34	1718.94	1.2665	0.00017165	0.0083581	Glyma.13G204700	starch synthase 3
Glyma.13G204800.Wm82.a2.v1	20452.9	6429.61	1.6695	6.2722e-07	8.0697e-05	Glyma.13G204800	ATPase, F1 complex, gamma subunit protein
Glyma.13G205000.Wm82.a2.v1	1608.83	450.825	1.8354	5.9043e-05	0.0035339	Glyma.13G205000	Protein of unknown function, DUF584
Glyma.13G215000.Wm82.a2.v1	2385.55	668.282	1.8358	1.6818e-07	2.5012e-05	Glyma.13G215000	beta-amylase 3
Glyma.13G215400.Wm82.a2.v1	1816.04	532.77	1.7692	6.8095e-07	8.6847e-05	Glyma.13G215400	NAD(P)-binding Rossmann-fold superfamily protein
Glyma.13G217400.Wm82.a2.v1	286.544	77.13	1.8934	3.2807e-05	0.0022385	Glyma.13G217400	cytochrome P450, family 710, subfamily A, polypeptide 1
Glyma.13G219300.Wm82.a2.v1	1.22455	133.81	-6.7718	6.5304e-14	3.9248e-11	Glyma.13G219300
Glyma.13G220900.Wm82.a2.v1	226.578	692.188	-1.6112	0.00050801	0.019839	Glyma.13G220900	Early-responsive to dehydration stress protein (ERD4)
Glyma.13G221800.Wm82.a2.v1	220.996	24.7671	3.1575	3.7384e-09	8.3682e-07	Glyma.13G221800	Metallo-hydrolase/oxidoreductase superfamily protein
Glyma.13G224300.Wm82.a2.v1	119.014	1867.93	-3.9722	1.2377e-23	3.3937e-20	Glyma.13G224300	Protein kinase superfamily protein
Glyma.13G225000.Wm82.a2.v1	5269.04	2123.74	1.3109	9.1655e-05	0.0050517	Glyma.13G225000	Aldolase-type TIM barrel family protein
Glyma.13G226900.Wm82.a2.v1	213.745	42.1165	2.3434	3.1984e-06	0.00031676	Glyma.13G226900
Glyma.13G227700.Wm82.a2.v1	88.8678	18.8331	2.2384	0.00084958	0.029653	Glyma.13G227700	receptor like protein 51
Glyma.13G227900.Wm82.a2.v1	573.286	166.578	1.7831	7.482e-06	0.00064873	Glyma.13G227900	RING/FYVE/PHD zinc finger superfamily protein
Glyma.13G228400.Wm82.a2.v1	260.554	57.6689	2.1757	3.903e-06	0.0003747	Glyma.13G228400	CBL-interacting protein kinase 12
Glyma.13G231700.Wm82.a2.v1	36.144	141.497	-1.9689	0.00039766	0.01611	Glyma.13G231700	pyruvate decarboxylase-2
Glyma.13G235400.Wm82.a2.v1	51.5816	299.4	-2.5371	1.1958e-07	1.8538e-05	Glyma.13G235400	DNAJ heat shock family protein
Glyma.13G250900.Wm82.a2.v1	529.433	153.86	1.7828	1.0209e-05	0.00084989	Glyma.13G250900	Ribonuclease E inhibitor RraA/Dimethylmenaquinone methyltransferase
Glyma.13G251300.Wm82.a2.v1	316.927	102.572	1.6275	0.00021461	0.009932	Glyma.13G251300	basic helix-loop-helix (bHLH) DNA-binding superfamily protein
Glyma.13G252800.Wm82.a2.v1	146.119	415.365	-1.5072	0.00028504	0.012284	Glyma.13G252800	CBS domain-containing protein with a domain of unknown function (DUF21)
Glyma.13G253600.Wm82.a2.v1	2772.09	437.656	2.6631	1.2624e-13	7.3847e-11	Glyma.13G253600	pyrophosphorylase 6
Glyma.13G254300.Wm82.a2.v1	186.309	786.445	-2.0776	1.9833e-05	0.0014765	Glyma.13G254300	Octicosapeptide/Phox/Bem1p family protein
Glyma.13G255100.Wm82.a2.v1	3.611	40.1376	-3.4745	0.0012908	0.039908	Glyma.13G255100
Glyma.13G255200.Wm82.a2.v1	907.194	18.5182	5.6144	0.00019638	0.009274	Glyma.13G255200	AGAMOUS-like 21
Glyma.13G262200.Wm82.a2.v1	4749.58	2068.93	1.1989	0.00036928	0.015227	Glyma.13G262200	solanesyl diphosphate synthase 1
Glyma.13G264400.Wm82.a2.v1	1524.54	575.242	1.4061	6.4049e-05	0.0037668	Glyma.13G264400	Nodulin MtN3 family protein
Glyma.13G270600.Wm82.a2.v1	142.913	36.543	1.9675	0.00038505	0.015736	Glyma.13G270600	general regulatory factor 9
Glyma.13G275800.Wm82.a2.v1	226.294	890.197	-1.9759	1.4001e-07	2.1254e-05	Glyma.13G275800	early nodulin-like protein 1
Glyma.13G278700.Wm82.a2.v1	92.0886	281.105	-1.61	0.00034462	0.014378	Glyma.13G278700	beta-glucosidase 47
Glyma.13G280600.Wm82.a2.v1	10460	4976.13	1.0718	0.0012131	0.038364	Glyma.13G280600	Peroxisomal membrane 22 kDa (Mpv17/PMP22) family protein
Glyma.13G281700.Wm82.a2.v1	47.8883	197.279	-2.0425	5.2068e-05	0.0032129	Glyma.13G281700	tubulin folding cofactor A (KIESEL)
Glyma.13G282000.Wm82.a2.v1	67631.8	23865.3	1.5028	4.9501e-06	0.00045817	Glyma.13G282000	light-harvesting chlorophyll B-binding protein 3
Glyma.13G283100.Wm82.a2.v1	130.918	489.386	-1.9023	4.1183e-06	0.00039278	Glyma.13G283100	S-locus lectin protein kinase family protein
Glyma.13G283200.Wm82.a2.v1	5.74681	71.5117	-3.6373	2.0125e-05	0.001494	Glyma.13G283200	S-locus lectin protein kinase family protein
Glyma.13G291000.Wm82.a2.v1	510.141	72.276	2.8193	0.00070287	0.025548	Glyma.13G291000	riboflavin kinase/FMN hydrolase
Glyma.13G293500.Wm82.a2.v1	290.174	79.5609	1.8668	4.6762e-05	0.002943	Glyma.13G293500	FASCICLIN-like arabinogalactan 6
Glyma.13G297200.Wm82.a2.v1	177.832	511.277	-1.5236	0.00013994	0.0070977	Glyma.13G297200	Protein of unknown function (DUF1421)
Glyma.13G303600.Wm82.a2.v1	384.703	1004.08	-1.3841	0.00017967	0.0086245	Glyma.13G303600	Adenine nucleotide alpha hydrolases-like superfamily protein
Glyma.13G304500.Wm82.a2.v1	347.238	1105.93	-1.6713	6.1862e-06	0.00055845	Glyma.13G304500	terpene synthase 02
Glyma.13G306600.Wm82.a2.v1	408.929	165.81	1.3023	0.0011704	0.037317	Glyma.13G306600	cyclin p2;1
Glyma.13G309300.Wm82.a2.v1	143.309	512.269	-1.8378	7.2258e-06	0.00063277	Glyma.13G309300	arogenate dehydratase 1
Glyma.13G309400.Wm82.a2.v1	42.9274	142.17	-1.7276	0.0015716	0.046463	Glyma.13G309400
Glyma.13G313000.Wm82.a2.v1	388.98	886.919	-1.1891	0.0013699	0.041854	Glyma.13G313000	transcription factor-related
Glyma.13G321900.Wm82.a2.v1	512.178	132.46	1.9511	1.5279e-06	0.00017232	Glyma.13G321900	C2H2-type zinc finger family protein
Glyma.13G336200.Wm82.a2.v1	9075.46	2685.16	1.757	0.0001669	0.0081816	Glyma.13G336200	triosephosphate isomerase
Glyma.13G344700.Wm82.a2.v1	4008.01	1853.54	1.1126	0.00085959	0.029931	Glyma.13G344700	B-box zinc finger family protein
Glyma.13G347800.Wm82.a2.v1	790.671	8293.75	-3.3909	1.4115e-11	5.4801e-09	Glyma.13G347800	lipoxygenase 1
Glyma.13G354900.Wm82.a2.v1	4205.4	1904.9	1.1425	0.00064516	0.023947	Glyma.13G354900	NADP-malic enzyme 4
Glyma.13G357200.Wm82.a2.v1	4855.35	2211.71	1.1344	0.00083931	0.029365	Glyma.13G357200	ribosomal protein S17
Glyma.13G361200.Wm82.a2.v1	155.756	479.005	-1.6208	6.593e-05	0.0038567	Glyma.13G361200	indole-3-acetic acid 7
Glyma.13G363300.Wm82.a2.v1	0	64.6347	#NAME?	6.3721e-09	1.3505e-06	Glyma.13G363300	Late embryogenesis abundant protein (LEA) family protein
Glyma.13G363700.Wm82.a2.v1	155.848	41.6213	1.9047	0.00039285	0.015959	Glyma.13G363700	aspartate-glutamate racemase family
Glyma.13G364800.Wm82.a2.v1	13.5041	164.376	-3.6055	6.2925e-09	1.3467e-06	Glyma.13G364800	Embryo-specific protein 3, (ATS3)
Glyma.13G369900.Wm82.a2.v1	282.403	40.6336	2.797	9.8298e-09	1.9874e-06	Glyma.13G369900	NRAMP metal ion transporter 6
Glyma.13G370300.Wm82.a2.v1	56.9758	231.843	-2.0247	1.9856e-05	0.0014765	Glyma.13G370300	multidrug resistance-associated protein 11
Glyma.14G003400.Wm82.a2.v1	60421.5	28778.9	1.0701	0.0012315	0.038787	Glyma.14G003400	photosystem I light harvesting complex gene 3
Glyma.14G004200.Wm82.a2.v1	3809	891.544	2.095	0.0013744	0.041903	Glyma.14G004200	FASCICLIN-like arabinogalactan 2
Glyma.14G005500.Wm82.a2.v1	10.6934	161.856	-3.9199	1.0909e-09	2.6738e-07	Glyma.14G005500
Glyma.14G007700.Wm82.a2.v1	181.81	479.959	-1.4005	0.00051893	0.020148	Glyma.14G007700	HEAT SHOCK PROTEIN 89.1
Glyma.14G008000.Wm82.a2.v1	148160	66201.6	1.1622	0.00039768	0.01611	Glyma.14G008000	photosystem II light harvesting complex gene 2.1
Glyma.14G008100.Wm82.a2.v1	398.948	139.43	1.5167	0.00029209	0.012527	Glyma.14G008100	ATPase E1-E2 type family protein / haloacid dehalogenase-like hydrolase family protein
Glyma.14G010900.Wm82.a2.v1	22700.8	8431.9	1.4288	0.00060362	0.022751	Glyma.14G010900	Aldolase superfamily protein
Glyma.14G011800.Wm82.a2.v1	103.978	297.191	-1.5151	0.001557	0.046155	Glyma.14G011800	RING/U-box superfamily protein
Glyma.14G013600.Wm82.a2.v1	0.612277	46.164	-6.2364	0.0015747	0.046491	Glyma.14G013600
Glyma.14G013700.Wm82.a2.v1	616.104	207.437	1.5705	0.00012072	0.006343	Glyma.14G013700
Glyma.14G015700.Wm82.a2.v1	1058.97	426.106	1.3134	0.00098353	0.033244	Glyma.14G015700	CCCH-type zinc fingerfamily protein with RNA-binding domain
Glyma.14G017900.Wm82.a2.v1	243.604	1066.89	-2.1308	2.418e-08	4.4951e-06	Glyma.14G017900	lipid-binding serum glycoprotein family protein
Glyma.14G021800.Wm82.a2.v1	34992.5	12787.8	1.4523	1.2245e-05	0.0009894	Glyma.14G021800	mannose-1-phosphate guanylyltransferase (GDP)s;GDP-galactose:mannose-1-phosphate guanylyltransferases;GDP-galactose:glucose-1-phosphate guanylyltransferases;GDP-galactose:myoinositol-1-phosphate guanylyltransferases;glucose-1-phosphate guanylyltransferase
Glyma.14G031200.Wm82.a2.v1	12125.3	2555.4	2.2464	5.542e-11	1.8282e-08	Glyma.14G031200	PHYTOENE SYNTHASE
Glyma.14G038200.Wm82.a2.v1	2613.08	7159.87	-1.4542	0.0012392	0.038972	Glyma.14G038200	cystatin B
Glyma.14G038300.Wm82.a2.v1	183.051	1358.54	-2.8917	6.5569e-08	1.0938e-05	Glyma.14G038300	cystatin B
Glyma.14G051000.Wm82.a2.v1	543.51	107.742	2.3347	1.9607e-08	3.724e-06	Glyma.14G051000	GDSL-like Lipase/Acylhydrolase superfamily protein
Glyma.14G054100.Wm82.a2.v1	181.844	497.755	-1.4527	0.00034475	0.014378	Glyma.14G054100	Transmembrane amino acid transporter family protein
Glyma.14G056800.Wm82.a2.v1	123.069	526.283	-2.0964	0.001583	0.046642	Glyma.14G056800	ferritin 4
Glyma.14G063700.Wm82.a2.v1	1.22455	36.9924	-4.9169	0.00018448	0.0087974	Glyma.14G063700	HSP20-like chaperones superfamily protein
Glyma.14G063800.Wm82.a2.v1	1.83683	279.177	-7.2478	2.7512e-23	6.7057e-20	Glyma.14G063800	HSP20-like chaperones superfamily protein
Glyma.14G065900.Wm82.a2.v1	1668.71	514.033	1.6988	1.9088e-06	0.00021056	Glyma.14G065900	Glucose-1-phosphate adenylyltransferase family protein
Glyma.14G067000.Wm82.a2.v1	15935.5	7740.96	1.0417	0.0015551	0.046131	Glyma.14G067000	rubisco activase
Glyma.14G068600.Wm82.a2.v1	99.1906	322.863	-1.7026	0.00013752	0.0069995	Glyma.14G068600	Radical SAM superfamily protein
Glyma.14G068700.Wm82.a2.v1	217.781	75.3763	1.5307	0.00099981	0.033561	Glyma.14G068700	Protein kinase superfamily protein
Glyma.14G070300.Wm82.a2.v1	94.1277	260.202	-1.4669	0.0011167	0.036236	Glyma.14G070300	LisH and RanBPM domains containing protein
Glyma.14G071700.Wm82.a2.v1	232.031	592.006	-1.3513	0.00045875	0.018165	Glyma.14G071700	bifunctional nuclease in basal defense response 1
Glyma.14G072300.Wm82.a2.v1	164.613	12.8101	3.6837	1.3442e-09	3.2052e-07	Glyma.14G072300	jasmonic acid carboxyl methyltransferase
Glyma.14G072600.Wm82.a2.v1	51.8752	6.02293	3.1065	0.001394	0.042384	Glyma.14G072600	Glycosyl hydrolase superfamily protein
Glyma.14G082900.Wm82.a2.v1	4.28594	117.721	-4.7796	4.9642e-10	1.2964e-07	Glyma.14G082900	cytochrome P450, family 707, subfamily A, polypeptide 4
Glyma.14G085300.Wm82.a2.v1	28.9847	165.902	-2.517	6.5635e-06	0.00058292	Glyma.14G085300
Glyma.14G087200.Wm82.a2.v1	130.898	1865.49	-3.833	1.3072e-22	2.8676e-19	Glyma.14G087200	Gibberellin-regulated family protein
Glyma.14G090400.Wm82.a2.v1	649.808	79.7378	3.0267	4.182e-13	2.1843e-10	Glyma.14G090400	FAD/NAD(P)-binding oxidoreductase family protein
Glyma.14G093100.Wm82.a2.v1	4586.55	13536.3	-1.5614	0.00021807	0.010018	Glyma.14G093100	metallothionein 2A
Glyma.14G095400.Wm82.a2.v1	496.78	50.7929	3.2899	1.7419e-13	9.7978e-11	Glyma.14G095400	Fatty acid/sphingolipid desaturase
Glyma.14G115900.Wm82.a2.v1	479.93	204.333	1.2319	0.0017079	0.049491	Glyma.14G115900	Myosin heavy chain-related protein
Glyma.14G116000.Wm82.a2.v1	61.9277	192.286	-1.6346	0.0011212	0.036357	Glyma.14G116000	Protein kinase superfamily protein
Glyma.14G118100.Wm82.a2.v1	62.6939	548.227	-3.1284	6.569e-13	3.2382e-10	Glyma.14G118100	Rhodanese/Cell cycle control phosphatase superfamily protein
Glyma.14G118200.Wm82.a2.v1	76.4683	577.351	-2.9165	1.2182e-11	4.9034e-09	Glyma.14G118200	F-box/RNI-like superfamily protein
Glyma.14G123700.Wm82.a2.v1	208.5	70.3445	1.5675	0.0010752	0.035202	Glyma.14G123700	plastid division1
Glyma.14G123900.Wm82.a2.v1	7.81995	57.2626	-2.8724	0.0011397	0.036819	Glyma.14G123900	cytokinin response factor 4
Glyma.14G130600.Wm82.a2.v1	919.043	3456.03	-1.9109	4.0977e-08	7.1059e-06	Glyma.14G130600
Glyma.14G130700.Wm82.a2.v1	958.109	4603.63	-2.2645	9.8312e-11	3.0096e-08	Glyma.14G130700	CHY-type/CTCHY-type/RING-type Zinc finger protein
Glyma.14G132500.Wm82.a2.v1	1115.28	382.96	1.5421	2.4265e-05	0.0017395	Glyma.14G132500	ubiquitin-specific protease 26
Glyma.14G138200.Wm82.a2.v1	251.447	1018.21	-2.0177	9.4686e-08	1.4997e-05	Glyma.14G138200	Major facilitator superfamily protein
Glyma.14G141700.Wm82.a2.v1	19.2652	123.427	-2.6796	1.7199e-05	0.00131	Glyma.14G141700
Glyma.14G150600.Wm82.a2.v1	2665.93	1042.97	1.3539	7.0771e-05	0.0040694	Glyma.14G150600	Pheophorbide a oxygenase family protein with Rieske [2Fe-2S] domain
Glyma.14G153900.Wm82.a2.v1	62.0243	0	Inf	0.00053153	0.020581	Glyma.14G153900	plasma membrane intrinsic protein 3
Glyma.14G156400.Wm82.a2.v1	15.6399	390.608	-4.6424	2.7305e-11	1.0002e-08	Glyma.14G156400	alcohol dehydrogenase 1
Glyma.14G159400.Wm82.a2.v1	96.2778	309.785	-1.686	0.00011071	0.0059018	Glyma.14G159400	Transcription factor jumonji (jmjC) domain-containing protein
Glyma.14G160100.Wm82.a2.v1	60.4865	303.542	-2.3272	0.00048721	0.019188	Glyma.14G160100	Nodulin MtN3 family protein
Glyma.14G162100.Wm82.a2.v1	457.027	3004.34	-2.7167	2.6147e-13	1.4425e-10	Glyma.14G162100	highly ABA-induced PP2C gene 3
Glyma.14G165000.Wm82.a2.v1	101.335	11.8664	3.0942	7.213e-06	0.00063277	Glyma.14G165000	nitrate reductase 1
Glyma.14G168800.Wm82.a2.v1	485.555	202.673	1.2605	0.0016991	0.049333	Glyma.14G168800	ankyrin repeat protein
Glyma.14G177200.Wm82.a2.v1	3777.46	1336.43	1.499	0.0002738	0.01187	Glyma.14G177200	ascorbate peroxidase 4
Glyma.14G181900.Wm82.a2.v1	244.701	53.3989	2.1961	6.2642e-06	0.00056361	Glyma.14G181900
Glyma.14G185700.Wm82.a2.v1	8344.53	3144.95	1.4078	2.5549e-05	0.0018167	Glyma.14G185700	Glutamyl-tRNA reductase family protein
Glyma.14G189500.Wm82.a2.v1	3.06139	232.921	-6.2495	4.3711e-19	5.6404e-16	Glyma.14G189500	Heavy metal transport/detoxification superfamily protein
Glyma.14G206100.Wm82.a2.v1	2421.08	1065.62	1.184	0.00061844	0.02321	Glyma.14G206100	Phototropic-responsive NPH3 family protein
Glyma.14G214800.Wm82.a2.v1	9.90742	171.61	-4.1145	9.5339e-11	2.9665e-08	Glyma.14G214800	HSP20-like chaperones superfamily protein
Glyma.14G219100.Wm82.a2.v1	790.284	3143.89	-1.9921	0.0016912	0.049164	Glyma.14G219100	GAST1 protein homolog 1
Glyma.14G220000.Wm82.a2.v1	858.238	379.902	1.1757	0.0015503	0.046081	Glyma.14G220000	Calcium-dependent lipid-binding (CaLB domain) family protein
Glyma.14G221200.Wm82.a2.v1	235.508	44.9477	2.3895	1.0928e-06	0.00012819	Glyma.14G221200	cinnamyl alcohol dehydrogenase 9
Glyma.14G222600.Wm82.a2.v1	1421.55	3126.93	-1.1373	0.00097872	0.033132	Glyma.14G222600	alpha-amylase-like 2
Glyma.14G223400.Wm82.a2.v1	381.045	1213.31	-1.6709	0.00056797	0.021612	Glyma.14G223400	BTB/POZ domain-containing protein
Glyma.15G002200.Wm82.a2.v1	48.2642	2.1126	4.5139	3.0852e-05	0.0021303	Glyma.15G002200	GA requiring 3
Glyma.15G003400.Wm82.a2.v1	3789.58	1006.34	1.9129	1.675e-05	0.0012848	Glyma.15G003400	CBL-interacting protein kinase 25
Glyma.15G006200.Wm82.a2.v1	9.05883	78.5223	-3.1157	7.2556e-05	0.0041611	Glyma.15G006200	Leucine-rich repeat family protein
Glyma.15G008700.Wm82.a2.v1	216.069	603.292	-1.4814	0.00015218	0.0076043	Glyma.15G008700	SNARE-like superfamily protein
Glyma.15G009900.Wm82.a2.v1	733.402	237.641	1.6258	1.845e-05	0.0013861	Glyma.15G009900
Glyma.15G018100.Wm82.a2.v1	2553.95	349.065	2.8712	1.9395e-07	2.8748e-05	Glyma.15G018100	delta tonoplast integral protein
Glyma.15G026500.Wm82.a2.v1	25606.6	94846.5	-1.8891	2.5678e-05	0.0018207	Glyma.15G026500	lipoxygenase 1
Glyma.15G031400.Wm82.a2.v1	774.816	120.551	2.6842	7.0252e-09	1.4747e-06	Glyma.15G031400	beta glucosidase 15
Glyma.15G031500.Wm82.a2.v1	116.064	10.3378	3.4889	2.233e-07	3.2333e-05	Glyma.15G031500	NAD(P)-binding Rossmann-fold superfamily protein
Glyma.15G041600.Wm82.a2.v1	859.935	304.114	1.4996	5.6487e-05	0.0034372	Glyma.15G041600	DHBP synthase RibB-like alpha/beta domain;GTP cyclohydrolase II
Glyma.15G049600.Wm82.a2.v1	36.776	222.268	-2.5955	7.6734e-07	9.51e-05	Glyma.15G049600
Glyma.15G050600.Wm82.a2.v1	54.9366	294.586	-2.4228	2.3056e-07	3.2949e-05	Glyma.15G050600	Pyridoxal phosphate (PLP)-dependent transferases superfamily protein
Glyma.15G051500.Wm82.a2.v1	255.574	85.8073	1.5746	0.00056008	0.021367	Glyma.15G051500	beta-D-xylosidase 4
Glyma.15G052400.Wm82.a2.v1	29342.7	8693.92	1.7549	2.0236e-07	2.9692e-05	Glyma.15G052400	light harvesting complex photosystem II subunit 6
Glyma.15G055600.Wm82.a2.v1	1473.6	211.664	2.7995	0.00045583	0.018086	Glyma.15G055600	dicarboxylate transport 2.1
Glyma.15G059600.Wm82.a2.v1	15.4179	78.8838	-2.3551	0.00089439	0.030849	Glyma.15G059600	AGAMOUS-like 21
Glyma.15G060600.Wm82.a2.v1	79.3077	437.748	-2.4646	1.5002e-08	2.9253e-06	Glyma.15G060600	Octicosapeptide/Phox/Bem1p family protein
Glyma.15G061300.Wm82.a2.v1	2887.15	1298.5	1.1528	0.00079392	0.028264	Glyma.15G061300	pyrophosphorylase 6
Glyma.15G063000.Wm82.a2.v1	746.204	126.709	2.558	3.3535e-06	0.00032914	Glyma.15G063000	basic helix-loop-helix (bHLH) DNA-binding superfamily protein
Glyma.15G063400.Wm82.a2.v1	729.058	128.282	2.5067	2.8871e-10	8.1195e-08	Glyma.15G063400	Ribonuclease E inhibitor RraA/Dimethylmenaquinone methyltransferase
Glyma.15G066900.Wm82.a2.v1	522.875	168.69	1.6321	6.8749e-05	0.0039745	Glyma.15G066900	Inositol monophosphatase family protein
Glyma.15G072200.Wm82.a2.v1	65.519	225.232	-1.7814	0.00017895	0.0086014	Glyma.15G072200	Protein kinase superfamily protein
Glyma.15G072300.Wm82.a2.v1	17.9154	82.3455	-2.2005	0.0015317	0.045683	Glyma.15G072300	sensitive to freezing 6
Glyma.15G072400.Wm82.a2.v1	336.849	54.6575	2.6236	2.9346e-08	5.2983e-06	Glyma.15G072400	Aluminium induced protein with YGL and LRDR motifs
Glyma.15G073100.Wm82.a2.v1	4.7729	59.4667	-3.6391	6.7643e-05	0.0039255	Glyma.15G073100	Aluminium induced protein with YGL and LRDR motifs
Glyma.15G074000.Wm82.a2.v1	122.799	532.907	-2.1176	2.2603e-07	3.262e-05	Glyma.15G074000	glucan synthase-like 1
Glyma.15G074200.Wm82.a2.v1	58.365	217.771	-1.8996	0.00014154	0.0071626	Glyma.15G074200	phosphate 2
Glyma.15G075200.Wm82.a2.v1	170.403	36.4084	2.2266	3.7605e-05	0.0024794	Glyma.15G075200	VQ motif-containing protein
Glyma.15G076500.Wm82.a2.v1	2095.31	8352.83	-1.9951	7.6805e-09	1.6046e-06	Glyma.15G076500	dormancy-associated protein-like 1
Glyma.15G077700.Wm82.a2.v1	32.0461	415.094	-3.6952	1.2973e-14	9.985e-12	Glyma.15G077700	DNAJ heat shock family protein
Glyma.15G077900.Wm82.a2.v1	87.4607	287.04	-1.7145	0.00017695	0.0085311	Glyma.15G077900	DNAJ heat shock family protein
Glyma.15G084600.Wm82.a2.v1	773.599	261.46	1.565	3.379e-05	0.0022913	Glyma.15G084600	RING/FYVE/PHD zinc finger superfamily protein
Glyma.15G085600.Wm82.a2.v1	195.556	0	Inf	1.2897e-05	0.0010306	Glyma.15G085600
Glyma.15G085700.Wm82.a2.v1	313.246	0	Inf	1.3378e-05	0.0010614	Glyma.15G085700
Glyma.15G086200.Wm82.a2.v1	272.529	100.997	1.4321	0.0011964	0.037905	Glyma.15G086200	plant U-box 17
Glyma.15G087200.Wm82.a2.v1	6486.52	2999.77	1.1126	0.00076631	0.027468	Glyma.15G087200	Aldolase-type TIM barrel family protein
Glyma.15G090300.Wm82.a2.v1	226.956	1034.88	-2.189	1.0932e-08	2.18e-06	Glyma.15G090300	serine carboxypeptidase-like 19
Glyma.15G095000.Wm82.a2.v1	207.193	56.0506	1.8862	0.00013739	0.0069995	Glyma.15G095000	cytochrome P450, family 710, subfamily A, polypeptide 1
Glyma.15G097700.Wm82.a2.v1	861.228	365.024	1.2384	0.00081563	0.028806	Glyma.15G097700	NAD(P)-binding Rossmann-fold superfamily protein
Glyma.15G098100.Wm82.a2.v1	858.598	380.215	1.1752	0.0011763	0.037426	Glyma.15G098100	beta-amylase 3
Glyma.15G105900.Wm82.a2.v1	15.7652	110.8	-2.8131	2.2321e-05	0.0016349	Glyma.15G105900	glucose-6-phosphate/phosphate translocator 2
Glyma.15G106700.Wm82.a2.v1	125.239	12.4064	3.3355	0.00082075	0.028876	Glyma.15G106700	HSP20-like chaperones superfamily protein
Glyma.15G107700.Wm82.a2.v1	425.548	127.021	1.7443	6.9415e-05	0.0040072	Glyma.15G107700	Protein of unknown function, DUF584
Glyma.15G107900.Wm82.a2.v1	25230.7	9698.43	1.3794	3.1098e-05	0.0021419	Glyma.15G107900	ATPase, F1 complex, gamma subunit protein
Glyma.15G108800.Wm82.a2.v1	662.195	76.59	3.112	0.0005961	0.022545	Glyma.15G108800	DNA/RNA polymerases superfamily protein
Glyma.15G109800.Wm82.a2.v1	79.8573	248.338	-1.6368	0.00041866	0.016836	Glyma.15G109800	Peroxisomal membrane 22 kDa (Mpv17/PMP22) family protein
Glyma.15G110200.Wm82.a2.v1	114.039	29.8921	1.9317	0.0013505	0.04144	Glyma.15G110200	aspartic proteinase A1
Glyma.15G115500.Wm82.a2.v1	2648.71	420.942	2.6536	3.2527e-13	1.7403e-10	Glyma.15G115500	Inositol monophosphatase family protein
Glyma.15G118800.Wm82.a2.v1	107.936	310.497	-1.5244	0.00065955	0.024357	Glyma.15G118800	nuclear factor Y, subunit B3
Glyma.15G123000.Wm82.a2.v1	633.203	138.574	2.192	4.1242e-08	7.1237e-06	Glyma.15G123000	Homeodomain-like superfamily protein
Glyma.15G123100.Wm82.a2.v1	2322.25	527.644	2.1379	0.0015814	0.046641	Glyma.15G123100	myb-like HTH transcriptional regulator family protein
Glyma.15G139200.Wm82.a2.v1	1496.27	202.492	2.8854	8.1971e-07	0.00010074	Glyma.15G139200	sequence-specific DNA binding transcription factors
Glyma.15G143700.Wm82.a2.v1	96.8811	3.7309	4.6986	1.1422e-05	0.00092976	Glyma.15G143700	beta-xylosidase 1
Glyma.15G148500.Wm82.a2.v1	261.48	624.157	-1.2552	0.0010855	0.035435	Glyma.15G148500	multidrug resistance-associated protein 4
Glyma.15G150200.Wm82.a2.v1	72.0034	0	Inf	7.2e-07	9.1296e-05	Glyma.15G150200	Protein of unknown function (DUF581)
Glyma.15G152000.Wm82.a2.v1	740.38	1671.98	-1.1752	0.0010096	0.033761	Glyma.15G152000	ethylene-responsive element binding protein
Glyma.15G157700.Wm82.a2.v1	84.4279	537.481	-2.6704	4.8527e-10	1.2749e-07	Glyma.15G157700	S-adenosyl-L-methionine-dependent methyltransferases superfamily protein
Glyma.15G161500.Wm82.a2.v1	119.333	31.6889	1.9129	0.00099361	0.033404	Glyma.15G161500	lectin protein kinase family protein
Glyma.15G173000.Wm82.a2.v1	5.68415	144.687	-4.6699	6.1402e-11	1.9808e-08	Glyma.15G173000
Glyma.15G174200.Wm82.a2.v1	26869.5	9314.93	1.5283	4.8907e-06	0.00045363	Glyma.15G174200	photosystem II subunit X
Glyma.15G177600.Wm82.a2.v1	115.91	338.37	-1.5456	0.00036351	0.015062	Glyma.15G177600	tubulin-tyrosine ligases;tubulin-tyrosine ligases
Glyma.15G178400.Wm82.a2.v1	201.085	1339.6	-2.7359	5.3445e-13	2.7265e-10	Glyma.15G178400	aldehyde dehydrogenase 7B4
Glyma.15G186400.Wm82.a2.v1	85.0599	468.446	-2.4613	1.7146e-08	3.2993e-06	Glyma.15G186400	aspartic proteinase A1
Glyma.15G190500.Wm82.a2.v1	17381.4	44819.4	-1.3666	3.6661e-05	0.002437	Glyma.15G190500	S-adenosylmethionine synthetase family protein
Glyma.15G201100.Wm82.a2.v1	17.7417	179.342	-3.3375	9.115e-09	1.8687e-06	Glyma.15G201100	flavin-dependent monooxygenase 1
Glyma.15G201200.Wm82.a2.v1	81.8052	323.314	-1.9827	9.6889e-06	0.0008159	Glyma.15G201200	Dihydroxyacetone kinase
Glyma.15G213600.Wm82.a2.v1	2599.24	534.387	2.2821	0.0002415	0.010889	Glyma.15G213600	S-locus lectin protein kinase family protein
Glyma.15G217700.Wm82.a2.v1	306.013	901.39	-1.5586	3.5235e-05	0.0023663	Glyma.15G217700	Calcium-binding EF-hand family protein
Glyma.15G218200.Wm82.a2.v1	56.6481	187.659	-1.728	0.00047855	0.018881	Glyma.15G218200	Protein kinase superfamily protein
Glyma.15G218400.Wm82.a2.v1	200.068	19.3722	3.3684	1.2733e-09	3.0754e-07	Glyma.15G218400	HAD superfamily, subfamily IIIB acid phosphatase
Glyma.15G228400.Wm82.a2.v1	284.949	26.6986	3.4159	1.3741e-11	5.4311e-09	Glyma.15G228400
Glyma.15G234300.Wm82.a2.v1	52.7722	1.21373	5.4423	1.8087e-06	0.00020038	Glyma.15G234300	Eukaryotic aspartyl protease family protein
Glyma.15G237000.Wm82.a2.v1	0.549616	63.063	-6.8422	6.82e-08	1.1291e-05	Glyma.15G237000	uridine 5\'-monophosphate synthase / UMP synthase (PYRE-F) (UMPS)
Glyma.15G238200.Wm82.a2.v1	42.5514	298.15	-2.8088	0.00066547	0.024473	Glyma.15G238200	annexin 8
Glyma.15G238400.Wm82.a2.v1	437.393	164.421	1.4115	0.00050827	0.019839	Glyma.15G238400	annexin 4
Glyma.15G238600.Wm82.a2.v1	25471.3	1856.22	3.7784	9.6787e-25	3.2664e-21	Glyma.15G238600
Glyma.15G243400.Wm82.a2.v1	530.79	3512.84	-2.7264	6.13e-14	3.7353e-11	Glyma.15G243400	cytochrome P450, family 72, subfamily A, polypeptide 7
Glyma.15G245100.Wm82.a2.v1	185.165	43.9151	2.076	6.1908e-05	0.0036683	Glyma.15G245100	cytochrome P450, family 72, subfamily A, polypeptide 15
Glyma.15G248900.Wm82.a2.v1	229.095	60.6373	1.9177	8.6386e-05	0.0047975	Glyma.15G248900	interactor of constitutive active rops 1
Glyma.15G261900.Wm82.a2.v1	86557.2	25537.5	1.761	1.5994e-07	2.3868e-05	Glyma.15G261900	phosphoglycerate kinase 1
Glyma.15G262300.Wm82.a2.v1	842.638	348.074	1.2755	0.00054556	0.020924	Glyma.15G262300	Cation efflux family protein
Glyma.15G275600.Wm82.a2.v1	21850.2	9596.8	1.187	0.00034239	0.014331	Glyma.15G275600	Photosystem II 5 kD protein
Glyma.16G012000.Wm82.a2.v1	0	22.3837	#NAME?	0.001013	0.03385	Glyma.16G012000	HSP20-like chaperones superfamily protein
Glyma.16G017600.Wm82.a2.v1	9282.08	3495.29	1.409	2.5332e-05	0.0018042	Glyma.16G017600	photosystem I P subunit
Glyma.16G017700.Wm82.a2.v1	288.64	16.5859	4.1212	0.0010178	0.033959	Glyma.16G017700	basic helix-loop-helix (bHLH) DNA-binding superfamily protein
Glyma.16G021000.Wm82.a2.v1	2.74808	74.2091	-4.7551	5.1101e-07	6.7326e-05	Glyma.16G021000	homeobox 7
Glyma.16G029300.Wm82.a2.v1	11227.6	5258.18	1.0944	0.00099338	0.033404	Glyma.16G029300
Glyma.16G030000.Wm82.a2.v1	1.09923	114.755	-6.7059	2.773e-12	1.1927e-09	Glyma.16G030000	BCL-2-associated athanogene 6
Glyma.16G036000.Wm82.a2.v1	332.124	88.2796	1.9116	0.00027129	0.011808	Glyma.16G036000	calcium exchanger 7
Glyma.16G037900.Wm82.a2.v1	1540.33	7815.52	-2.3431	2.7356e-11	1.0002e-08	Glyma.16G037900
Glyma.16G041700.Wm82.a2.v1	2382.89	699.522	1.7683	0.00021617	0.0099592	Glyma.16G041700	NDH-dependent cyclic electron flow 1
Glyma.16G043400.Wm82.a2.v1	491.753	6343.06	-3.6892	3.232e-23	7.463e-20	Glyma.16G043400	apyrase 2
Glyma.16G044900.Wm82.a2.v1	72446.5	25089.8	1.5298	0.0011966	0.037905	Glyma.16G044900	glyceraldehyde 3-phosphate dehydrogenase A subunit 2
Glyma.16G052000.Wm82.a2.v1	2472.67	101.229	4.6104	0.00081381	0.028794	Glyma.16G052000	PLC-like phosphodiesterases superfamily protein
Glyma.16G067000.Wm82.a2.v1	604.682	135.743	2.1553	7.1073e-08	1.1592e-05	Glyma.16G067000	CCT motif family protein
Glyma.16G076900.Wm82.a2.v1	38.9261	242.227	-2.6376	2.3275e-07	3.3154e-05	Glyma.16G076900	ATP-binding cassette 14
Glyma.16G083500.Wm82.a2.v1	295.728	103.649	1.5126	0.0010041	0.033628	Glyma.16G083500
Glyma.16G091100.Wm82.a2.v1	197.175	53.4006	1.8845	0.00020991	0.0097659	Glyma.16G091100	Calcium-dependent phosphotriesterase superfamily protein
Glyma.16G100100.Wm82.a2.v1	69.5113	1886.73	-4.7625	4.89e-22	9.3278e-19	Glyma.16G100100	Bifunctional inhibitor/lipid-transfer protein/seed storage 2S albumin superfamily protein
Glyma.16G100400.Wm82.a2.v1	526.846	3424.67	-2.7005	7.8545e-07	9.6798e-05	Glyma.16G100400	low-molecular-weight cysteine-rich 69
Glyma.16G101000.Wm82.a2.v1	14.4297	99.92	-2.7917	4.4001e-05	0.0028141	Glyma.16G101000
Glyma.16G105300.Wm82.a2.v1	452.805	96.9103	2.2242	1.9477e-07	2.8772e-05	Glyma.16G105300	S-adenosyl-L-methionine-dependent methyltransferases superfamily protein
Glyma.16G107300.Wm82.a2.v1	2603.98	971.997	1.4217	3.4316e-05	0.0023234	Glyma.16G107300	Pectinacetylesterase family protein
Glyma.16G116300.Wm82.a2.v1	416.319	937.44	-1.171	0.0012571	0.039291	Glyma.16G116300	high mobility group B2
Glyma.16G130900.Wm82.a2.v1	236.063	835.269	-1.8231	2.224e-06	0.00023857	Glyma.16G130900	Serine carboxypeptidase S28 family protein
Glyma.16G138400.Wm82.a2.v1	273.546	80.9972	1.7558	0.00012536	0.0065167	Glyma.16G138400	RAD-like 6
Glyma.16G138500.Wm82.a2.v1	57.0724	5.66321	3.3331	0.00019603	0.0092711	Glyma.16G138500	RAD-like 5
Glyma.16G141200.Wm82.a2.v1	1841.63	501.789	1.8758	1.0504e-07	1.6509e-05	Glyma.16G141200	Protein phosphatase 2C family protein
Glyma.16G145400.Wm82.a2.v1	363.871	18.0239	4.3354	1.6986e-14	1.2217e-11	Glyma.16G145400	tetraspanin6
Glyma.16G147500.Wm82.a2.v1	21.1647	104.818	-2.3082	0.00028653	0.012324	Glyma.16G147500	Integrase-type DNA-binding superfamily protein
Glyma.16G149300.Wm82.a2.v1	1408.1	506.429	1.4753	0.00012803	0.0066159	Glyma.16G149300	cytochrome P450, family 81, subfamily D, polypeptide 4
Glyma.16G165200.Wm82.a2.v1	40714.9	2644.92	3.9443	4.8177e-27	2.3485e-23	Glyma.16G165200	light-harvesting chlorophyll-protein complex II subunit B1
Glyma.16G165500.Wm82.a2.v1	17856.7	3352.54	2.4131	2.0504e-12	9.1793e-10	Glyma.16G165500	light-harvesting chlorophyll-protein complex II subunit B1
Glyma.16G165800.Wm82.a2.v1	15429	2733.52	2.4968	4.511e-13	2.3284e-10	Glyma.16G165800	light-harvesting chlorophyll-protein complex II subunit B1
Glyma.16G172500.Wm82.a2.v1	98.0144	541.18	-2.465	6.3257e-09	1.3472e-06	Glyma.16G172500	multidrug resistance-associated protein 14
Glyma.16G175800.Wm82.a2.v1	9.10717	60.4104	-2.7297	0.0011498	0.036956	Glyma.16G175800	Glycosyl hydrolases family 32 protein
Glyma.16G176000.Wm82.a2.v1	294.607	924.636	-1.6501	6.6455e-05	0.0038823	Glyma.16G176000	UDP-glucosyl transferase 88A1
Glyma.16G179100.Wm82.a2.v1	1246.43	215.034	2.5352	2.3567e-05	0.0017006	Glyma.16G179100	beta-hydroxylase 1
Glyma.16G200100.Wm82.a2.v1	150.072	13.9333	3.429	1.9729e-08	3.7309e-06	Glyma.16G200100	Pyridoxal phosphate (PLP)-dependent transferases superfamily protein
Glyma.16G202500.Wm82.a2.v1	415.759	3849.35	-3.2108	5.8099e-18	6.217e-15	Glyma.16G202500	Embryo-specific protein 3, (ATS3)
Glyma.16G206200.Wm82.a2.v1	0.612277	45.3979	-6.2123	6.4725e-06	0.00057717	Glyma.16G206200	HSP20-like chaperones superfamily protein
Glyma.16G208400.Wm82.a2.v1	13.7691	70.3437	-2.353	0.0014509	0.043871	Glyma.16G208400	chloride channel C
Glyma.16G209800.Wm82.a2.v1	66.1849	384.884	-2.5398	3.2933e-07	4.5293e-05	Glyma.16G209800	alpha-galactosidase 2
Glyma.16G211400.Wm82.a2.v1	43.6363	171.205	-1.9721	0.00024291	0.010908	Glyma.16G211400	Disease resistance protein (TIR-NBS-LRR class) family
Glyma.16G211700.Wm82.a2.v1	324.499	2330.3	-2.8442	3.3327e-14	2.2154e-11	Glyma.16G211700	Kunitz family trypsin and protease inhibitor protein
Glyma.16G217100.Wm82.a2.v1	253.833	72.9954	1.798	9.0329e-05	0.0049912	Glyma.16G217100	Nucleotide-diphospho-sugar transferase family protein
Glyma.16G220200.Wm82.a2.v1	797.614	334.638	1.2531	0.00072415	0.026192	Glyma.16G220200	Protein kinase superfamily protein
Glyma.16G221400.Wm82.a2.v1	316.705	115.876	1.4506	0.00088593	0.030629	Glyma.16G221400	Protein of unknown function (DUF1191)
Glyma.17G006800.Wm82.a2.v1	426.381	158.258	1.4299	0.00042138	0.016914	Glyma.17G006800	Outward rectifying potassium channel protein
Glyma.17G015600.Wm82.a2.v1	5852.42	2319.07	1.3355	6.1298e-05	0.0036392	Glyma.17G015600	ADP glucose pyrophosphorylase large subunit 1
Glyma.17G027600.Wm82.a2.v1	60.8768	245.103	-2.0094	3.2749e-05	0.002238	Glyma.17G027600	multifunctional protein 2
Glyma.17G028200.Wm82.a2.v1	29.2067	150.395	-2.3644	4.4794e-05	0.0028606	Glyma.17G028200	alpha/beta-Hydrolases superfamily protein
Glyma.17G031800.Wm82.a2.v1	1119.34	337.112	1.7314	2.3047e-06	0.00024662	Glyma.17G031800	acyl-activating enzyme 7
Glyma.17G034500.Wm82.a2.v1	316.373	67.5133	2.2284	8.9618e-07	0.00010898	Glyma.17G034500	Protein phosphatase 2C family protein
Glyma.17G034900.Wm82.a2.v1	2384.61	759.029	1.6515	1.9479e-06	0.00021312	Glyma.17G034900	Ca2+-binding protein 1
Glyma.17G035800.Wm82.a2.v1	293.81	724.517	-1.3021	0.00063361	0.023618	Glyma.17G035800	Mevalonate/galactokinase family protein
Glyma.17G035900.Wm82.a2.v1	158.823	46.9714	1.7576	0.00076141	0.027314	Glyma.17G035900
Glyma.17G037000.Wm82.a2.v1	31.2171	122.842	-1.9764	0.0010752	0.035202	Glyma.17G037000	serine carboxypeptidase-like 33
Glyma.17G037900.Wm82.a2.v1	11179.8	3338.69	1.7435	2.9757e-07	4.1578e-05	Glyma.17G037900	lipoamide dehydrogenase 2
Glyma.17G040800.Wm82.a2.v1	1.22455	31.0601	-4.6647	0.00080695	0.028643	Glyma.17G040800	late embryogenesis abundant domain-containing protein / LEA domain-containing protein
Glyma.17G047000.Wm82.a2.v1	2025.72	955.412	1.0842	0.0017057	0.04949	Glyma.17G047000	fatty acid biosynthesis 1
Glyma.17G059700.Wm82.a2.v1	583.557	122.125	2.2565	3.1882e-05	0.0021924	Glyma.17G059700	Ypt/Rab-GAP domain of gyp1p superfamily protein
Glyma.17G065700.Wm82.a2.v1	1289.88	369.516	1.8035	4.6965e-06	0.0004384	Glyma.17G065700	Protein kinase superfamily protein with octicosapeptide/Phox/Bem1p domain
Glyma.17G066900.Wm82.a2.v1	42.6768	4.18033	3.3518	0.0010049	0.033628	Glyma.17G066900	glutamine dumper 3
Glyma.17G069500.Wm82.a2.v1	162.626	3171.03	-4.2853	0.00010467	0.0056699	Glyma.17G069500
Glyma.17G072400.Wm82.a2.v1	35.5944	1030.32	-4.8553	2.0397e-17	2.1145e-14	Glyma.17G072400	heat shock protein 70B
Glyma.17G075200.Wm82.a2.v1	75.0844	276.251	-1.8794	4.6334e-05	0.0029249	Glyma.17G075200	LJRHL1-like 2
Glyma.17G082000.Wm82.a2.v1	221.898	60.9056	1.8653	0.0011697	0.037317	Glyma.17G082000	O-fucosyltransferase family protein
Glyma.17G084300.Wm82.a2.v1	7758.18	3022.74	1.3599	5.8237e-05	0.0035096	Glyma.17G084300	calcium sensing receptor
Glyma.17G089600.Wm82.a2.v1	526.708	211.525	1.3162	0.00086747	0.030157	Glyma.17G089600	1-deoxy-D-xylulose 5-phosphate reductoisomerase
Glyma.17G093900.Wm82.a2.v1	106.21	312.122	-1.5552	0.00049571	0.01947	Glyma.17G093900	response regulator 5
Glyma.17G095000.Wm82.a2.v1	157.81	591.562	-1.9063	1.4305e-06	0.00016301	Glyma.17G095000	BIG PETAL P
Glyma.17G095500.Wm82.a2.v1	12.3422	70.9742	-2.5237	0.0010745	0.035202	Glyma.17G095500	AAA-ATPase 1
Glyma.17G096700.Wm82.a2.v1	1005.57	2509.83	-1.3196	0.00011511	0.0060918	Glyma.17G096700	homeobox 1
Glyma.17G100700.Wm82.a2.v1	16918.8	6771.3	1.3211	0.00029322	0.012551	Glyma.17G100700	Pyridine nucleotide-disulphide oxidoreductase family protein
Glyma.17G101400.Wm82.a2.v1	7.9596	152.605	-4.261	0.00027322	0.011856	Glyma.17G101400	expansin A15
Glyma.17G103300.Wm82.a2.v1	563.71	3.05632	7.527	1.9615e-05	0.0014635	Glyma.17G103300	Plant protein of unknown function (DUF827)
Glyma.17G103900.Wm82.a2.v1	35.6087	128.911	-1.8561	0.00092195	0.031699	Glyma.17G103900	DROUGHT SENSITIVE 1
Glyma.17G108300.Wm82.a2.v1	2579.37	1113.85	1.2115	0.00043378	0.017348	Glyma.17G108300	phosphate transporter 4;5
Glyma.17G111400.Wm82.a2.v1	616.287	171.522	1.8452	2.5456e-06	0.00026911	Glyma.17G111400	Raffinose synthase family protein
Glyma.17G112000.Wm82.a2.v1	494.981	150.887	1.7139	2.024e-05	0.0015	Glyma.17G112000	Calcium-binding EF-hand family protein
Glyma.17G113500.Wm82.a2.v1	174.588	36.5456	2.2562	0.0011407	0.036827	Glyma.17G113500	Nucleoside transporter family protein
Glyma.17G115300.Wm82.a2.v1	1034.61	122.396	3.0795	0.00011719	0.006187	Glyma.17G115300	Major facilitator superfamily protein
Glyma.17G116500.Wm82.a2.v1	16.7535	286.898	-4.098	5.9941e-11	1.948e-08	Glyma.17G116500	aspartate-glutamate racemase family
Glyma.17G122000.Wm82.a2.v1	0	52.4103	#NAME?	1.5558e-07	2.3297e-05	Glyma.17G122000	Oleosin family protein
Glyma.17G122500.Wm82.a2.v1	1013	221.099	2.1959	1.4654e-05	0.001144	Glyma.17G122500	Cyclophilin-like peptidyl-prolyl cis-trans isomerase family protein
Glyma.17G123500.Wm82.a2.v1	10.1437	75.8732	-2.903	0.00018836	0.0089618	Glyma.17G123500	Protein of unknown function, DUF617
Glyma.17G127200.Wm82.a2.v1	466.082	85.6718	2.4437	3.5273e-05	0.0023663	Glyma.17G127200	Protein kinase superfamily protein
Glyma.17G127900.Wm82.a2.v1	216.221	1324.4	-2.6148	1.915e-12	8.6617e-10	Glyma.17G127900
Glyma.17G128500.Wm82.a2.v1	53.0568	212.648	-2.0029	6.716e-05	0.0039026	Glyma.17G128500	RNA-metabolising metallo-beta-lactamase family protein
Glyma.17G130100.Wm82.a2.v1	24912.8	8435.31	1.5624	3.4014e-06	0.0003331	Glyma.17G130100	ATP synthase delta-subunit gene
Glyma.17G132300.Wm82.a2.v1	1886.12	603.017	1.6451	0.0011138	0.03617	Glyma.17G132300	hydroxymethylglutaryl-CoA synthase / HMG-CoA synthase / 3-hydroxy-3-methylglutaryl coenzyme A synthase
Glyma.17G134100.Wm82.a2.v1	3621.62	1484.17	1.287	0.00013257	0.0068053	Glyma.17G134100	cytochrome P450, family 706, subfamily A, polypeptide 4
Glyma.17G134500.Wm82.a2.v1	176.323	426.784	-1.2753	0.0014482	0.043818	Glyma.17G134500	Tetratricopeptide repeat (TPR)-like superfamily protein
Glyma.17G137100.Wm82.a2.v1	38.8921	164.555	-2.081	0.00010935	0.0058505	Glyma.17G137100	Cell cycle regulated microtubule associated protein
Glyma.17G138300.Wm82.a2.v1	610.35	261.51	1.2228	0.001571	0.046463	Glyma.17G138300	Cupredoxin superfamily protein
Glyma.17G138500.Wm82.a2.v1	2057.07	918.022	1.164	0.00072583	0.026231	Glyma.17G138500	Glycosyl hydrolases family 32 protein
Glyma.17G141200.Wm82.a2.v1	1103.74	342.327	1.689	3.811e-06	0.00036667	Glyma.17G141200	Eukaryotic aspartyl protease family protein
Glyma.17G147600.Wm82.a2.v1	5.51049	352.767	-6.0004	2.3914e-05	0.0017228	Glyma.17G147600	expansin-like B1
Glyma.17G148200.Wm82.a2.v1	48.2356	179.163	-1.8931	0.00026832	0.011713	Glyma.17G148200	tRNA/rRNA methyltransferase (SpoU) family protein
Glyma.17G148400.Wm82.a2.v1	296.002	786.688	-1.4102	0.00017527	0.0084914	Glyma.17G148400	ureidoglycine aminohydrolase
Glyma.17G148800.Wm82.a2.v1	51.3113	224.873	-2.1318	1.5618e-05	0.0012064	Glyma.17G148800	Protein kinase superfamily protein
Glyma.17G150100.Wm82.a2.v1	1872.94	159.07	3.5576	3.2062e-07	4.4374e-05	Glyma.17G150100	chloroplast beta-amylase
Glyma.17G151000.Wm82.a2.v1	58.8466	443.329	-2.9133	5.0873e-11	1.6909e-08	Glyma.17G151000	Protein of unknown function (DUF581)
Glyma.17G152600.Wm82.a2.v1	11.0693	98.35	-3.1514	0.0014596	0.044043	Glyma.17G152600	HXXXD-type acyl-transferase family protein
Glyma.17G155000.Wm82.a2.v1	1.16189	36.9467	-4.9909	0.00019526	0.0092511	Glyma.17G155000	Late embryogenesis abundant protein, group 1 protein
Glyma.17G157400.Wm82.a2.v1	89.1185	3.7309	4.5781	4.0634e-08	7.0743e-06	Glyma.17G157400	xyloglucan endotransglucosylase/hydrolase 6
Glyma.17G157700.Wm82.a2.v1	191.77	513.714	-1.4216	0.00026211	0.011499	Glyma.17G157700	Serine carboxypeptidase S28 family protein
Glyma.17G161400.Wm82.a2.v1	172.197	19.4179	3.1486	4.4684e-08	7.6579e-06	Glyma.17G161400	formin homolog 6
Glyma.17G163200.Wm82.a2.v1	515.644	198.895	1.3744	0.00051552	0.020051	Glyma.17G163200	root hair specific 19
Glyma.17G164100.Wm82.a2.v1	1040.22	421.617	1.3029	0.00038696	0.015785	Glyma.17G164100	Subtilase family protein
Glyma.17G164200.Wm82.a2.v1	3.84731	613.799	-7.3178	9.8703e-20	1.3969e-16	Glyma.17G164200	Late embryogenesis abundant protein, group 6
Glyma.17G169100.Wm82.a2.v1	281.771	738.04	-1.3892	0.00021323	0.0098785	Glyma.17G169100	2-oxoglutarate (2OG) and Fe(II)-dependent oxygenase superfamily protein
Glyma.17G174900.Wm82.a2.v1	90.7243	376.629	-2.0536	7.6131e-05	0.0043378	Glyma.17G174900	heat shock factor 4
Glyma.17G175700.Wm82.a2.v1	144.2	35.4647	2.0236	0.00028555	0.012294	Glyma.17G175700	Cyclin-dependent kinase inhibitor family protein
Glyma.17G202700.Wm82.a2.v1	796.216	3742.98	-2.233	2.2416e-10	6.3861e-08	Glyma.17G202700	CHY-type/CTCHY-type/RING-type Zinc finger protein
Glyma.17G211700.Wm82.a2.v1	253.925	660.826	-1.3799	0.00032657	0.013803	Glyma.17G211700	Protein kinase superfamily protein
Glyma.17G211900.Wm82.a2.v1	6251.25	2284.65	1.4522	0.0002409	0.010885	Glyma.17G211900	Myosin heavy chain-related protein
Glyma.17G215400.Wm82.a2.v1	69.2607	4.31491	4.0046	3.4623e-06	0.00033831	Glyma.17G215400
Glyma.17G226600.Wm82.a2.v1	122.742	14.5639	3.0752	0.0001402	0.0071029	Glyma.17G226600	Chalcone-flavanone isomerase family protein
Glyma.17G235100.Wm82.a2.v1	1046.08	229.19	2.1904	2.1761e-05	0.0015992	Glyma.17G235100	interferon-related developmental regulator family protein / IFRD protein family
Glyma.17G237100.Wm82.a2.v1	250.914	4399.2	-4.132	6.773e-28	3.7144e-24	Glyma.17G237100	Gibberellin-regulated family protein
Glyma.17G242200.Wm82.a2.v1	118.416	545.671	-2.2042	6.7094e-08	1.115e-05	Glyma.17G242200	cytochrome P450, family 707, subfamily A, polypeptide 4
Glyma.17G243700.Wm82.a2.v1	1300.48	577.981	1.17	0.00099478	0.033418	Glyma.17G243700	carboxyesterase 13
Glyma.17G251800.Wm82.a2.v1	63.6392	250.54	-1.9771	3.6255e-05	0.0024179	Glyma.17G251800
Glyma.17G252600.Wm82.a2.v1	1892.02	819.57	1.207	0.0013733	0.041898	Glyma.17G252600	Ribosomal protein L31
Glyma.17G256100.Wm82.a2.v1	3207.32	1397.44	1.1986	0.00042865	0.017159	Glyma.17G256100	isopropyl malate isomerase large subunit 1
Glyma.18G003100.Wm82.a2.v1	369.919	1060.19	-1.519	0.001154	0.037009	Glyma.18G003100	indole-3-acetate beta-D-glucosyltransferase
Glyma.18G005000.Wm82.a2.v1	9.29515	301.64	-5.0202	3.1606e-10	8.8322e-08	Glyma.18G005000	Protein of unknown function (DUF 3339)
Glyma.18G013800.Wm82.a2.v1	227.803	1014.92	-2.1555	9.9502e-09	1.9964e-06	Glyma.18G013800	RING/U-box superfamily protein
Glyma.18G014000.Wm82.a2.v1	612.737	223.033	1.458	0.00018207	0.0087206	Glyma.18G014000
Glyma.18G014900.Wm82.a2.v1	7207.95	2321.32	1.6346	1.2178e-06	0.00014135	Glyma.18G014900	homeobox protein 6
Glyma.18G025500.Wm82.a2.v1	6216.1	1047.33	2.5693	2.728e-06	0.00028294	Glyma.18G025500	UDP-glucose pyrophosphorylase 3
Glyma.18G026600.Wm82.a2.v1	271.888	694.726	-1.3534	0.00036848	0.015208	Glyma.18G026600	Double Clp-N motif-containing P-loop nucleoside triphosphate hydrolases superfamily protein
Glyma.18G030400.Wm82.a2.v1	22097.6	10179.5	1.1182	0.0014899	0.044804	Glyma.18G030400	sedoheptulose-bisphosphatase
Glyma.18G031300.Wm82.a2.v1	1513.02	399.459	1.9213	1.177e-07	1.8312e-05	Glyma.18G031300	proline transporter 1
Glyma.18G031400.Wm82.a2.v1	67.9538	9.08011	2.9038	0.00031698	0.013424	Glyma.18G031400	Concanavalin A-like lectin family protein
Glyma.18G035000.Wm82.a2.v1	467.581	1134.45	-1.2787	0.0002767	0.011984	Glyma.18G035000	protein phosphatase 2CA
Glyma.18G036300.Wm82.a2.v1	122.978	328.347	-1.4168	0.0011597	0.037112	Glyma.18G036300	purine biosynthesis 4
Glyma.18G036400.Wm82.a2.v1	320581	125009	1.3587	3.9974e-05	0.0026137	Glyma.18G036400	rubisco activase
Glyma.18G037900.Wm82.a2.v1	2724.83	1136.82	1.2612	0.00024936	0.011096	Glyma.18G037900	TRF-like 9
Glyma.18G038500.Wm82.a2.v1	202.01	66.0288	1.6133	0.00096274	0.032717	Glyma.18G038500	protein kinase 1B
Glyma.18G039400.Wm82.a2.v1	340.295	131.967	1.3666	0.0011994	0.037965	Glyma.18G039400	Protein kinase superfamily protein
Glyma.18G040700.Wm82.a2.v1	9.48313	70.0745	-2.8855	0.00024375	0.010933	Glyma.18G040700	myb domain protein 43
Glyma.18G043600.Wm82.a2.v1	2733.15	1268.79	1.1071	0.0010392	0.034461	Glyma.18G043600	glutamate decarboxylase 4
Glyma.18G044200.Wm82.a2.v1	932.741	256.516	1.8624	6.4139e-07	8.204e-05	Glyma.18G044200	Homeodomain-like superfamily protein
Glyma.18G045900.Wm82.a2.v1	731.647	1712.79	-1.2271	0.00050982	0.019882	Glyma.18G045900	Class I glutamine amidotransferase-like superfamily protein
Glyma.18G049600.Wm82.a2.v1	3761.23	1616.18	1.2186	0.00077494	0.027731	Glyma.18G049600	oxidoreductases, acting on NADH or NADPH, quinone or similar compound as acceptor
Glyma.18G050200.Wm82.a2.v1	88.7962	0	Inf	4.7174e-05	0.0029567	Glyma.18G050200	Protein of unknown function (DUF1191)
Glyma.18G054100.Wm82.a2.v1	21.666	122.032	-2.4938	4.0224e-05	0.0026243	Glyma.18G054100	with no lysine (K) kinase 4
Glyma.18G062300.Wm82.a2.v1	174.014	53.8932	1.691	0.001039	0.034461	Glyma.18G062300	Double Clp-N motif-containing P-loop nucleoside triphosphate hydrolases superfamily protein
Glyma.18G066000.Wm82.a2.v1	405.742	941.519	-1.2144	0.00098151	0.033201	Glyma.18G066000	phosphate transporter 4;1
Glyma.18G071700.Wm82.a2.v1	22.2013	284.61	-3.6803	2.2447e-12	9.8481e-10	Glyma.18G071700	amino acid permease 7
Glyma.18G072800.Wm82.a2.v1	4215.62	137.362	4.9397	0.00083532	0.029248	Glyma.18G072800	BTB/POZ domain-containing protein
Glyma.18G074700.Wm82.a2.v1	371.661	138.528	1.4238	0.00066097	0.024389	Glyma.18G074700
Glyma.18G090900.Wm82.a2.v1	9153.86	2131.94	2.1022	8.368e-10	2.1099e-07	Glyma.18G090900	Eukaryotic aspartyl protease family protein
Glyma.18G092000.Wm82.a2.v1	70.2149	323.94	-2.2059	1.0632e-06	0.00012607	Glyma.18G092000	CCCH-type zinc finger family protein
Glyma.18G094600.Wm82.a2.v1	21.4637	759.253	-5.1446	2.2967e-25	9.1601e-22	Glyma.18G094600	heat shock protein 21
Glyma.18G097300.Wm82.a2.v1	112.274	452.358	-2.0104	1.0829e-06	0.00012771	Glyma.18G097300
Glyma.18G099500.Wm82.a2.v1	1209.92	384.621	1.6534	6.4952e-06	0.00057802	Glyma.18G099500	fatty acid desaturase A
Glyma.18G100500.Wm82.a2.v1	2.44911	100.101	-5.3531	8.1834e-10	2.0753e-07	Glyma.18G100500	cytochrome P450, family 83, subfamily B, polypeptide 1
Glyma.18G104000.Wm82.a2.v1	22.9729	273.601	-3.5741	1.7349e-11	6.6188e-09	Glyma.18G104000	spermidine hydroxycinnamoyl transferase
Glyma.18G111900.Wm82.a2.v1	4290.46	1344.75	1.6738	1.0076e-06	0.00012045	Glyma.18G111900	PHYTOENE SYNTHASE
Glyma.18G114900.Wm82.a2.v1	32060	13613.2	1.2358	0.00019838	0.0093588	Glyma.18G114900	photosystem II subunit P-1
Glyma.18G125300.Wm82.a2.v1	760.213	263.036	1.5311	4.2105e-05	0.0027206	Glyma.18G125300	alpha-amylase-like 3
Glyma.18G127200.Wm82.a2.v1	0	213.998	#NAME?	3.4213e-22	7.1477e-19	Glyma.18G127200	nitrate transporter 1.7
Glyma.18G127300.Wm82.a2.v1	8.13325	63.9627	-2.9753	0.00033316	0.013987	Glyma.18G127300	AMP deaminase, putative / myoadenylate deaminase, putative
Glyma.18G129800.Wm82.a2.v1	39.3791	203.612	-2.3703	5.0411e-06	0.00046367	Glyma.18G129800
Glyma.18G143600.Wm82.a2.v1	35.7054	180.29	-2.3361	1.2532e-05	0.001008	Glyma.18G143600	Copper amine oxidase family protein
Glyma.18G143700.Wm82.a2.v1	85.0599	303.669	-1.836	6.2708e-05	0.0037028	Glyma.18G143700	MATE efflux family protein
Glyma.18G148100.Wm82.a2.v1	179.891	32.0918	2.4868	2.8567e-06	0.00029147	Glyma.18G148100	ROP binding protein kinases 1
Glyma.18G155200.Wm82.a2.v1	250.289	76.8609	1.7033	0.00090996	0.031336	Glyma.18G155200	plant U-box 9
Glyma.18G158700.Wm82.a2.v1	1325.84	574.258	1.2071	0.0006644	0.024454	Glyma.18G158700	Oxidoreductase, zinc-binding dehydrogenase family protein
Glyma.18G158900.Wm82.a2.v1	309.508	111.381	1.4745	0.00063136	0.023554	Glyma.18G158900	GTP cyclohydrolase I
Glyma.18G159900.Wm82.a2.v1	604.763	170.261	1.8286	3.5966e-06	0.00034987	Glyma.18G159900	Integrase-type DNA-binding superfamily protein
Glyma.18G164100.Wm82.a2.v1	57.955	196.874	-1.7643	0.0004174	0.0168	Glyma.18G164100	2-oxoglutarate (2OG) and Fe(II)-dependent oxygenase superfamily protein
Glyma.18G182500.Wm82.a2.v1	139.852	376.44	-1.4285	0.0006202	0.023245	Glyma.18G182500	GRAS family transcription factor
Glyma.18G184000.Wm82.a2.v1	3590.4	1062.55	1.7566	1.4552e-05	0.0011381	Glyma.18G184000
Glyma.18G187600.Wm82.a2.v1	48.4665	492.939	-3.3463	1.5588e-13	8.8815e-11	Glyma.18G187600	NAD(P)-linked oxidoreductase superfamily protein
Glyma.18G188800.Wm82.a2.v1	33.1936	193.457	-2.543	2.1047e-06	0.00022856	Glyma.18G188800	Protein of unknown function (DUF3411)
Glyma.18G190000.Wm82.a2.v1	369.999	4368.75	-3.5616	8.4464e-08	1.3475e-05	Glyma.18G190000	Bifunctional inhibitor/lipid-transfer protein/seed storage 2S albumin superfamily protein
Glyma.18G192100.Wm82.a2.v1	55.9929	3.32632	4.0732	2.254e-05	0.0016482	Glyma.18G192100
Glyma.18G193600.Wm82.a2.v1	12057.5	4646.92	1.3756	3.5647e-05	0.0023877	Glyma.18G193600	high cyclic electron flow 1
Glyma.18G200700.Wm82.a2.v1	36.9926	3.41604	3.4368	0.0016801	0.048913	Glyma.18G200700
Glyma.18G204200.Wm82.a2.v1	363.422	827.542	-1.1872	0.0012429	0.03906	Glyma.18G204200	pyruvate decarboxylase-2
Glyma.18G205800.Wm82.a2.v1	770.704	127.154	2.5996	0.0015934	0.046916	Glyma.18G205800	ferretin 1
Glyma.18G208300.Wm82.a2.v1	317.165	1262.72	-1.9932	9.4628e-08	1.4997e-05	Glyma.18G208300	UDP-glucosyl transferase 73B5
Glyma.18G212200.Wm82.a2.v1	25.7496	148.552	-2.5283	1.1684e-05	0.0009493	Glyma.18G212200	SOS3-interacting protein 1
Glyma.18G215500.Wm82.a2.v1	987.686	358.01	1.4641	6.8758e-05	0.0039745	Glyma.18G215500	Protein kinase superfamily protein
Glyma.18G229300.Wm82.a2.v1	242.354	73.6277	1.7188	0.00025135	0.011152	Glyma.18G229300	NAD-dependent malic enzyme 2
Glyma.18G230500.Wm82.a2.v1	75.2581	226.269	-1.5881	0.00084236	0.029448	Glyma.18G230500	Remorin family protein
Glyma.18G240500.Wm82.a2.v1	368.634	90.1196	2.0323	2.7655e-06	0.00028415	Glyma.18G240500	Haloacid dehalogenase-like hydrolase (HAD) superfamily protein
Glyma.18G241300.Wm82.a2.v1	1374.64	570.568	1.2686	0.00036786	0.015197	Glyma.18G241300	zinc finger protein 1
Glyma.18G242900.Wm82.a2.v1	1912.21	730.625	1.388	6.7031e-05	0.0039004	Glyma.18G242900	serine carboxypeptidase-like 20
Glyma.18G246100.Wm82.a2.v1	2.32379	235.249	-6.6616	4.603e-06	0.00043336	Glyma.18G246100	basic helix-loop-helix (bHLH) DNA-binding superfamily protein
Glyma.18G259700.Wm82.a2.v1	148.443	566.294	-1.9316	1.9373e-06	0.00021303	Glyma.18G259700	FTSH protease 6
Glyma.18G261600.Wm82.a2.v1	5173.49	1416.44	1.8689	7.8961e-06	0.0006806	Glyma.18G261600	Pyridoxal phosphate (PLP)-dependent transferases superfamily protein
Glyma.18G263900.Wm82.a2.v1	2718.04	1225.51	1.1492	0.00082494	0.028977	Glyma.18G263900	Cyclic nucleotide-regulated ion channel family protein
Glyma.18G269300.Wm82.a2.v1	330.647	105.943	1.642	0.00017535	0.0084914	Glyma.18G269300	Malectin/receptor-like protein kinase family protein
Glyma.18G278100.Wm82.a2.v1	9069.02	3738.6	1.2784	0.00012592	0.0065379	Glyma.18G278100	CONSTANS-like 2
Glyma.18G278200.Wm82.a2.v1	254.523	61.7587	2.0431	1.3451e-05	0.0010653	Glyma.18G278200	NSP-interacting kinase 1
Glyma.18G279900.Wm82.a2.v1	651.831	218.445	1.5772	4.5961e-05	0.002914	Glyma.18G279900	TRICHOME BIREFRINGENCE-LIKE 19
Glyma.18G281400.Wm82.a2.v1	9.10717	59.5555	-2.7092	0.0013563	0.041525	Glyma.18G281400	Integrase-type DNA-binding superfamily protein
Glyma.18G284900.Wm82.a2.v1	13.9427	77.3103	-2.4711	0.00073332	0.026458	Glyma.18G284900	BCL-2-associated athanogene 5
Glyma.18G295800.Wm82.a2.v1	340.632	91.7405	1.8926	0.00058994	0.022351	Glyma.18G295800
Glyma.18G297500.Wm82.a2.v1	68.5374	11.5067	2.5744	0.00071873	0.02606	Glyma.18G297500	Regulator of Vps4 activity in the MVB pathway protein
Glyma.18G298900.Wm82.a2.v1	12.0916	245.144	-4.3416	1.4318e-13	8.2655e-11	Glyma.18G298900	PEBP (phosphatidylethanolamine-binding protein) family protein
Glyma.19G000900.Wm82.a2.v1	6729.02	2735.42	1.2986	0.0010411	0.034499	Glyma.19G000900	actin-11
Glyma.19G009700.Wm82.a2.v1	2920.81	1144.92	1.3511	0.0015493	0.046081	Glyma.19G009700	cyclophilin 38
Glyma.19G011400.Wm82.a2.v1	3.48568	386.025	-6.7911	1.0669e-10	3.2282e-08	Glyma.19G011400	HSP20-like chaperones superfamily protein
Glyma.19G019200.Wm82.a2.v1	44.032	248.431	-2.4962	2.3653e-06	0.00025188	Glyma.19G019200	H(+)-ATPase 11
Glyma.19G023200.Wm82.a2.v1	59.8348	252.022	-2.0745	1.0936e-05	0.00089714	Glyma.19G023200	cycling DOF factor 2
Glyma.19G025100.Wm82.a2.v1	130.85	9.61925	3.7658	0.00024182	0.010893	Glyma.19G025100	Uridine diphosphate glycosyltransferase 74E2
Glyma.19G025200.Wm82.a2.v1	14.6177	78.0306	-2.4163	0.00079434	0.028264	Glyma.19G025200	UDP-glycosyltransferase 74 F1
Glyma.19G027400.Wm82.a2.v1	3468.24	1243.88	1.4794	1.3123e-05	0.0010431	Glyma.19G027400
Glyma.19G030900.Wm82.a2.v1	1001.47	407.725	1.2965	0.0004012	0.016238	Glyma.19G030900	plastid transcription factor 1
Glyma.19G035800.Wm82.a2.v1	48.1389	6.1135	2.9771	0.0017099	0.049518	Glyma.19G035800	UDP-glucosyl transferase 85A7
Glyma.19G039700.Wm82.a2.v1	555.371	143.118	1.9562	1.4655e-06	0.00016614	Glyma.19G039700	HXXXD-type acyl-transferase family protein
Glyma.19G041300.Wm82.a2.v1	321.667	68.2768	2.2361	8.2872e-05	0.0046258	Glyma.19G041300	TRICHOME BIREFRINGENCE-LIKE 19
Glyma.19G046600.Wm82.a2.v1	94820.3	23815.3	1.9933	4.8832e-09	1.0659e-06	Glyma.19G046600	Ribulose bisphosphate carboxylase (small chain) family protein
Glyma.19G046800.Wm82.a2.v1	129023	34098.6	1.9198	1.2888e-08	2.5356e-06	Glyma.19G046800	Ribulose bisphosphate carboxylase (small chain) family protein
Glyma.19G047000.Wm82.a2.v1	210.106	1.30344	7.3326	1.474e-14	1.0961e-11	Glyma.19G047000	Ribulose bisphosphate carboxylase (small chain) family protein
Glyma.19G050300.Wm82.a2.v1	50.9353	211.21	-2.0519	4.082e-05	0.0026532	Glyma.19G050300	plastidic GLC translocator
Glyma.19G054700.Wm82.a2.v1	129.053	469.433	-1.863	8.0773e-06	0.00069486	Glyma.19G054700	Disease resistance protein (TIR-NBS-LRR class) family
Glyma.19G069200.Wm82.a2.v1	286.64	959.821	-1.7435	2.7177e-06	0.00028255	Glyma.19G069200	highly ABA-induced PP2C gene 2
Glyma.19G076500.Wm82.a2.v1	232.649	716.474	-1.6228	2.3989e-05	0.0017254	Glyma.19G076500
Glyma.19G087900.Wm82.a2.v1	296.138	108.1	1.4539	0.00095867	0.032604	Glyma.19G087900
Glyma.19G088700.Wm82.a2.v1	55.8049	429.073	-2.9428	9.8781e-11	3.0096e-08	Glyma.19G088700
Glyma.19G089800.Wm82.a2.v1	228.2	1031.46	-2.1763	1.5606e-08	3.0296e-06	Glyma.19G089800	chloride channel B
Glyma.19G095400.Wm82.a2.v1	171.063	490.25	-1.519	0.00013681	0.0069795	Glyma.19G095400	ACT domain repeat 6
Glyma.19G102400.Wm82.a2.v1	133.883	35.6881	1.9075	0.00069006	0.025166	Glyma.19G102400	CCR-like
Glyma.19G105100.Wm82.a2.v1	1521.92	452.274	1.7506	4.6445e-06	0.00043633	Glyma.19G105100	Chalcone and stilbene synthase family protein
Glyma.19G105400.Wm82.a2.v1	25.9376	108.866	-2.0694	0.00067385	0.02474	Glyma.19G105400	GRF zinc finger / Zinc knuckle protein
Glyma.19G106800.Wm82.a2.v1	121170	33170	1.8691	2.7178e-08	4.9271e-06	Glyma.19G106800	glyceraldehyde 3-phosphate dehydrogenase A subunit 2
Glyma.19G108800.Wm82.a2.v1	133.999	38.565	1.7969	0.0010218	0.034015	Glyma.19G108800	NAC domain containing protein 47
Glyma.19G110700.Wm82.a2.v1	1862.44	417.118	2.1587	8.9259e-07	0.00010898	Glyma.19G110700	NDH-dependent cyclic electron flow 1
Glyma.19G112800.Wm82.a2.v1	23.4115	148.553	-2.6657	6.2691e-06	0.00056361	Glyma.19G112800
Glyma.19G114700.Wm82.a2.v1	6447.11	23217.4	-1.8485	2.5731e-07	3.6417e-05	Glyma.19G114700
Glyma.19G123800.Wm82.a2.v1	34701.2	16635.5	1.0607	0.0013816	0.042065	Glyma.19G123800	dicarboxylate diiron protein, putative (Crd1)
Glyma.19G130400.Wm82.a2.v1	275.836	33.667	3.0344	1.4708e-09	3.4692e-07	Glyma.19G130400	VQ motif-containing protein
Glyma.19G131800.Wm82.a2.v1	105.559	22.878	2.206	0.00040281	0.016288	Glyma.19G131800	Glutaredoxin family protein
Glyma.19G134800.Wm82.a2.v1	12.7038	71.5143	-2.493	0.0017126	0.049523	Glyma.19G134800	beta-1,3-glucanase 1
Glyma.19G139300.Wm82.a2.v1	26009.7	8414.46	1.6281	1.2114e-06	0.00014098	Glyma.19G139300	magnesium-chelatase subunit chlH, chloroplast, putative / Mg-protoporphyrin IX chelatase, putative (CHLH)
Glyma.19G140900.Wm82.a2.v1	6.97136	76.3243	-3.4526	0.00017407	0.0084478	Glyma.19G140900	elongation factor family protein
Glyma.19G144100.Wm82.a2.v1	77.2489	362.1	-2.2288	4.6332e-07	6.1973e-05	Glyma.19G144100	Leucine-rich repeat protein kinase family protein
Glyma.19G145800.Wm82.a2.v1	1358.53	593.31	1.1952	0.00063533	0.023662	Glyma.19G145800	Rhodanese/Cell cycle control phosphatase superfamily protein
Glyma.19G146000.Wm82.a2.v1	49.0502	253.869	-2.3718	9.861e-07	0.00011885	Glyma.19G146000	squamosa promoter binding protein-like 9
Glyma.19G152900.Wm82.a2.v1	596.78	183.165	1.7041	1.4859e-05	0.0011538	Glyma.19G152900	oxidoreductase, 2OG-Fe(II) oxygenase family protein
Glyma.19G154400.Wm82.a2.v1	20.8854	116.056	-2.4742	0.00012465	0.0064949	Glyma.19G154400	isopentenyltransferase 3
Glyma.19G154700.Wm82.a2.v1	2435.41	592.684	2.0388	2.5742e-05	0.0018216	Glyma.19G154700	outer envelope membrane protein 7
Glyma.19G159000.Wm82.a2.v1	200.318	57.3584	1.8042	0.00056316	0.021448	Glyma.19G159000	sulfate transporter 3;1
Glyma.19G161400.Wm82.a2.v1	10993.5	4816.26	1.1907	0.00035936	0.01493	Glyma.19G161400	photosystem II reaction center W
Glyma.19G164400.Wm82.a2.v1	107.902	286.499	-1.4088	0.0015708	0.046463	Glyma.19G164400	actin depolymerizing factor 6
Glyma.19G169000.Wm82.a2.v1	86.8574	266.546	-1.6177	0.00030351	0.01294	Glyma.19G169000	multidrug resistance-associated protein 5
Glyma.19G173600.Wm82.a2.v1	709.244	269.195	1.3976	0.0001961	0.0092711	Glyma.19G173600	pyrophosphorylase 4
Glyma.19G177200.Wm82.a2.v1	310.795	736.349	-1.2444	0.00087973	0.030559	Glyma.19G177200	Glutathione S-transferase family protein
Glyma.19G179800.Wm82.a2.v1	349.3	71.6031	2.2864	2.1919e-06	0.00023628	Glyma.19G179800
Glyma.19G182900.Wm82.a2.v1	279.76	104.325	1.4231	0.0015253	0.045584	Glyma.19G182900
Glyma.19G185500.Wm82.a2.v1	4.0353	84.0095	-4.3798	2.9902e-07	4.1648e-05	Glyma.19G185500	Major facilitator superfamily protein
Glyma.19G186100.Wm82.a2.v1	11898.6	1797.94	2.7264	7.7858e-15	6.3257e-12	Glyma.19G186100	gamma tonoplast intrinsic protein
Glyma.19G193900.Wm82.a2.v1	603.252	13.0802	5.5273	2.1199e-08	3.9578e-06	Glyma.19G193900	purple acid phosphatase 22
Glyma.19G194000.Wm82.a2.v1	331.324	78.5706	2.0762	0.00027033	0.011778	Glyma.19G194000	Purple acid phosphatases superfamily protein
Glyma.19G197300.Wm82.a2.v1	115.548	311.984	-1.433	0.001066	0.035163	Glyma.19G197300	TLD-domain containing nucleolar protein
Glyma.19G198500.Wm82.a2.v1	784.33	149.769	2.3887	4.5151e-08	7.7079e-06	Glyma.19G198500	Eukaryotic aspartyl protease family protein
Glyma.19G202900.Wm82.a2.v1	2268.17	296.114	2.9373	6.5936e-10	1.6917e-07	Glyma.19G202900	alpha/beta-Hydrolases superfamily protein
Glyma.19G206300.Wm82.a2.v1	43.7903	377.603	-3.1082	3.3666e-11	1.1969e-08	Glyma.19G206300	Kinase interacting (KIP1-like) family protein
Glyma.19G210400.Wm82.a2.v1	19.2169	89.7167	-2.223	0.00074063	0.0267	Glyma.19G210400	Small nuclear ribonucleoprotein family protein
Glyma.19G213300.Wm82.a2.v1	784.973	174.579	2.1688	2.6019e-08	4.7564e-06	Glyma.19G213300	ethylene response sensor 1
Glyma.19G217700.Wm82.a2.v1	227.794	841.288	-1.8849	7.5375e-07	9.4215e-05	Glyma.19G217700	stachyose synthase
Glyma.19G219100.Wm82.a2.v1	65.7123	757.83	-3.5276	1.471e-16	1.4341e-13	Glyma.19G219100	galactinol synthase 1
Glyma.19G222500.Wm82.a2.v1	832.771	368.076	1.1779	0.0012137	0.038364	Glyma.19G222500	Haloacid dehalogenase-like hydrolase (HAD) superfamily protein
Glyma.19G224800.Wm82.a2.v1	328.025	111.157	1.5612	0.00088322	0.03056	Glyma.19G224800
Glyma.19G228000.Wm82.a2.v1	21.0537	116.37	-2.4666	5.8928e-05	0.0035339	Glyma.19G228000	basic helix-loop-helix (bHLH) DNA-binding superfamily protein
Glyma.19G228200.Wm82.a2.v1	3.06139	47.106	-3.9437	0.00015947	0.0078903	Glyma.19G228200	Galactose oxidase/kelch repeat superfamily protein
Glyma.19G229700.Wm82.a2.v1	110.423	513.89	-2.2184	6.874e-08	1.1338e-05	Glyma.19G229700	Chaperone DnaJ-domain superfamily protein
Glyma.19G230600.Wm82.a2.v1	21.9507	112.775	-2.3611	0.00016733	0.0081934	Glyma.19G230600	Protein phosphatase 2C family protein
Glyma.19G232900.Wm82.a2.v1	92.6185	338.319	-1.869	1.7784e-05	0.0013499	Glyma.19G232900	regulatory particle triple-A ATPase 5A
Glyma.19G240400.Wm82.a2.v1	560.051	2856.74	-2.3507	3.383e-11	1.1969e-08	Glyma.19G240400	copper/zinc superoxide dismutase 1
Glyma.19G241200.Wm82.a2.v1	2045.8	751.352	1.4451	3.8122e-05	0.0025076	Glyma.19G241200	Esterase/lipase/thioesterase family protein
Glyma.19G242300.Wm82.a2.v1	119.193	397.071	-1.7361	4.9047e-05	0.0030479	Glyma.19G242300	O-acetylserine (thiol) lyase (OAS-TL) isoform A1
Glyma.19G258600.Wm82.a2.v1	36.1923	174.985	-2.2735	2.4171e-05	0.0017356	Glyma.19G258600
Glyma.19G260400.Wm82.a2.v1	522.096	1482.33	-1.5055	2.9982e-05	0.0020813	Glyma.19G260400	pseudo-response regulator 5
Glyma.19G260600.Wm82.a2.v1	12491.7	5843.61	1.096	0.0010241	0.034063	Glyma.19G260600	photosystem I P subunit
Glyma.20G012000.Wm82.a2.v1	128.421	326.773	-1.3474	0.0015346	0.045707	Glyma.20G012000	tRNAse Z1
Glyma.20G013600.Wm82.a2.v1	52.7095	171.702	-1.7038	0.00093221	0.032002	Glyma.20G013600	Chaperone DnaJ-domain superfamily protein
Glyma.20G015900.Wm82.a2.v1	42.5174	176.737	-2.0555	7.3403e-05	0.0041987	Glyma.20G015900	17.6 kDa class II heat shock protein
Glyma.20G017000.Wm82.a2.v1	191.775	497.753	-1.376	0.00052246	0.020249	Glyma.20G017000	P-loop containing nucleoside triphosphate hydrolases superfamily protein
Glyma.20G017100.Wm82.a2.v1	510.436	1117.4	-1.1303	0.0014323	0.043367	Glyma.20G017100	sulfate transporter 91
Glyma.20G017200.Wm82.a2.v1	59.1796	226.311	-1.9351	7.9098e-05	0.0044548	Glyma.20G017200	GroES-like family protein
Glyma.20G027900.Wm82.a2.v1	243.425	7.55152	5.0106	1.424e-11	5.4801e-09	Glyma.20G027900	Uncharacterised protein family (UPF0114)
Glyma.20G035200.Wm82.a2.v1	129.081	29.7558	2.117	0.0002514	0.011152	Glyma.20G035200	cycling DOF factor 2
Glyma.20G036500.Wm82.a2.v1	13.2678	84.591	-2.6726	0.00022288	0.010186	Glyma.20G036500	homeobox protein 30
Glyma.20G037400.Wm82.a2.v1	1370.05	444.802	1.623	0.0015148	0.045303	Glyma.20G037400	RING/U-box superfamily protein
Glyma.20G065100.Wm82.a2.v1	147.367	16.4065	3.1671	0.0010011	0.033579	Glyma.20G065100	cytochrome p450 79a2
Glyma.20G065300.Wm82.a2.v1	450.043	160.012	1.4919	0.00022199	0.010156	Glyma.20G065300	Exostosin family protein
Glyma.20G066800.Wm82.a2.v1	191.485	638.032	-1.7364	6.8691e-06	0.00060637	Glyma.20G066800	ERD (early-responsive to dehydration stress) family protein
Glyma.20G094500.Wm82.a2.v1	549.824	1690.51	-1.6204	0.0011495	0.036956	Glyma.20G094500	galactinol synthase 1
Glyma.20G099200.Wm82.a2.v1	34.1962	135.204	-1.9832	0.00040663	0.016428	Glyma.20G099200	2-oxoglutarate dehydrogenase, E1 component
Glyma.20G102600.Wm82.a2.v1	462.02	79.1995	2.5444	3.0469e-09	6.9987e-07	Glyma.20G102600	alpha/beta-Hydrolases superfamily protein
Glyma.20G102700.Wm82.a2.v1	264.049	81.5355	1.6953	0.0002018	0.0095096	Glyma.20G102700	cofactor of nitrate reductase and xanthine dehydrogenase 3
Glyma.20G102900.Wm82.a2.v1	1603.61	647.031	1.3094	0.00024142	0.010889	Glyma.20G102900	myosin 1
Glyma.20G105600.Wm82.a2.v1	235.001	84.4572	1.4764	0.0013916	0.042341	Glyma.20G105600	pentatricopeptide (PPR) repeat-containing protein
Glyma.20G113300.Wm82.a2.v1	6236.32	881.067	2.8234	4.7713e-05	0.0029862	Glyma.20G113300	P-loop containing nucleoside triphosphate hydrolases superfamily protein
Glyma.20G115500.Wm82.a2.v1	1569.4	520.096	1.5934	8.4079e-06	0.00072047	Glyma.20G115500	3-ketoacyl-CoA synthase 6
Glyma.20G118300.Wm82.a2.v1	2.74808	73.5777	-4.7428	3.672e-05	0.0024373	Glyma.20G118300	Protein kinase superfamily protein
Glyma.20G121700.Wm82.a2.v1	314.868	65.2645	2.2704	3.8035e-06	0.00036667	Glyma.20G121700	B-box zinc finger family protein
Glyma.20G122100.Wm82.a2.v1	9.05883	96.1451	-3.4078	2.5638e-06	0.00027039	Glyma.20G122100
Glyma.20G125200.Wm82.a2.v1	1060.8	284.88	1.8967	2.9132e-07	4.0834e-05	Glyma.20G125200	ribose-5-phosphate isomerase 2
Glyma.20G130600.Wm82.a2.v1	4.0353	43.5554	-3.4321	0.00096765	0.032833	Glyma.20G130600	zinc finger protein 4
Glyma.20G132300.Wm82.a2.v1	7.27033	104.953	-3.8516	2.7113e-07	3.8248e-05	Glyma.20G132300	Uncharacterised protein family SERF
Glyma.20G144700.Wm82.a2.v1	23145.4	9636.63	1.2641	0.00015205	0.0076043	Glyma.20G144700	photosystem I subunit D-2
Glyma.20G152100.Wm82.a2.v1	81.9018	264.788	-1.6929	0.00028388	0.012247	Glyma.20G152100	Embryo-specific protein 3, (ATS3)
Glyma.20G158400.Wm82.a2.v1	85.8835	268.605	-1.645	0.00027195	0.011825	Glyma.20G158400	Myosin heavy chain-related protein
Glyma.20G158500.Wm82.a2.v1	24.5251	3022.73	-6.9455	1.968e-14	1.3705e-11	Glyma.20G158500	CAP160 protein
Glyma.20G164500.Wm82.a2.v1	660.915	279.532	1.2415	0.0010673	0.035176	Glyma.20G164500	plastidic pyruvate kinase beta subunit 1
Glyma.20G166800.Wm82.a2.v1	512.409	215.028	1.2528	0.0013527	0.041473	Glyma.20G166800	Duplicated homeodomain-like superfamily protein
Glyma.20G169300.Wm82.a2.v1	64.1888	220.965	-1.7834	0.00024919	0.011096	Glyma.20G169300	Protein of unknown function (DUF3511)
Glyma.20G170000.Wm82.a2.v1	233.376	668.065	-1.5173	5.9015e-05	0.0035339	Glyma.20G170000	gigantea protein (GI)
Glyma.20G171700.Wm82.a2.v1	45.5645	169.049	-1.8915	0.00029681	0.012667	Glyma.20G171700	Pseudouridine synthase family protein
Glyma.20G174800.Wm82.a2.v1	82.2921	250.633	-1.6067	0.00051642	0.020068	Glyma.20G174800	ATP-binding casette family G25
Glyma.20G177800.Wm82.a2.v1	682.346	226.313	1.5922	2.7768e-05	0.001943	Glyma.20G177800	mitochondrial substrate carrier family protein
Glyma.20G179700.Wm82.a2.v1	6041.89	1291.64	2.2258	1.7809e-10	5.1743e-08	Glyma.20G179700	plasma membrane intrinsic protein 2;5
Glyma.20G179800.Wm82.a2.v1	79.7804	251.53	-1.6566	0.00038069	0.015595	Glyma.20G179800	Acyl-CoA N-acyltransferases (NAT) superfamily protein
Glyma.20G195700.Wm82.a2.v1	181.381	496.406	-1.4525	0.00026424	0.01157	Glyma.20G195700	phosphofructokinase 4
Glyma.20G196000.Wm82.a2.v1	835.996	259.618	1.6871	6.4675e-06	0.00057717	Glyma.20G196000	UDP-Glycosyltransferase superfamily protein
Glyma.20G196900.Wm82.a2.v1	18490.8	2500.32	2.8866	2.175e-06	0.00023517	Glyma.20G196900	Fe superoxide dismutase 2
Glyma.20G197000.Wm82.a2.v1	139.837	7.86552	4.1521	4.1264e-10	1.0972e-07	Glyma.20G197000	Integrase-type DNA-binding superfamily protein
Glyma.20G197100.Wm82.a2.v1	73.9852	258.322	-1.8039	9.8371e-05	0.0053613	Glyma.20G197100	heat shock protein 60
Glyma.20G198100.Wm82.a2.v1	607.815	1363.54	-1.1656	0.0010361	0.034411	Glyma.20G198100	plastid transcriptionally active 5
Glyma.20G199000.Wm82.a2.v1	614.982	64.3656	3.2562	0.00077598	0.027746	Glyma.20G199000	Peptidase S41 family protein
Glyma.20G199700.Wm82.a2.v1	145.96	31.4189	2.2159	7.7606e-05	0.004399	Glyma.20G199700	Calcium-dependent lipid-binding (CaLB domain) family protein
Glyma.20G200000.Wm82.a2.v1	22.3749	110.033	-2.298	0.00027876	0.012049	Glyma.20G200000
Glyma.20G203500.Wm82.a2.v1	163.499	28.2272	2.5341	4.4792e-06	0.00042353	Glyma.20G203500	Integrase-type DNA-binding superfamily protein
Glyma.20G204100.Wm82.a2.v1	203.722	39.1042	2.3812	3.5457e-06	0.00034569	Glyma.20G204100	phosphate transporter 1;4
Glyma.20G205400.Wm82.a2.v1	142.084	35.959	1.9823	0.00033478	0.014028	Glyma.20G205400	TPX2 (targeting protein for Xklp2) protein family
Glyma.20G210100.Wm82.a2.v1	349.214	84.8635	2.0409	3.7824e-06	0.00036551	Glyma.20G210100	Eukaryotic aspartyl protease family protein
Glyma.20G217100.Wm82.a2.v1	154.526	3.86547	5.3211	1.0617e-05	0.00088051	Glyma.20G217100	early nodulin-like protein 8
Glyma.20G218100.Wm82.a2.v1	0.549616	65.5793	-6.8987	3.7653e-08	6.6612e-06	Glyma.20G218100	UDP-Glycosyltransferase superfamily protein
Glyma.20G226600.Wm82.a2.v1	5.25985	87.8293	-4.0616	5.4971e-07	7.1565e-05	Glyma.20G226600	Myosin family protein with Dil domain
Glyma.20G231000.Wm82.a2.v1	123.007	17.5305	2.8108	7.1079e-06	0.00062494	Glyma.20G231000	ROP binding protein kinases 2
Glyma.20G231600.Wm82.a2.v1	4739.4	2252.29	1.0733	0.00155	0.046081	Glyma.20G231600	thylakoid lumen 18.3 kDa protein
Glyma.20G237200.Wm82.a2.v1	883.211	2409.42	-1.4479	2.5689e-05	0.0018207	Glyma.20G237200	Dormancy/auxin associated family protein
Glyma.20G243500.Wm82.a2.v1	25723	12311.5	1.0631	0.001419	0.042996	Glyma.20G243500	Transketolase
Glyma.20G249400.Wm82.a2.v1	250.878	645.455	-1.3633	0.00038376	0.015706	Glyma.20G249400
Glyma.U012100.Wm82.a2.v1	1577.22	3550	-1.1704	0.00057235	0.021741	Glyma.U012100	DNAJ homologue 2
Glyma.U013700.Wm82.a2.v1	99.6292	285.51	-1.5189	0.00078932	0.028131	Glyma.U013700	cytochrome P450, family 83, subfamily B, polypeptide 1
Glyma.U013800.Wm82.a2.v1	716.786	267.485	1.4221	0.00019175	0.0091044	Glyma.U013800	GRAS family transcription factor
Glyma.U018300.Wm82.a2.v1	720.705	1833.01	-1.3467	0.00017086	0.0083288	Glyma.U018300	pheophytinase
Glyma.U027900.Wm82.a2.v1	136.377	717.19	-2.3948	4.0836e-09	9.0945e-07	Glyma.U027900	Arabidopsis Inositol phosphorylceramide synthase 1
Glyma.U029700.Wm82.a2.v1	51.263	1.79773	4.8337	3.0881e-05	0.0021303	Glyma.U029700	ARM repeat superfamily protein
Glyma.U034500.Wm82.a2.v1	983.78	2488.48	-1.3389	9.5823e-05	0.0052421	Glyma.U034500	pseudo-response regulator 3
Glyma.U037600.Wm82.a2.v1	142.682	22.8797	2.6407	7.4556e-06	0.00064772	Glyma.U037600	disease resistance family protein / LRR family protein
Novel00094	25.4507	0.449433	5.8235	0.00069626	0.025329	-	-
Novel00115	7.88261	59.5115	-2.9164	0.00074203	0.026728	-	-
Novel00125	408.818	108.953	1.9078	5.4856e-06	0.00049932	-	-
Novel00248	111.937	5.16892	4.4367	2.0982e-09	4.8705e-07	-	-
Novel00278	1.16189	28.8112	-4.6321	0.0015515	0.046087	-	-
Novel00303	194.885	50.6566	1.9438	0.00011093	0.0059065	-	-
Novel00375	0.549616	28.3617	-5.6894	0.00068565	0.025081	-	-
Novel00381	23.2092	254.985	-3.4576	1.4087e-06	0.00016095	-	-
Novel00412	439.615	64.9487	2.7589	3.6428e-10	1.0047e-07	-	-
Novel00440	1.22455	124.151	-6.6637	7.544e-08	1.2213e-05	-	-
Novel00519	270.587	45.4868	2.5726	7.649e-08	1.2338e-05	-	-
Novel00536	137.673	33.8464	2.0242	0.00029321	0.012551	-	-
Novel00572	68.6914	9.43896	2.8634	0.00028286	0.012215	-	-
Novel00582	311.19	97.176	1.6791	0.0001054	0.0056879	-	-
Novel00594	48.8425	210.446	-2.1072	1.7111e-05	0.0013055	-	-
Novel00603	3.2977	78.3437	-4.5703	4.936e-07	6.5228e-05	-	-
Novel00650	4.39693	56.4984	-3.6836	0.00013484	0.0069028	-	-
Novel00662	4.39693	56.7709	-3.6906	0.00011369	0.0060385	-	-
Novel00676	5.44783	93.7142	-4.1045	6.2863e-06	0.000564	-	-
Novel00801	138.752	0	Inf	5.7653e-18	6.217e-15	-	-
Novel00810	0	30.9229	#NAME?	0.00064593	0.023952	-	-
Novel00839	0.612277	55.0172	-6.4896	5.2005e-07	6.8311e-05	-	-
Novel00904	140.421	359.677	-1.3569	0.0013507	0.04144	-	-
