# Supplementary material for: GmNMHC5, A Neoteric Positive Transcription Factor of Flowering and Maturity in Soybean
Source: Plants (Basel). 2020 Jun 25;9(6):792. doi: 10.3390/plants9060792 (PMC7356762; doi:10.3390/plants9060792)
Supplement: Supplementary file 1 [file plants-09-00792-s001.zip › Supplemental files/Table S3 Differentially-expressed genes (DIGs) and their fold-changes (Line 25_vs_Line 32_vs_WT).xls]

## Sheet: O32_LfvsW_Lf_O25_LfvsW_Lf.diffg
Text S4. Differentially-expressed genes (DIGs) and their fold-changes (Line 25_vs_Line 32_vs_WT)
Glyma.01G005000.Wm82.a2.v1	518.303	1495.33	-1.5286	2.3518e-05	0.0016998
Glyma.01G028500.Wm82.a2.v1	17.4284	172.741	-3.3091	0.00020366	0.0095466
Glyma.01G041700.Wm82.a2.v1	84.2686	356.762	-2.0819	0.00029028	0.012469
Glyma.01G043400.Wm82.a2.v1	0.549616	51.5572	-6.5516	3.6201e-06	0.00035138
Glyma.01G077100.Wm82.a2.v1	49.2578	199.979	-2.0214	0.00088104	0.03056
Glyma.01G097000.Wm82.a2.v1	33.131	120.236	-1.8596	0.0016539	0.048374
Glyma.01G099800.Wm82.a2.v1	159.967	1315.94	-3.0402	1.4651e-14	1.0961e-11
Glyma.01G106800.Wm82.a2.v1	1.22455	155.118	-6.985	1.0702e-15	9.7822e-13
Glyma.01G129400.Wm82.a2.v1	127.022	1064.58	-3.0671	4.6295e-09	1.0161e-06
Glyma.01G141900.Wm82.a2.v1	57.8727	209.547	-1.8563	0.00013426	0.0068813
Glyma.01G152500.Wm82.a2.v1	29.0473	133.091	-2.1959	0.00016064	0.0079275
Glyma.01G152700.Wm82.a2.v1	144.075	444.756	-1.6262	7.6789e-05	0.0043639
Glyma.01G155900.Wm82.a2.v1	110.423	324.931	-1.5571	0.00025441	0.01124
Glyma.01G157300.Wm82.a2.v1	61.5463	322.326	-2.3888	1.502e-07	2.2599e-05
Glyma.01G172200.Wm82.a2.v1	76.3233	218.314	-1.5162	0.0012757	0.039704
Glyma.01G186200.Wm82.a2.v1	8.57188	140.509	-4.0349	1.4672e-09	3.4692e-07
Glyma.01G186600.Wm82.a2.v1	1641.41	4473.42	-1.4464	0.0017067	0.04949
Glyma.01G188500.Wm82.a2.v1	152.507	559.202	-1.8745	2.9325e-06	0.00029781
Glyma.01G193000.Wm82.a2.v1	16.9271	80.8186	-2.2554	0.0015008	0.045016
Glyma.01G204700.Wm82.a2.v1	0	25.0354	#NAME?	0.00045247	0.017997
Glyma.01G204800.Wm82.a2.v1	14.1934	2785.43	-7.6165	1.6144e-41	3.5414e-37
Glyma.01G225800.Wm82.a2.v1	151.365	443.679	-1.5515	0.00018054	0.0086565
Glyma.01G231800.Wm82.a2.v1	39.6637	147.202	-1.8919	0.0010572	0.034927
Glyma.01G238600.Wm82.a2.v1	61.5947	485.983	-2.98	1.1002e-11	4.4695e-09
Glyma.01G241400.Wm82.a2.v1	11.6816	77.042	-2.7214	0.0002691	0.011736
Glyma.01G241500.Wm82.a2.v1	128.378	939.738	-2.8719	5.907e-13	2.9788e-10
Glyma.02G013100.Wm82.a2.v1	0	23.0134	#NAME?	0.00081594	0.028806
Glyma.02G018700.Wm82.a2.v1	57.4877	308.203	-2.4226	5.2976e-05	0.0032643
Glyma.02G022300.Wm82.a2.v1	385.34	1352.98	-1.8119	8.5104e-07	0.00010429
Glyma.02G023500.Wm82.a2.v1	39.4417	233.955	-2.5684	3.8718e-07	5.2591e-05
Glyma.02G036800.Wm82.a2.v1	15.1673	279.857	-4.2057	0.0001602	0.0079148
Glyma.02G069500.Wm82.a2.v1	55.6742	1019.99	-4.1954	1.6449e-14	1.2028e-11
Glyma.02G073600.Wm82.a2.v1	96.1239	357.203	-1.8938	1.3631e-05	0.0010756
Glyma.02G078500.Wm82.a2.v1	482.594	1781.21	-1.884	0.0013666	0.041783
Glyma.02G081100.Wm82.a2.v1	22.5629	151.297	-2.7454	2.7411e-06	0.00028296
Glyma.02G104600.Wm82.a2.v1	429.938	2462.73	-2.5181	7.6868e-12	3.1815e-09
Glyma.02G111300.Wm82.a2.v1	104.32	504.271	-2.2732	5.7059e-08	9.6283e-06
Glyma.02G112400.Wm82.a2.v1	697.963	1779.12	-1.3499	0.00015952	0.0078903
Glyma.02G124500.Wm82.a2.v1	1032.26	3015.42	-1.5466	1.0196e-05	0.00084989
Glyma.02G125100.Wm82.a2.v1	430.404	2182.83	-2.3424	9.6421e-09	1.9585e-06
Glyma.02G148400.Wm82.a2.v1	82.7504	246.541	-1.575	0.00082482	0.028977
Glyma.02G179100.Wm82.a2.v1	132.715	1245.95	-3.2308	1.2248e-16	1.2212e-13
Glyma.02G179200.Wm82.a2.v1	40.5553	359.806	-3.1493	2.9847e-11	1.0822e-08
Glyma.02G181200.Wm82.a2.v1	152.213	459.458	-1.5938	0.00011242	0.0059786
Glyma.02G184400.Wm82.a2.v1	55.0476	167.701	-1.6071	0.0016116	0.047294
Glyma.02G195000.Wm82.a2.v1	29.6936	154.351	-2.378	3.4956e-05	0.0023558
Glyma.02G205600.Wm82.a2.v1	1.22455	122.304	-6.6421	6.3784e-13	3.18e-10
Glyma.02G212500.Wm82.a2.v1	162.352	554.565	-1.7722	9.6462e-06	0.00081386
Glyma.02G222600.Wm82.a2.v1	4.16062	140.778	-5.0805	9.0479e-12	3.7099e-09
Glyma.02G229800.Wm82.a2.v1	155.323	390.194	-1.3289	0.0015286	0.045621
Glyma.02G229900.Wm82.a2.v1	46.3021	222.358	-2.2637	5.3644e-06	0.0004893
Glyma.02G230000.Wm82.a2.v1	17.0041	87.9181	-2.3703	0.00053663	0.020707
Glyma.02G243600.Wm82.a2.v1	808.952	2511.18	-1.6342	4.2748e-06	0.00040683
Glyma.02G300400.Wm82.a2.v1	1.16189	31.5992	-4.7653	0.0007178	0.026048
Glyma.02G301700.Wm82.a2.v1	335.007	786.992	-1.2322	0.00099014	0.033348
Glyma.02G303300.Wm82.a2.v1	4.45959	179.074	-5.3275	4.5788e-14	2.9983e-11
Glyma.02G305600.Wm82.a2.v1	168.711	409.344	-1.2788	0.0016641	0.048609
Glyma.03G002600.Wm82.a2.v1	33.8059	372.397	-3.4615	9.1321e-13	4.3081e-10
Glyma.03G005200.Wm82.a2.v1	10.0811	199.429	-4.3062	9.4528e-07	0.00011425
Glyma.03G005300.Wm82.a2.v1	173.469	579.063	-1.739	1.2459e-05	0.0010048
Glyma.03G025600.Wm82.a2.v1	112.51	421.923	-1.9069	4.6918e-06	0.0004384
Glyma.03G040600.Wm82.a2.v1	21.4297	329.424	-3.9423	1.0101e-14	7.914e-12
Glyma.03G069400.Wm82.a2.v1	13.7064	422.381	-4.9456	4.6221e-21	7.5105e-18
Glyma.03G074800.Wm82.a2.v1	20.2875	104.639	-2.3668	0.0002944	0.012589
Glyma.03G121500.Wm82.a2.v1	188.368	1398.39	-2.8921	8.5913e-14	5.0936e-11
Glyma.03G121600.Wm82.a2.v1	27.6205	211.484	-2.9367	5.9092e-08	9.9332e-06
Glyma.03G130100.Wm82.a2.v1	350.233	813.828	-1.2164	0.0013283	0.040867
Glyma.03G137900.Wm82.a2.v1	70.6249	806.432	-3.5133	8.0577e-09	1.6688e-06
Glyma.03G151800.Wm82.a2.v1	5.49616	60.2301	-3.454	0.00015936	0.0078903
Glyma.03G159000.Wm82.a2.v1	1316.05	5551.17	-2.0766	1.0596e-06	0.00012599
Glyma.03G162900.Wm82.a2.v1	266.016	681.902	-1.358	0.00040829	0.016479
Glyma.03G167800.Wm82.a2.v1	23.1752	108.236	-2.2235	0.00038756	0.015788
Glyma.03G186500.Wm82.a2.v1	57.7814	179.93	-1.6388	0.0011238	0.036386
Glyma.03G198700.Wm82.a2.v1	5.38517	46.836	-3.1206	0.0011819	0.037575
Glyma.03G209800.Wm82.a2.v1	185.783	526.255	-1.5021	0.0001731	0.0084101
Glyma.03G213000.Wm82.a2.v1	7.81995	58.8378	-2.9115	0.00081671	0.028806
Glyma.03G213300.Wm82.a2.v1	13.4558	383.95	-4.8346	1.409e-19	1.9318e-16
Glyma.03G216300.Wm82.a2.v1	201.298	1334.64	-2.729	1.0569e-12	4.933e-10
Glyma.03G242900.Wm82.a2.v1	290.135	3458.81	-3.5755	1.0059e-21	1.8388e-18
Glyma.03G260200.Wm82.a2.v1	84.231	451.279	-2.4216	4.2332e-08	7.2833e-06
Glyma.04G014000.Wm82.a2.v1	211.597	1951.03	-3.2048	0.00010521	0.0056879
Glyma.04G017700.Wm82.a2.v1	994.051	2162.51	-1.1213	0.001108	0.036008
Glyma.04G054400.Wm82.a2.v1	14.6803	163.119	-3.474	9.9656e-09	1.9964e-06
Glyma.04G082300.Wm82.a2.v1	3.90998	52.4983	-3.747	0.00017583	0.008496
Glyma.04G082800.Wm82.a2.v1	8.91918	124.191	-3.7995	5.6635e-08	9.5936e-06
Glyma.04G087000.Wm82.a2.v1	41.3895	233.149	-2.4939	7.6251e-07	9.4962e-05
Glyma.04G105900.Wm82.a2.v1	786.797	3455.48	-2.1348	1.8363e-08	3.5027e-06
Glyma.04G106500.Wm82.a2.v1	99.7115	703.783	-2.8193	2.7602e-06	0.00028415
Glyma.04G134100.Wm82.a2.v1	7.52098	114.3	-3.9258	1.0525e-06	0.00012548
Glyma.04G138600.Wm82.a2.v1	64.6901	353.562	-2.4503	6.9569e-08	1.1431e-05
Glyma.04G155900.Wm82.a2.v1	185.783	594.979	-1.6792	2.3411e-05	0.0016977
Glyma.04G168400.Wm82.a2.v1	12.4049	95.6974	-2.9476	0.00042101	0.016914
Glyma.04G184400.Wm82.a2.v1	18.2143	224.827	-3.6257	1.1925e-10	3.559e-08
Glyma.04G193900.Wm82.a2.v1	12.1686	73.9848	-2.6041	0.00055841	0.021341
Glyma.04G198600.Wm82.a2.v1	1875.6	4462.39	-1.2505	0.00021633	0.0099592
Glyma.04G203200.Wm82.a2.v1	133.671	400.4	-1.5828	0.00018541	0.0088322
Glyma.04G213800.Wm82.a2.v1	45.3138	165.722	-1.8707	0.00039624	0.016081
Glyma.04G227000.Wm82.a2.v1	0	45.0814	#NAME?	9.0041e-06	0.00076558
Glyma.04G228000.Wm82.a2.v1	83.0297	239.706	-1.5296	0.0010684	0.035176
Glyma.04G236900.Wm82.a2.v1	266.358	1176.83	-2.1435	9.4028e-09	1.9187e-06
Glyma.04G238200.Wm82.a2.v1	100.139	370.008	-1.8855	1.0717e-05	0.0008855
Glyma.04G255400.Wm82.a2.v1	1031.39	5787.16	-2.4883	3.4173e-12	1.4556e-09
Glyma.05G002800.Wm82.a2.v1	53.2591	176.69	-1.7301	0.00073326	0.026458
Glyma.05G022200.Wm82.a2.v1	103.124	296.795	-1.5251	0.00045501	0.018082
Glyma.05G023800.Wm82.a2.v1	32.721	149.276	-2.1897	7.9215e-05	0.0044556
Glyma.05G029200.Wm82.a2.v1	4.16062	51.9169	-3.6413	0.00059897	0.022607
Glyma.05G031800.Wm82.a2.v1	376.044	952.173	-1.3403	0.00024916	0.011096
Glyma.05G033000.Wm82.a2.v1	151.399	454.337	-1.5854	0.0001297	0.0066865
Glyma.05G042600.Wm82.a2.v1	18.653	95.5154	-2.3563	0.00037745	0.015506
Glyma.05G045800.Wm82.a2.v1	6.12277	442.964	-6.1769	1.0671e-26	4.6815e-23
Glyma.05G048500.Wm82.a2.v1	8.87085	70.6154	-2.9928	0.00015356	0.0076384
Glyma.05G062400.Wm82.a2.v1	98.9256	605.446	-2.6136	5.9958e-10	1.5565e-07
Glyma.05G065800.Wm82.a2.v1	5.51049	756.012	-7.1001	5.3862e-07	7.033e-05
Glyma.05G091600.Wm82.a2.v1	928.353	2173.67	-1.2274	0.00038916	0.015838
Glyma.05G098600.Wm82.a2.v1	99.8225	454.108	-2.1856	6.9227e-07	8.8035e-05
Glyma.05G109500.Wm82.a2.v1	186.997	560.91	-1.5848	4.6098e-05	0.0029184
Glyma.05G129100.Wm82.a2.v1	117.713	897.568	-2.9307	2.6303e-13	1.4425e-10
Glyma.05G147100.Wm82.a2.v1	30.8412	175.255	-2.5065	8.6223e-06	0.0007374
Glyma.05G149900.Wm82.a2.v1	583.009	1797.39	-1.6243	3.6364e-06	0.00035218
Glyma.05G182500.Wm82.a2.v1	23.3489	134.933	-2.5308	2.8112e-05	0.0019608
Glyma.05G199000.Wm82.a2.v1	90.522	550.072	-2.6033	9.4739e-10	2.3483e-07
Glyma.05G199300.Wm82.a2.v1	6.54707	565.712	-6.4331	1.517e-30	1.3311e-26
Glyma.05G201700.Wm82.a2.v1	6.84604	82.8847	-3.5978	6.6288e-06	0.00058752
Glyma.05G216000.Wm82.a2.v1	1411.18	5703.41	-2.0149	0.00010919	0.0058505
Glyma.05G218500.Wm82.a2.v1	339.742	790.013	-1.2174	0.0012472	0.039167
Glyma.05G238200.Wm82.a2.v1	0.549616	32.8112	-5.8996	0.0002053	0.0096024
Glyma.06G021200.Wm82.a2.v1	2633.18	7983.41	-1.6002	0.00013262	0.0068053
Glyma.06G028600.Wm82.a2.v1	1259.2	3718.29	-1.5621	7.3661e-06	0.00064264
Glyma.06G038400.Wm82.a2.v1	9.23249	80.1898	-3.1186	0.00013262	0.0068053
Glyma.06G054700.Wm82.a2.v1	22.264	296.479	-3.7351	7.0019e-13	3.4132e-10
Glyma.06G058600.Wm82.a2.v1	336.559	919.31	-1.4497	9.6977e-05	0.0052985
Glyma.06G062100.Wm82.a2.v1	524.508	1287.17	-1.2952	0.00038713	0.015785
Glyma.06G101200.Wm82.a2.v1	4.83556	60.727	-3.6506	0.00045633	0.018086
Glyma.06G106700.Wm82.a2.v1	185.398	1126.51	-2.6032	0.000206	0.009625
Glyma.06G114900.Wm82.a2.v1	4.39693	79.9646	-4.1848	1.2768e-06	0.00014664
Glyma.06G116400.Wm82.a2.v1	22.5486	622.054	-4.7859	2.0504e-08	3.8442e-06
Glyma.06G129600.Wm82.a2.v1	149.634	504.498	-1.7534	1.481e-05	0.001152
Glyma.06G135100.Wm82.a2.v1	39.0658	140.731	-1.849	0.00094198	0.032262
Glyma.06G151300.Wm82.a2.v1	30.0499	119.922	-1.9967	0.00054676	0.02095
Glyma.06G154400.Wm82.a2.v1	46.2054	299.305	-2.6955	1.3204e-07	2.0184e-05
Glyma.06G158400.Wm82.a2.v1	1513.85	3692.85	-1.2865	0.00015285	0.0076206
Glyma.06G161100.Wm82.a2.v1	105.795	281.105	-1.4098	0.0013975	0.042461
Glyma.06G166800.Wm82.a2.v1	3051.74	8569.32	-1.4895	1.1155e-05	0.0009115
Glyma.06G167000.Wm82.a2.v1	2.81074	446.249	-7.3108	7.6596e-30	4.8007e-26
Glyma.06G170300.Wm82.a2.v1	999.64	11778.5	-3.5586	2.5607e-11	9.6021e-09
Glyma.06G183100.Wm82.a2.v1	1717.81	3654.47	-1.0891	0.0013755	0.041908
Glyma.06G184000.Wm82.a2.v1	11.8696	66.2073	-2.4797	0.0013731	0.041898
Glyma.06G234500.Wm82.a2.v1	42.5944	440.077	-3.369	2.1994e-07	3.1952e-05
Glyma.06G238500.Wm82.a2.v1	663.98	2590.37	-1.9639	3.9234e-08	6.8853e-06
Glyma.06G269500.Wm82.a2.v1	1915.44	6506.22	-1.7641	2.7497e-07	3.8666e-05
Glyma.06G295700.Wm82.a2.v1	31888.8	150737	-2.2409	3.4608e-07	4.7449e-05
Glyma.06G295900.Wm82.a2.v1	23.8985	130.393	-2.4479	5.4879e-05	0.0033537
Glyma.06G296100.Wm82.a2.v1	173.663	509.308	-1.5523	0.00012666	0.0065609
Glyma.06G301500.Wm82.a2.v1	8533.82	30123.3	-1.8196	8.0981e-08	1.2967e-05
Glyma.06G324300.Wm82.a2.v1	1176.53	4075.89	-1.7926	0.00082936	0.029086
Glyma.07G001300.Wm82.a2.v1	1721.62	8810.6	-2.3555	2.3437e-11	8.8641e-09
Glyma.07G007000.Wm82.a2.v1	4232.36	46448.1	-3.4561	2.3065e-21	3.892e-18
Glyma.07G014500.Wm82.a2.v1	17227.9	186743	-3.4382	4.2486e-22	8.4726e-19
Glyma.07G034900.Wm82.a2.v1	1548.17	42829.8	-4.79	1.6622e-35	1.8231e-31
Glyma.07G035600.Wm82.a2.v1	77.5819	247.079	-1.6712	0.00036713	0.015181
Glyma.07G043600.Wm82.a2.v1	64.4484	330.051	-2.3565	1.5041e-07	2.2599e-05
Glyma.07G052100.Wm82.a2.v1	36.6166	654.843	-4.1606	8.1577e-20	1.193e-16
Glyma.07G061500.Wm82.a2.v1	1.77417	419.277	-7.8846	2.9616e-30	2.1656e-26
Glyma.07G067500.Wm82.a2.v1	160.64	393.518	-1.2926	0.0016854	0.049033
Glyma.07G090300.Wm82.a2.v1	47.6233	179.387	-1.9133	0.00024397	0.010933
Glyma.07G090400.Wm82.a2.v1	35.4207	572.815	-4.0154	2.1196e-18	2.4472e-15
Glyma.07G102100.Wm82.a2.v1	72.2737	216.742	-1.5844	0.00088268	0.03056
Glyma.07G109200.Wm82.a2.v1	65.4957	316.699	-2.2736	7.9741e-05	0.0044795
Glyma.07G115200.Wm82.a2.v1	8.30691	154.307	-4.2153	3.6642e-10	1.0047e-07
Glyma.07G121500.Wm82.a2.v1	2.38645	332.877	-7.124	8.8671e-13	4.2286e-10
Glyma.07G136200.Wm82.a2.v1	31.5161	361.514	-3.5199	1.3983e-12	6.4575e-10
Glyma.07G139400.Wm82.a2.v1	274.117	3783.66	-3.7869	1.7277e-14	1.2225e-11
Glyma.07G168500.Wm82.a2.v1	310.251	709.642	-1.1937	0.0016921	0.049164
Glyma.07G200200.Wm82.a2.v1	201.002	1271.12	-2.6608	2.1469e-12	9.5143e-10
Glyma.07G218900.Wm82.a2.v1	207.039	584.822	-1.4981	0.0001262	0.0065447
Glyma.07G222900.Wm82.a2.v1	157.328	414.33	-1.397	0.00067914	0.024913
Glyma.07G250500.Wm82.a2.v1	160.665	837.672	-2.3823	7.0121e-05	0.0040426
Glyma.07G253100.Wm82.a2.v1	243.632	1159.96	-2.2513	3.4034e-09	7.6967e-07
Glyma.07G258700.Wm82.a2.v1	150.165	546.743	-1.8643	0.00053321	0.020611
Glyma.07G265500.Wm82.a2.v1	10.2207	255.044	-4.6412	2.0806e-06	0.00022651
Glyma.07G269400.Wm82.a2.v1	8.13325	86.3456	-3.4082	8.7876e-06	0.00074862
Glyma.08G006600.Wm82.a2.v1	14.2417	203.029	-3.8335	8.2597e-11	2.607e-08
Glyma.08G009100.Wm82.a2.v1	2.26113	179.615	-6.3117	3.6764e-16	3.5064e-13
Glyma.08G024600.Wm82.a2.v1	419.571	1021.59	-1.2838	0.00048819	0.019194
Glyma.08G031400.Wm82.a2.v1	459.145	1626.79	-1.825	0.00042378	0.016995
Glyma.08G037900.Wm82.a2.v1	4.94655	79.7809	-4.0115	2.7892e-06	0.00028562
Glyma.08G056600.Wm82.a2.v1	27.5095	112.729	-2.0349	0.0009006	0.031039
Glyma.08G062300.Wm82.a2.v1	20.7888	241.779	-3.5398	7.0081e-11	2.2443e-08
Glyma.08G068100.Wm82.a2.v1	28.1987	107.469	-1.9302	0.0015331	0.045694
Glyma.08G068700.Wm82.a2.v1	0	52.9935	#NAME?	1.3973e-07	2.1254e-05
Glyma.08G068800.Wm82.a2.v1	0.549616	207.754	-8.5622	1.4667e-20	2.219e-17
Glyma.08G069000.Wm82.a2.v1	4.0353	131.789	-5.0294	4.252e-11	1.424e-08
Glyma.08G073700.Wm82.a2.v1	212.333	647.345	-1.6082	3.6833e-05	0.0024411
Glyma.08G104100.Wm82.a2.v1	390.056	1693.22	-2.118	3.9923e-07	5.406e-05
Glyma.08G106700.Wm82.a2.v1	3.54834	76.9963	-4.4396	6.0439e-07	7.822e-05
Glyma.08G108100.Wm82.a2.v1	4.09796	40.8139	-3.3161	0.0016322	0.047836
Glyma.08G112400.Wm82.a2.v1	641.446	1847.92	-1.5265	2.0539e-05	0.001517
Glyma.08G120200.Wm82.a2.v1	14.9166	120.504	-3.0141	4.0824e-06	0.00039107
Glyma.08G127600.Wm82.a2.v1	4.09796	60.0067	-3.8721	3.5027e-05	0.002357
Glyma.08G143000.Wm82.a2.v1	58.1913	184.512	-1.6648	0.0010768	0.035202
Glyma.08G181000.Wm82.a2.v1	1009.89	3403.17	-1.7527	7.3679e-06	0.00064264
Glyma.08G181700.Wm82.a2.v1	1223.99	3203.56	-1.3881	7.796e-05	0.0044133
Glyma.08G187600.Wm82.a2.v1	133.965	387.541	-1.5325	0.00026596	0.011633
Glyma.08G189600.Wm82.a2.v1	1073.93	44141.7	-5.3612	8.2101e-42	3.5414e-37
Glyma.08G189700.Wm82.a2.v1	0	247.036	#NAME?	2e-24	5.8498e-21
Glyma.08G200000.Wm82.a2.v1	8.24425	453.167	-5.7805	7.6461e-25	2.7955e-21
Glyma.08G209800.Wm82.a2.v1	5.07187	95.9683	-4.242	0.0015011	0.045016
Glyma.08G212000.Wm82.a2.v1	0	166.084	#NAME?	1.3545e-18	1.6507e-15
Glyma.08G215500.Wm82.a2.v1	133.363	437.212	-1.713	0.0011538	0.037009
Glyma.08G217900.Wm82.a2.v1	24.2601	108.324	-2.1587	0.000686	0.025081
Glyma.08G238100.Wm82.a2.v1	2860.81	19422.7	-2.7632	5.8091e-15	4.9012e-12
Glyma.08G242100.Wm82.a2.v1	471.193	1644.57	-1.8033	4.3285e-07	5.8252e-05
Glyma.08G253000.Wm82.a2.v1	726.633	1796.71	-1.3061	0.00020264	0.009525
Glyma.08G268400.Wm82.a2.v1	0.612277	251.037	-8.6795	1.9953e-23	5.1495e-20
Glyma.08G277100.Wm82.a2.v1	13.3304	74.1651	-2.476	0.00086045	0.029937
Glyma.08G284700.Wm82.a2.v1	177.345	545.936	-1.6222	4.3899e-05	0.0028117
Glyma.08G296000.Wm82.a2.v1	92.6525	260.294	-1.4902	0.0009462	0.032366
Glyma.08G299600.Wm82.a2.v1	39.524	220.736	-2.4815	1.667e-05	0.0012809
Glyma.08G311600.Wm82.a2.v1	43.5397	233.282	-2.4217	1.2562e-06	0.00014503
Glyma.08G318900.Wm82.a2.v1	2.99872	173.945	-5.8581	4.6318e-09	1.0161e-06
Glyma.08G331800.Wm82.a2.v1	373.073	1063.82	-1.5117	3.3071e-05	0.002253
Glyma.08G337800.Wm82.a2.v1	43.887	260.248	-2.568	2.3643e-07	3.3569e-05
Glyma.08G342000.Wm82.a2.v1	28.7	120.956	-2.0754	0.00036356	0.015062
Glyma.08G350800.Wm82.a2.v1	3014.94	26062.1	-3.1118	4.2671e-18	4.8003e-15
Glyma.08G363100.Wm82.a2.v1	35.3008	144.868	-2.037	0.00054171	0.02083
Glyma.09G000600.Wm82.a2.v1	29.5826	486.418	-4.0394	1.1241e-09	2.7399e-07
Glyma.09G002300.Wm82.a2.v1	223.18	615.295	-1.4631	0.00016268	0.0080106
Glyma.09G012800.Wm82.a2.v1	9.42047	258.592	-4.7787	5.4842e-14	3.4372e-11
Glyma.09G044200.Wm82.a2.v1	11109.4	25116.4	-1.1768	0.00044374	0.017682
Glyma.09G044500.Wm82.a2.v1	194.351	977.495	-2.3304	2.4814e-09	5.7297e-07
Glyma.09G051400.Wm82.a2.v1	3.42302	159.382	-5.5411	7.6747e-11	2.4399e-08
Glyma.09G060800.Wm82.a2.v1	0	101.763	#NAME?	7.1837e-13	3.4634e-10
Glyma.09G066700.Wm82.a2.v1	162.839	845.779	-2.3768	1.3251e-09	3.1769e-07
Glyma.09G069800.Wm82.a2.v1	1256.46	7637.3	-2.6037	1.2904e-07	1.9795e-05
Glyma.09G070300.Wm82.a2.v1	55.1299	223.799	-2.0213	4.5262e-05	0.0028863
Glyma.09G084600.Wm82.a2.v1	9.84476	78.6163	-2.9974	8.4742e-05	0.0047181
Glyma.09G087200.Wm82.a2.v1	1166.83	2823.36	-1.2748	0.00022094	0.010129
Glyma.09G091900.Wm82.a2.v1	208.076	871.637	-2.0666	7.0897e-08	1.1592e-05
Glyma.09G101100.Wm82.a2.v1	47.7003	213.914	-2.165	0.00068752	0.02511
Glyma.09G104000.Wm82.a2.v1	27.6348	119.61	-2.1138	0.0004122	0.016622
Glyma.09G104200.Wm82.a2.v1	601.832	1769.14	-1.5556	1.1295e-05	0.00092107
Glyma.09G151900.Wm82.a2.v1	448.783	1079.79	-1.2667	0.00063775	0.023714
Glyma.09G154900.Wm82.a2.v1	42.8987	178.352	-2.0557	0.00012315	0.0064473
Glyma.09G155500.Wm82.a2.v1	91.5013	1585.89	-4.1154	5.3526e-15	4.6046e-12
Glyma.09G157900.Wm82.a2.v1	76.0494	450.874	-2.5677	8.0637e-09	1.6688e-06
Glyma.09G163900.Wm82.a2.v1	38.2028	726.99	-4.2502	4.9304e-21	7.7254e-18
Glyma.09G164600.Wm82.a2.v1	154.97	387.362	-1.3217	0.0012792	0.039747
Glyma.09G168900.Wm82.a2.v1	55.3323	437.796	-2.9841	3.8195e-11	1.3161e-08
Glyma.09G171000.Wm82.a2.v1	54.4067	378.821	-2.7997	1.2758e-09	3.0754e-07
Glyma.09G185500.Wm82.a2.v1	3.67366	1281.72	-8.4466	4.6243e-41	6.7627e-37
Glyma.09G196000.Wm82.a2.v1	131.545	932.071	-2.8249	0.00016197	0.0079845
Glyma.09G201700.Wm82.a2.v1	6.5954	57.3084	-3.1192	0.00058079	0.022042
Glyma.09G203200.Wm82.a2.v1	7.09668	56.3655	-2.9896	0.00062577	0.023405
Glyma.09G217700.Wm82.a2.v1	22.0616	109.133	-2.3065	0.00031984	0.013532
Glyma.09G217900.Wm82.a2.v1	54.9223	338.456	-2.6235	1.4342e-08	2.8091e-06
Glyma.09G218500.Wm82.a2.v1	201.967	556.277	-1.4617	0.00020244	0.009525
Glyma.09G237900.Wm82.a2.v1	6.42174	286.047	-5.4771	4.2862e-19	5.6404e-16
Glyma.09G254300.Wm82.a2.v1	154.339	467.509	-1.5989	6.2399e-05	0.0036895
Glyma.09G277000.Wm82.a2.v1	168.75	459.955	-1.4466	0.00044317	0.017676
Glyma.10G008000.Wm82.a2.v1	56.5711	237.055	-2.0671	1.8987e-05	0.0014191
Glyma.10G021300.Wm82.a2.v1	103.235	312.486	-1.5979	0.0010043	0.033628
Glyma.10G045600.Wm82.a2.v1	99.7402	677.592	-2.7642	3.1678e-11	1.1392e-08
Glyma.10G047700.Wm82.a2.v1	408.544	1134.84	-1.4739	6.464e-05	0.0037964
Glyma.10G047800.Wm82.a2.v1	34.2445	124.597	-1.8633	0.0012227	0.038566
Glyma.10G082800.Wm82.a2.v1	45.5018	191.161	-2.0708	5.67e-05	0.0034454
Glyma.10G094000.Wm82.a2.v1	19.3906	201.054	-3.3742	2.0112e-09	4.7186e-07
Glyma.10G130400.Wm82.a2.v1	0.612277	31.8244	-5.6998	0.00024252	0.010902
Glyma.10G176400.Wm82.a2.v1	0	151.701	#NAME?	2.0724e-17	2.1145e-14
Glyma.10G180600.Wm82.a2.v1	866.336	2589.1	-1.5795	6.3209e-06	0.00056595
Glyma.10G193200.Wm82.a2.v1	74.7855	269.466	-1.8493	5.9297e-05	0.0035443
Glyma.10G221500.Wm82.a2.v1	578.048	2206.42	-1.9324	3.8996e-08	6.871e-06
Glyma.10G222200.Wm82.a2.v1	39.1141	180.332	-2.2049	3.8802e-05	0.0025408
Glyma.10G222300.Wm82.a2.v1	67.3272	229.635	-1.7701	0.00022408	0.01023
Glyma.10G236000.Wm82.a2.v1	3.06139	277.014	-6.4996	1.1019e-21	1.9338e-18
Glyma.10G276400.Wm82.a2.v1	128.657	487.504	-1.9219	3.1552e-06	0.00031461
Glyma.11G016600.Wm82.a2.v1	24.7757	165.766	-2.7421	1.2708e-06	0.00014634
Glyma.11G019000.Wm82.a2.v1	29.6596	168.061	-2.5024	6.1219e-06	0.00055378
Glyma.11G024100.Wm82.a2.v1	85.3822	517.082	-2.5984	8.7181e-10	2.1732e-07
Glyma.11G029600.Wm82.a2.v1	111.214	460.85	-2.051	1.1256e-06	0.00013169
Glyma.11G038300.Wm82.a2.v1	2.44911	315.764	-7.0104	1.5885e-24	4.9779e-21
Glyma.11G053400.Wm82.a2.v1	1861.55	7072.7	-1.9258	0.00018854	0.0089618
Glyma.11G073000.Wm82.a2.v1	59.8742	357.97	-2.5798	2.6988e-08	4.9131e-06
Glyma.11G085900.Wm82.a2.v1	11.8069	172.465	-3.8686	3.8182e-10	1.0405e-07
Glyma.11G088600.Wm82.a2.v1	836.901	2941.92	-1.8136	7.2248e-07	9.1347e-05
Glyma.11G109100.Wm82.a2.v1	309.108	863.44	-1.482	0.00027745	0.012005
Glyma.11G122700.Wm82.a2.v1	718.043	2198.26	-1.6142	3.0443e-06	0.00030576
Glyma.11G130300.Wm82.a2.v1	2395.73	8403.23	-1.8105	4.3095e-05	0.0027723
Glyma.11G131200.Wm82.a2.v1	414.212	1793.12	-2.114	4.331e-09	9.5966e-07
Glyma.11G133400.Wm82.a2.v1	6.42174	49.4437	-2.9447	0.0014805	0.044643
Glyma.11G147100.Wm82.a2.v1	125.803	724.971	-2.5268	4.2676e-10	1.1279e-07
Glyma.11G149900.Wm82.a2.v1	197.146	931.36	-2.2401	5.7861e-09	1.2505e-06
Glyma.11G150300.Wm82.a2.v1	335.834	1715.41	-2.3527	3.2059e-10	8.902e-08
Glyma.11G150400.Wm82.a2.v1	1187.23	5691.36	-2.2612	6.5526e-08	1.0938e-05
Glyma.11G151800.Wm82.a2.v1	1681.44	10969.2	-2.7057	2.7203e-14	1.8361e-11
Glyma.11G213800.Wm82.a2.v1	67.9878	308.254	-2.1808	2.1763e-06	0.00023517
Glyma.11G216300.Wm82.a2.v1	7.03402	61.669	-3.1321	0.0002564	0.011313
Glyma.11G227400.Wm82.a2.v1	32.5813	124.955	-1.9393	0.00095685	0.032596
Glyma.11G235600.Wm82.a2.v1	47.729	169.769	-1.8306	0.00033256	0.013976
Glyma.11G248400.Wm82.a2.v1	131.935	498.021	-1.9164	2.5787e-06	0.00027131
Glyma.11G252100.Wm82.a2.v1	140.464	363.403	-1.3714	0.0010777	0.035205
Glyma.11G254300.Wm82.a2.v1	377.214	1012.95	-1.4251	8.0767e-05	0.0045255
Glyma.12G001600.Wm82.a2.v1	2.19847	45.1719	-4.3609	0.00013931	0.0070824
Glyma.12G054500.Wm82.a2.v1	412.091	1503.47	-1.8673	2.0467e-07	2.9932e-05
Glyma.12G054800.Wm82.a2.v1	51.9719	326.095	-2.6495	1.764e-08	3.3795e-06
Glyma.12G066900.Wm82.a2.v1	7.15934	71.334	-3.3167	4.5598e-05	0.002898
Glyma.12G072500.Wm82.a2.v1	298.592	941.426	-1.6567	9.3062e-06	0.00078973
Glyma.12G092900.Wm82.a2.v1	130.046	655.438	-2.3334	1.1118e-08	2.2071e-06
Glyma.12G099700.Wm82.a2.v1	96.7881	407.317	-2.0733	0.00013165	0.0067791
Glyma.12G102900.Wm82.a2.v1	15.4662	295.943	-4.2581	6.2873e-15	5.2046e-12
Glyma.12G103100.Wm82.a2.v1	17.3657	104.187	-2.5849	9.4574e-05	0.005193
Glyma.12G117900.Wm82.a2.v1	133.512	415.232	-1.6369	9.5827e-05	0.0052421
Glyma.12G133400.Wm82.a2.v1	1.64885	40.5896	-4.6216	0.00031699	0.013424
Glyma.12G135100.Wm82.a2.v1	1812.77	4152.5	-1.1958	0.00051472	0.020037
Glyma.12G201100.Wm82.a2.v1	157.198	383.676	-1.2873	0.0015819	0.046641
Glyma.12G215000.Wm82.a2.v1	10.4427	340.254	-5.026	7.6816e-19	9.629e-16
Glyma.12G217300.Wm82.a2.v1	251.809	3107.05	-3.6251	3.9722e-11	1.3509e-08
Glyma.12G217400.Wm82.a2.v1	5919.24	98900	-4.0625	3.1238e-13	1.692e-10
Glyma.12G225500.Wm82.a2.v1	224.043	1153.55	-2.3642	4.0014e-10	1.077e-07
Glyma.12G233600.Wm82.a2.v1	3.2977	67.7342	-4.3604	0.00093911	0.032197
Glyma.12G233700.Wm82.a2.v1	428.228	2938.81	-2.7788	0.00046951	0.018574
Glyma.13G000500.Wm82.a2.v1	37.3686	170.667	-2.1913	4.3475e-05	0.0027905
Glyma.13G010100.Wm82.a2.v1	356.148	846.866	-1.2497	0.00085932	0.029931
Glyma.13G056600.Wm82.a2.v1	59.2476	299.037	-2.3355	5.3263e-06	0.00048785
Glyma.13G088700.Wm82.a2.v1	1386.12	4261.85	-1.6204	0.00016972	0.0082825
Glyma.13G090700.Wm82.a2.v1	615.995	2073.26	-1.7509	5.3793e-05	0.0033101
Glyma.13G103800.Wm82.a2.v1	21.4637	127.112	-2.5661	2.8262e-05	0.0019682
Glyma.13G119400.Wm82.a2.v1	0.612277	43.1499	-6.139	1.2082e-05	0.00097803
Glyma.13G133500.Wm82.a2.v1	29.5003	200.339	-2.7636	4.2106e-05	0.0027206
Glyma.13G152100.Wm82.a2.v1	45.3622	153.771	-1.7612	0.00098762	0.033331
Glyma.13G165800.Wm82.a2.v1	253.617	595.202	-1.2307	0.0016687	0.04871
Glyma.13G176200.Wm82.a2.v1	15.2299	145.274	-3.2538	1.442e-07	2.1816e-05
Glyma.13G185200.Wm82.a2.v1	2.93606	49.398	-4.0725	9.9973e-05	0.0054418
Glyma.13G219300.Wm82.a2.v1	1.22455	133.81	-6.7718	6.5304e-14	3.9248e-11
Glyma.13G220900.Wm82.a2.v1	226.578	692.188	-1.6112	0.00050801	0.019839
Glyma.13G224300.Wm82.a2.v1	119.014	1867.93	-3.9722	1.2377e-23	3.3937e-20
Glyma.13G231700.Wm82.a2.v1	36.144	141.497	-1.9689	0.00039766	0.01611
Glyma.13G235400.Wm82.a2.v1	51.5816	299.4	-2.5371	1.1958e-07	1.8538e-05
Glyma.13G252800.Wm82.a2.v1	146.119	415.365	-1.5072	0.00028504	0.012284
Glyma.13G254300.Wm82.a2.v1	186.309	786.445	-2.0776	1.9833e-05	0.0014765
Glyma.13G275800.Wm82.a2.v1	226.294	890.197	-1.9759	1.4001e-07	2.1254e-05
Glyma.13G278700.Wm82.a2.v1	92.0886	281.105	-1.61	0.00034462	0.014378
Glyma.13G281700.Wm82.a2.v1	47.8883	197.279	-2.0425	5.2068e-05	0.0032129
Glyma.13G283100.Wm82.a2.v1	130.918	489.386	-1.9023	4.1183e-06	0.00039278
Glyma.13G283200.Wm82.a2.v1	5.74681	71.5117	-3.6373	2.0125e-05	0.001494
Glyma.13G297200.Wm82.a2.v1	177.832	511.277	-1.5236	0.00013994	0.0070977
Glyma.13G303600.Wm82.a2.v1	384.703	1004.08	-1.3841	0.00017967	0.0086245
Glyma.13G304500.Wm82.a2.v1	347.238	1105.93	-1.6713	6.1862e-06	0.00055845
Glyma.13G313000.Wm82.a2.v1	388.98	886.919	-1.1891	0.0013699	0.041854
Glyma.13G347800.Wm82.a2.v1	790.671	8293.75	-3.3909	1.4115e-11	5.4801e-09
Glyma.13G361200.Wm82.a2.v1	155.756	479.005	-1.6208	6.593e-05	0.0038567
Glyma.13G363300.Wm82.a2.v1	0	64.6347	#NAME?	6.3721e-09	1.3505e-06
Glyma.13G364800.Wm82.a2.v1	13.5041	164.376	-3.6055	6.2925e-09	1.3467e-06
Glyma.13G370300.Wm82.a2.v1	56.9758	231.843	-2.0247	1.9856e-05	0.0014765
Glyma.14G005500.Wm82.a2.v1	10.6934	161.856	-3.9199	1.0909e-09	2.6738e-07
Glyma.14G007700.Wm82.a2.v1	181.81	479.959	-1.4005	0.00051893	0.020148
Glyma.14G011800.Wm82.a2.v1	103.978	297.191	-1.5151	0.001557	0.046155
Glyma.14G013600.Wm82.a2.v1	0.612277	46.164	-6.2364	0.0015747	0.046491
Glyma.14G017900.Wm82.a2.v1	243.604	1066.89	-2.1308	2.418e-08	4.4951e-06
Glyma.14G038200.Wm82.a2.v1	2613.08	7159.87	-1.4542	0.0012392	0.038972
Glyma.14G054100.Wm82.a2.v1	181.844	497.755	-1.4527	0.00034475	0.014378
Glyma.14G056800.Wm82.a2.v1	123.069	526.283	-2.0964	0.001583	0.046642
Glyma.14G063700.Wm82.a2.v1	1.22455	36.9924	-4.9169	0.00018448	0.0087974
Glyma.14G063800.Wm82.a2.v1	1.83683	279.177	-7.2478	2.7512e-23	6.7057e-20
Glyma.14G068600.Wm82.a2.v1	99.1906	322.863	-1.7026	0.00013752	0.0069995
Glyma.14G082900.Wm82.a2.v1	4.28594	117.721	-4.7796	4.9642e-10	1.2964e-07
Glyma.14G085300.Wm82.a2.v1	28.9847	165.902	-2.517	6.5635e-06	0.00058292
Glyma.14G087200.Wm82.a2.v1	130.898	1865.49	-3.833	1.3072e-22	2.8676e-19
Glyma.14G093100.Wm82.a2.v1	4586.55	13536.3	-1.5614	0.00021807	0.010018
Glyma.14G116000.Wm82.a2.v1	61.9277	192.286	-1.6346	0.0011212	0.036357
Glyma.14G118200.Wm82.a2.v1	76.4683	577.351	-2.9165	1.2182e-11	4.9034e-09
Glyma.14G123900.Wm82.a2.v1	7.81995	57.2626	-2.8724	0.0011397	0.036819
Glyma.14G130600.Wm82.a2.v1	919.043	3456.03	-1.9109	4.0977e-08	7.1059e-06
Glyma.14G130700.Wm82.a2.v1	958.109	4603.63	-2.2645	9.8312e-11	3.0096e-08
Glyma.14G138200.Wm82.a2.v1	251.447	1018.21	-2.0177	9.4686e-08	1.4997e-05
Glyma.14G141700.Wm82.a2.v1	19.2652	123.427	-2.6796	1.7199e-05	0.00131
Glyma.14G156400.Wm82.a2.v1	15.6399	390.608	-4.6424	2.7305e-11	1.0002e-08
Glyma.14G159400.Wm82.a2.v1	96.2778	309.785	-1.686	0.00011071	0.0059018
Glyma.14G160100.Wm82.a2.v1	60.4865	303.542	-2.3272	0.00048721	0.019188
Glyma.14G162100.Wm82.a2.v1	457.027	3004.34	-2.7167	2.6147e-13	1.4425e-10
Glyma.14G189500.Wm82.a2.v1	3.06139	232.921	-6.2495	4.3711e-19	5.6404e-16
Glyma.14G214800.Wm82.a2.v1	9.90742	171.61	-4.1145	9.5339e-11	2.9665e-08
Glyma.14G219100.Wm82.a2.v1	790.284	3143.89	-1.9921	0.0016912	0.049164
Glyma.14G222600.Wm82.a2.v1	1421.55	3126.93	-1.1373	0.00097872	0.033132
Glyma.15G006200.Wm82.a2.v1	9.05883	78.5223	-3.1157	7.2556e-05	0.0041611
Glyma.15G026500.Wm82.a2.v1	25606.6	94846.5	-1.8891	2.5678e-05	0.0018207
Glyma.15G049600.Wm82.a2.v1	36.776	222.268	-2.5955	7.6734e-07	9.51e-05
Glyma.15G050600.Wm82.a2.v1	54.9366	294.586	-2.4228	2.3056e-07	3.2949e-05
Glyma.15G060600.Wm82.a2.v1	79.3077	437.748	-2.4646	1.5002e-08	2.9253e-06
Glyma.15G072300.Wm82.a2.v1	17.9154	82.3455	-2.2005	0.0015317	0.045683
Glyma.15G074000.Wm82.a2.v1	122.799	532.907	-2.1176	2.2603e-07	3.262e-05
Glyma.15G074200.Wm82.a2.v1	58.365	217.771	-1.8996	0.00014154	0.0071626
Glyma.15G077700.Wm82.a2.v1	32.0461	415.094	-3.6952	1.2973e-14	9.985e-12
Glyma.15G077900.Wm82.a2.v1	87.4607	287.04	-1.7145	0.00017695	0.0085311
Glyma.15G090300.Wm82.a2.v1	226.956	1034.88	-2.189	1.0932e-08	2.18e-06
Glyma.15G105900.Wm82.a2.v1	15.7652	110.8	-2.8131	2.2321e-05	0.0016349
Glyma.15G118800.Wm82.a2.v1	107.936	310.497	-1.5244	0.00065955	0.024357
Glyma.15G148500.Wm82.a2.v1	261.48	624.157	-1.2552	0.0010855	0.035435
Glyma.15G152000.Wm82.a2.v1	740.38	1671.98	-1.1752	0.0010096	0.033761
Glyma.15G157700.Wm82.a2.v1	84.4279	537.481	-2.6704	4.8527e-10	1.2749e-07
Glyma.15G173000.Wm82.a2.v1	5.68415	144.687	-4.6699	6.1402e-11	1.9808e-08
Glyma.15G177600.Wm82.a2.v1	115.91	338.37	-1.5456	0.00036351	0.015062
Glyma.15G178400.Wm82.a2.v1	201.085	1339.6	-2.7359	5.3445e-13	2.7265e-10
Glyma.15G186400.Wm82.a2.v1	85.0599	468.446	-2.4613	1.7146e-08	3.2993e-06
Glyma.15G190500.Wm82.a2.v1	17381.4	44819.4	-1.3666	3.6661e-05	0.002437
Glyma.15G201100.Wm82.a2.v1	17.7417	179.342	-3.3375	9.115e-09	1.8687e-06
Glyma.15G201200.Wm82.a2.v1	81.8052	323.314	-1.9827	9.6889e-06	0.0008159
Glyma.15G217700.Wm82.a2.v1	306.013	901.39	-1.5586	3.5235e-05	0.0023663
Glyma.15G218200.Wm82.a2.v1	56.6481	187.659	-1.728	0.00047855	0.018881
Glyma.15G237000.Wm82.a2.v1	0.549616	63.063	-6.8422	6.82e-08	1.1291e-05
Glyma.15G238200.Wm82.a2.v1	42.5514	298.15	-2.8088	0.00066547	0.024473
Glyma.15G243400.Wm82.a2.v1	530.79	3512.84	-2.7264	6.13e-14	3.7353e-11
Glyma.16G021000.Wm82.a2.v1	2.74808	74.2091	-4.7551	5.1101e-07	6.7326e-05
Glyma.16G030000.Wm82.a2.v1	1.09923	114.755	-6.7059	2.773e-12	1.1927e-09
Glyma.16G037900.Wm82.a2.v1	1540.33	7815.52	-2.3431	2.7356e-11	1.0002e-08
Glyma.16G043400.Wm82.a2.v1	491.753	6343.06	-3.6892	3.232e-23	7.463e-20
Glyma.16G076900.Wm82.a2.v1	38.9261	242.227	-2.6376	2.3275e-07	3.3154e-05
Glyma.16G100100.Wm82.a2.v1	69.5113	1886.73	-4.7625	4.89e-22	9.3278e-19
Glyma.16G100400.Wm82.a2.v1	526.846	3424.67	-2.7005	7.8545e-07	9.6798e-05
Glyma.16G101000.Wm82.a2.v1	14.4297	99.92	-2.7917	4.4001e-05	0.0028141
Glyma.16G116300.Wm82.a2.v1	416.319	937.44	-1.171	0.0012571	0.039291
Glyma.16G130900.Wm82.a2.v1	236.063	835.269	-1.8231	2.224e-06	0.00023857
Glyma.16G172500.Wm82.a2.v1	98.0144	541.18	-2.465	6.3257e-09	1.3472e-06
Glyma.16G175800.Wm82.a2.v1	9.10717	60.4104	-2.7297	0.0011498	0.036956
Glyma.16G176000.Wm82.a2.v1	294.607	924.636	-1.6501	6.6455e-05	0.0038823
Glyma.16G202500.Wm82.a2.v1	415.759	3849.35	-3.2108	5.8099e-18	6.217e-15
Glyma.16G206200.Wm82.a2.v1	0.612277	45.3979	-6.2123	6.4725e-06	0.00057717
Glyma.16G208400.Wm82.a2.v1	13.7691	70.3437	-2.353	0.0014509	0.043871
Glyma.16G209800.Wm82.a2.v1	66.1849	384.884	-2.5398	3.2933e-07	4.5293e-05
Glyma.16G211400.Wm82.a2.v1	43.6363	171.205	-1.9721	0.00024291	0.010908
Glyma.16G211700.Wm82.a2.v1	324.499	2330.3	-2.8442	3.3327e-14	2.2154e-11
Glyma.17G027600.Wm82.a2.v1	60.8768	245.103	-2.0094	3.2749e-05	0.002238
Glyma.17G028200.Wm82.a2.v1	29.2067	150.395	-2.3644	4.4794e-05	0.0028606
Glyma.17G035800.Wm82.a2.v1	293.81	724.517	-1.3021	0.00063361	0.023618
Glyma.17G037000.Wm82.a2.v1	31.2171	122.842	-1.9764	0.0010752	0.035202
Glyma.17G040800.Wm82.a2.v1	1.22455	31.0601	-4.6647	0.00080695	0.028643
Glyma.17G069500.Wm82.a2.v1	162.626	3171.03	-4.2853	0.00010467	0.0056699
Glyma.17G072400.Wm82.a2.v1	35.5944	1030.32	-4.8553	2.0397e-17	2.1145e-14
Glyma.17G075200.Wm82.a2.v1	75.0844	276.251	-1.8794	4.6334e-05	0.0029249
Glyma.17G093900.Wm82.a2.v1	106.21	312.122	-1.5552	0.00049571	0.01947
Glyma.17G095000.Wm82.a2.v1	157.81	591.562	-1.9063	1.4305e-06	0.00016301
Glyma.17G095500.Wm82.a2.v1	12.3422	70.9742	-2.5237	0.0010745	0.035202
Glyma.17G096700.Wm82.a2.v1	1005.57	2509.83	-1.3196	0.00011511	0.0060918
Glyma.17G101400.Wm82.a2.v1	7.9596	152.605	-4.261	0.00027322	0.011856
Glyma.17G103900.Wm82.a2.v1	35.6087	128.911	-1.8561	0.00092195	0.031699
Glyma.17G116500.Wm82.a2.v1	16.7535	286.898	-4.098	5.9941e-11	1.948e-08
Glyma.17G122000.Wm82.a2.v1	0	52.4103	#NAME?	1.5558e-07	2.3297e-05
Glyma.17G123500.Wm82.a2.v1	10.1437	75.8732	-2.903	0.00018836	0.0089618
Glyma.17G127900.Wm82.a2.v1	216.221	1324.4	-2.6148	1.915e-12	8.6617e-10
Glyma.17G137100.Wm82.a2.v1	38.8921	164.555	-2.081	0.00010935	0.0058505
Glyma.17G147600.Wm82.a2.v1	5.51049	352.767	-6.0004	2.3914e-05	0.0017228
Glyma.17G148200.Wm82.a2.v1	48.2356	179.163	-1.8931	0.00026832	0.011713
Glyma.17G148400.Wm82.a2.v1	296.002	786.688	-1.4102	0.00017527	0.0084914
Glyma.17G148800.Wm82.a2.v1	51.3113	224.873	-2.1318	1.5618e-05	0.0012064
Glyma.17G151000.Wm82.a2.v1	58.8466	443.329	-2.9133	5.0873e-11	1.6909e-08
Glyma.17G155000.Wm82.a2.v1	1.16189	36.9467	-4.9909	0.00019526	0.0092511
Glyma.17G164200.Wm82.a2.v1	3.84731	613.799	-7.3178	9.8703e-20	1.3969e-16
Glyma.17G169100.Wm82.a2.v1	281.771	738.04	-1.3892	0.00021323	0.0098785
Glyma.17G174900.Wm82.a2.v1	90.7243	376.629	-2.0536	7.6131e-05	0.0043378
Glyma.17G202700.Wm82.a2.v1	796.216	3742.98	-2.233	2.2416e-10	6.3861e-08
Glyma.17G211700.Wm82.a2.v1	253.925	660.826	-1.3799	0.00032657	0.013803
Glyma.17G237100.Wm82.a2.v1	250.914	4399.2	-4.132	6.773e-28	3.7144e-24
Glyma.17G242200.Wm82.a2.v1	118.416	545.671	-2.2042	6.7094e-08	1.115e-05
Glyma.18G003100.Wm82.a2.v1	369.919	1060.19	-1.519	0.001154	0.037009
Glyma.18G005000.Wm82.a2.v1	9.29515	301.64	-5.0202	3.1606e-10	8.8322e-08
Glyma.18G013800.Wm82.a2.v1	227.803	1014.92	-2.1555	9.9502e-09	1.9964e-06
Glyma.18G026600.Wm82.a2.v1	271.888	694.726	-1.3534	0.00036848	0.015208
Glyma.18G035000.Wm82.a2.v1	467.581	1134.45	-1.2787	0.0002767	0.011984
Glyma.18G036300.Wm82.a2.v1	122.978	328.347	-1.4168	0.0011597	0.037112
Glyma.18G040700.Wm82.a2.v1	9.48313	70.0745	-2.8855	0.00024375	0.010933
Glyma.18G071700.Wm82.a2.v1	22.2013	284.61	-3.6803	2.2447e-12	9.8481e-10
Glyma.18G094600.Wm82.a2.v1	21.4637	759.253	-5.1446	2.2967e-25	9.1601e-22
Glyma.18G100500.Wm82.a2.v1	2.44911	100.101	-5.3531	8.1834e-10	2.0753e-07
Glyma.18G104000.Wm82.a2.v1	22.9729	273.601	-3.5741	1.7349e-11	6.6188e-09
Glyma.18G127200.Wm82.a2.v1	0	213.998	#NAME?	3.4213e-22	7.1477e-19
Glyma.18G127300.Wm82.a2.v1	8.13325	63.9627	-2.9753	0.00033316	0.013987
Glyma.18G129800.Wm82.a2.v1	39.3791	203.612	-2.3703	5.0411e-06	0.00046367
Glyma.18G143600.Wm82.a2.v1	35.7054	180.29	-2.3361	1.2532e-05	0.001008
Glyma.18G143700.Wm82.a2.v1	85.0599	303.669	-1.836	6.2708e-05	0.0037028
Glyma.18G164100.Wm82.a2.v1	57.955	196.874	-1.7643	0.0004174	0.0168
Glyma.18G182500.Wm82.a2.v1	139.852	376.44	-1.4285	0.0006202	0.023245
Glyma.18G187600.Wm82.a2.v1	48.4665	492.939	-3.3463	1.5588e-13	8.8815e-11
Glyma.18G188800.Wm82.a2.v1	33.1936	193.457	-2.543	2.1047e-06	0.00022856
Glyma.18G190000.Wm82.a2.v1	369.999	4368.75	-3.5616	8.4464e-08	1.3475e-05
Glyma.18G204200.Wm82.a2.v1	363.422	827.542	-1.1872	0.0012429	0.03906
Glyma.18G208300.Wm82.a2.v1	317.165	1262.72	-1.9932	9.4628e-08	1.4997e-05
Glyma.18G212200.Wm82.a2.v1	25.7496	148.552	-2.5283	1.1684e-05	0.0009493
Glyma.18G230500.Wm82.a2.v1	75.2581	226.269	-1.5881	0.00084236	0.029448
Glyma.18G246100.Wm82.a2.v1	2.32379	235.249	-6.6616	4.603e-06	0.00043336
Glyma.18G259700.Wm82.a2.v1	148.443	566.294	-1.9316	1.9373e-06	0.00021303
Glyma.18G284900.Wm82.a2.v1	13.9427	77.3103	-2.4711	0.00073332	0.026458
Glyma.18G298900.Wm82.a2.v1	12.0916	245.144	-4.3416	1.4318e-13	8.2655e-11
Glyma.19G011400.Wm82.a2.v1	3.48568	386.025	-6.7911	1.0669e-10	3.2282e-08
Glyma.19G019200.Wm82.a2.v1	44.032	248.431	-2.4962	2.3653e-06	0.00025188
Glyma.19G023200.Wm82.a2.v1	59.8348	252.022	-2.0745	1.0936e-05	0.00089714
Glyma.19G069200.Wm82.a2.v1	286.64	959.821	-1.7435	2.7177e-06	0.00028255
Glyma.19G076500.Wm82.a2.v1	232.649	716.474	-1.6228	2.3989e-05	0.0017254
Glyma.19G088700.Wm82.a2.v1	55.8049	429.073	-2.9428	9.8781e-11	3.0096e-08
Glyma.19G089800.Wm82.a2.v1	228.2	1031.46	-2.1763	1.5606e-08	3.0296e-06
Glyma.19G095400.Wm82.a2.v1	171.063	490.25	-1.519	0.00013681	0.0069795
Glyma.19G105400.Wm82.a2.v1	25.9376	108.866	-2.0694	0.00067385	0.02474
Glyma.19G112800.Wm82.a2.v1	23.4115	148.553	-2.6657	6.2691e-06	0.00056361
Glyma.19G114700.Wm82.a2.v1	6447.11	23217.4	-1.8485	2.5731e-07	3.6417e-05
Glyma.19G140900.Wm82.a2.v1	6.97136	76.3243	-3.4526	0.00017407	0.0084478
Glyma.19G144100.Wm82.a2.v1	77.2489	362.1	-2.2288	4.6332e-07	6.1973e-05
Glyma.19G146000.Wm82.a2.v1	49.0502	253.869	-2.3718	9.861e-07	0.00011885
Glyma.19G154400.Wm82.a2.v1	20.8854	116.056	-2.4742	0.00012465	0.0064949
Glyma.19G177200.Wm82.a2.v1	310.795	736.349	-1.2444	0.00087973	0.030559
Glyma.19G185500.Wm82.a2.v1	4.0353	84.0095	-4.3798	2.9902e-07	4.1648e-05
Glyma.19G197300.Wm82.a2.v1	115.548	311.984	-1.433	0.001066	0.035163
Glyma.19G206300.Wm82.a2.v1	43.7903	377.603	-3.1082	3.3666e-11	1.1969e-08
Glyma.19G217700.Wm82.a2.v1	227.794	841.288	-1.8849	7.5375e-07	9.4215e-05
Glyma.19G219100.Wm82.a2.v1	65.7123	757.83	-3.5276	1.471e-16	1.4341e-13
Glyma.19G228000.Wm82.a2.v1	21.0537	116.37	-2.4666	5.8928e-05	0.0035339
Glyma.19G230600.Wm82.a2.v1	21.9507	112.775	-2.3611	0.00016733	0.0081934
Glyma.19G240400.Wm82.a2.v1	560.051	2856.74	-2.3507	3.383e-11	1.1969e-08
Glyma.19G258600.Wm82.a2.v1	36.1923	174.985	-2.2735	2.4171e-05	0.0017356
Glyma.20G015900.Wm82.a2.v1	42.5174	176.737	-2.0555	7.3403e-05	0.0041987
Glyma.20G017000.Wm82.a2.v1	191.775	497.753	-1.376	0.00052246	0.020249
Glyma.20G017100.Wm82.a2.v1	510.436	1117.4	-1.1303	0.0014323	0.043367
Glyma.20G017200.Wm82.a2.v1	59.1796	226.311	-1.9351	7.9098e-05	0.0044548
Glyma.20G036500.Wm82.a2.v1	13.2678	84.591	-2.6726	0.00022288	0.010186
Glyma.20G094500.Wm82.a2.v1	549.824	1690.51	-1.6204	0.0011495	0.036956
Glyma.20G099200.Wm82.a2.v1	34.1962	135.204	-1.9832	0.00040663	0.016428
Glyma.20G118300.Wm82.a2.v1	2.74808	73.5777	-4.7428	3.672e-05	0.0024373
Glyma.20G122100.Wm82.a2.v1	9.05883	96.1451	-3.4078	2.5638e-06	0.00027039
Glyma.20G130600.Wm82.a2.v1	4.0353	43.5554	-3.4321	0.00096765	0.032833
Glyma.20G132300.Wm82.a2.v1	7.27033	104.953	-3.8516	2.7113e-07	3.8248e-05
Glyma.20G152100.Wm82.a2.v1	81.9018	264.788	-1.6929	0.00028388	0.012247
Glyma.20G158400.Wm82.a2.v1	85.8835	268.605	-1.645	0.00027195	0.011825
Glyma.20G158500.Wm82.a2.v1	24.5251	3022.73	-6.9455	1.968e-14	1.3705e-11
Glyma.20G169300.Wm82.a2.v1	64.1888	220.965	-1.7834	0.00024919	0.011096
Glyma.20G174800.Wm82.a2.v1	82.2921	250.633	-1.6067	0.00051642	0.020068
Glyma.20G195700.Wm82.a2.v1	181.381	496.406	-1.4525	0.00026424	0.01157
Glyma.20G197100.Wm82.a2.v1	73.9852	258.322	-1.8039	9.8371e-05	0.0053613
Glyma.20G200000.Wm82.a2.v1	22.3749	110.033	-2.298	0.00027876	0.012049
Glyma.20G218100.Wm82.a2.v1	0.549616	65.5793	-6.8987	3.7653e-08	6.6612e-06
Glyma.20G226600.Wm82.a2.v1	5.25985	87.8293	-4.0616	5.4971e-07	7.1565e-05
Glyma.20G249400.Wm82.a2.v1	250.878	645.455	-1.3633	0.00038376	0.015706
Glyma.U012100.Wm82.a2.v1	1577.22	3550	-1.1704	0.00057235	0.021741
Glyma.U013700.Wm82.a2.v1	99.6292	285.51	-1.5189	0.00078932	0.028131
Glyma.U018300.Wm82.a2.v1	720.705	1833.01	-1.3467	0.00017086	0.0083288
Glyma.U027900.Wm82.a2.v1	136.377	717.19	-2.3948	4.0836e-09	9.0945e-07
Novel00115	7.88261	59.5115	-2.9164	0.00074203	0.026728
Novel00278	1.16189	28.8112	-4.6321	0.0015515	0.046087
Novel00375	0.549616	28.3617	-5.6894	0.00068565	0.025081
Novel00381	23.2092	254.985	-3.4576	1.4087e-06	0.00016095
Novel00594	48.8425	210.446	-2.1072	1.7111e-05	0.0013055
Novel00603	3.2977	78.3437	-4.5703	4.936e-07	6.5228e-05
Novel00650	4.39693	56.4984	-3.6836	0.00013484	0.0069028
Novel00662	4.39693	56.7709	-3.6906	0.00011369	0.0060385
Novel00676	5.44783	93.7142	-4.1045	6.2863e-06	0.000564
Novel00839	0.612277	55.0172	-6.4896	5.2005e-07	6.8311e-05
Novel00904	140.421	359.677	-1.3569	0.0013507	0.04144
Glyma.01G003000.Wm82.a2.v1	736.309	127.831	2.5261	2.0775e-10	5.9573e-08
Glyma.01G006000.Wm82.a2.v1	337.031	118.254	1.511	0.00031222	0.013263
Glyma.01G010200.Wm82.a2.v1	44700.8	18423.9	1.2787	0.00010824	0.0058139
Glyma.01G028800.Wm82.a2.v1	316.715	87.4722	1.8563	3.2005e-05	0.0021956
Glyma.01G036900.Wm82.a2.v1	466.426	59.1061	2.9803	1.2782e-11	5.098e-09
Glyma.01G037900.Wm82.a2.v1	263.49	64.9945	2.0194	1.2544e-05	0.001008
Glyma.01G040200.Wm82.a2.v1	4352.41	1648.36	1.4008	3.8598e-05	0.0025349
Glyma.01G063100.Wm82.a2.v1	164.593	26.3846	2.6411	3.0253e-06	0.00030576
Glyma.01G078800.Wm82.a2.v1	885.375	243.079	1.8649	0.0005612	0.021391
Glyma.01G079100.Wm82.a2.v1	2440.56	1104.99	1.1432	0.00089367	0.030848
Glyma.01G087500.Wm82.a2.v1	225.572	38.295	2.5584	1.3015e-05	0.0010363
Glyma.01G091800.Wm82.a2.v1	217.496	47.5554	2.1933	1.02e-05	0.00084989
Glyma.01G113200.Wm82.a2.v1	710.812	132.058	2.4283	6.0485e-05	0.0035957
Glyma.01G121700.Wm82.a2.v1	2127.26	761.362	1.4823	2.0513e-05	0.001517
Glyma.01G147700.Wm82.a2.v1	1328.56	365.29	1.8628	3.5399e-07	4.8381e-05
Glyma.01G161200.Wm82.a2.v1	351.384	95.7397	1.8759	1.452e-05	0.0011376
Glyma.01G173300.Wm82.a2.v1	4128.06	1187.2	1.7979	7.6406e-07	9.4962e-05
Glyma.01G191600.Wm82.a2.v1	3025.49	1268.82	1.2537	0.00025002	0.011114
Glyma.01G232100.Wm82.a2.v1	587.913	242.451	1.2779	0.0010206	0.034
Glyma.01G239800.Wm82.a2.v1	41.2016	2.1126	4.2856	0.00014624	0.0073661
Glyma.02G001400.Wm82.a2.v1	65.3167	11.1918	2.545	0.0010614	0.035039
Glyma.02G001700.Wm82.a2.v1	2396.8	653.903	1.874	1.0803e-06	0.00012771
Glyma.02G002000.Wm82.a2.v1	6140.91	2141.3	1.52	7.0346e-06	0.00061973
Glyma.02G012500.Wm82.a2.v1	998.804	156.912	2.6702	6.0798e-12	2.5404e-09
Glyma.02G014900.Wm82.a2.v1	341.21	46.164	2.8858	0.00055745	0.021322
Glyma.02G026300.Wm82.a2.v1	4745.49	1911.36	1.312	9.1865e-05	0.0050569
Glyma.02G026400.Wm82.a2.v1	910.686	140.689	2.6944	4.8392e-06	0.00045077
Glyma.02G028800.Wm82.a2.v1	55.2213	0	Inf	1.1407e-08	2.2542e-06
Glyma.02G036400.Wm82.a2.v1	276.194	55.4675	2.316	1.7037e-05	0.0013038
Glyma.02G038800.Wm82.a2.v1	1516.27	554.653	1.4509	4.3505e-05	0.0027905
Glyma.02G080800.Wm82.a2.v1	817.624	5.25863	7.2806	5.7807e-14	3.5721e-11
Glyma.02G091500.Wm82.a2.v1	410.456	160.466	1.355	0.001072	0.035176
Glyma.02G102900.Wm82.a2.v1	535.359	225.326	1.2485	0.0012856	0.039831
Glyma.02G129300.Wm82.a2.v1	658.233	214.538	1.6174	0.00015353	0.0076384
Glyma.02G130200.Wm82.a2.v1	362.154	57.8941	2.6451	5.9743e-09	1.2848e-06
Glyma.02G133900.Wm82.a2.v1	802.569	309.737	1.3736	0.00024224	0.0109
Glyma.02G138600.Wm82.a2.v1	2045.79	381.562	2.4227	2.6982e-11	1.0002e-08
Glyma.02G147000.Wm82.a2.v1	2952.48	1373.24	1.1043	0.00127	0.039572
Glyma.02G147300.Wm82.a2.v1	6684.86	2385.78	1.4864	0.0014823	0.044666
Glyma.02G182200.Wm82.a2.v1	95.0873	16.5859	2.5193	0.00016509	0.0081016
Glyma.02G197600.Wm82.a2.v1	1124.99	198.492	2.5028	3.2911e-06	0.00032375
Glyma.02G203300.Wm82.a2.v1	5270.62	1324.16	1.9929	0.00011508	0.0060918
Glyma.02G218300.Wm82.a2.v1	8529.21	2934.15	1.5395	5.0402e-06	0.00046367
Glyma.02G234200.Wm82.a2.v1	437.404	50.7472	3.1076	2.4933e-08	4.6156e-06
Glyma.02G236500.Wm82.a2.v1	4426.74	1312.67	1.7537	2.4228e-06	0.00025738
Glyma.02G238600.Wm82.a2.v1	549.547	110.752	2.3109	1.9965e-08	3.7594e-06
Glyma.02G240200.Wm82.a2.v1	4469.08	1433.12	1.6408	1.4417e-06	0.00016386
Glyma.02G250400.Wm82.a2.v1	1800.93	528.679	1.7683	7.3882e-07	9.2612e-05
Glyma.02G273700.Wm82.a2.v1	587.703	178.399	1.72	0.00097398	0.033023
Glyma.02G283400.Wm82.a2.v1	5317.11	1865.36	1.5112	7.8128e-06	0.00067608
Glyma.02G283500.Wm82.a2.v1	276.874	3.86547	6.1624	3.1067e-06	0.00031119
Glyma.02G296900.Wm82.a2.v1	214.642	54.3875	1.9806	4.8138e-05	0.0030085
Glyma.02G303000.Wm82.a2.v1	11395.2	3440.45	1.7278	3.0883e-07	4.2878e-05
Glyma.02G305400.Wm82.a2.v1	91497.7	36514.4	1.3253	5.942e-05	0.0035469
Glyma.02G309800.Wm82.a2.v1	1232.95	506.429	1.2837	0.00035558	0.014787
Glyma.03G014400.Wm82.a2.v1	46.4757	1.30344	5.1561	9.7082e-06	0.00081596
Glyma.03G028000.Wm82.a2.v1	154.825	10.6078	3.8674	4.8889e-05	0.0030467
Glyma.03G056700.Wm82.a2.v1	9121.89	1078.92	3.0797	4.1123e-07	5.5514e-05
Glyma.03G070600.Wm82.a2.v1	180.711	42.1613	2.0997	4.6178e-05	0.0029192
Glyma.03G078300.Wm82.a2.v1	12941.7	15.5525	9.7007	5.785e-05	0.0034959
Glyma.03G089000.Wm82.a2.v1	1126.57	303.937	1.8901	0.00031093	0.013244
Glyma.03G104700.Wm82.a2.v1	381.377	71.1968	2.4213	3.4102e-08	6.0574e-06
Glyma.03G107800.Wm82.a2.v1	65.2057	6.69751	3.2833	0.00010252	0.0055664
Glyma.03G119500.Wm82.a2.v1	35684.2	16251.9	1.1347	0.00064638	0.023952
Glyma.03G137000.Wm82.a2.v1	41660.8	13790.3	1.595	1.8081e-06	0.00020038
Glyma.03G152200.Wm82.a2.v1	2993.34	665.767	2.1687	7.4531e-10	1.9011e-07
Glyma.03G163100.Wm82.a2.v1	45.5788	1.3483	5.0791	0.00071409	0.025935
Glyma.03G179100.Wm82.a2.v1	406.784	130.258	1.6429	6.3109e-05	0.0037215
Glyma.03G185900.Wm82.a2.v1	19306.3	3572.18	2.4342	1.4283e-12	6.5274e-10
Glyma.03G214300.Wm82.a2.v1	794.427	239.082	1.7324	5.54e-06	0.00050322
Glyma.03G224100.Wm82.a2.v1	180.802	30.9255	2.5475	2.594e-06	0.00027227
Glyma.03G225400.Wm82.a2.v1	1131.38	147.431	2.94	0.0011235	0.036386
Glyma.03G231400.Wm82.a2.v1	88.7765	21.0802	2.0743	0.001458	0.044023
Glyma.03G246300.Wm82.a2.v1	11593.7	3648.64	1.6679	1.7246e-05	0.0013113
Glyma.03G247100.Wm82.a2.v1	1131.17	319.31	1.8248	0.00022089	0.010129
Glyma.03G256900.Wm82.a2.v1	180.136	20.8568	3.1105	1.2977e-05	0.0010352
Glyma.03G261500.Wm82.a2.v1	11271	5336.15	1.0788	0.0012829	0.039776
Glyma.03G261800.Wm82.a2.v1	16688.9	6130.52	1.4448	0.0003291	0.013883
Glyma.04G001500.Wm82.a2.v1	6818.56	3030.16	1.1701	0.0013497	0.04144
Glyma.04G020000.Wm82.a2.v1	2457.79	509.117	2.2713	1.9287e-10	5.567e-08
Glyma.04G020300.Wm82.a2.v1	84607.9	36301.2	1.2208	0.00021548	0.0099545
Glyma.04G035900.Wm82.a2.v1	5725.57	1753.31	1.7073	5.7026e-07	7.4021e-05
Glyma.04G048100.Wm82.a2.v1	244.721	60.1404	2.0247	2.0801e-05	0.0015338
Glyma.04G057800.Wm82.a2.v1	1615.5	507.199	1.6714	3.2908e-06	0.00032375
Glyma.04G063200.Wm82.a2.v1	249.161	69.5794	1.8403	8.9342e-05	0.0049429
Glyma.04G077900.Wm82.a2.v1	388.309	120.371	1.6897	6.1956e-05	0.0036683
Glyma.04G083100.Wm82.a2.v1	637.874	260.564	1.2916	0.00077141	0.027628
Glyma.04G089800.Wm82.a2.v1	1358.59	422.513	1.685	2.7361e-06	0.00028296
Glyma.04G112800.Wm82.a2.v1	44093.6	15509.2	1.5074	7.0328e-05	0.0040492
Glyma.04G162600.Wm82.a2.v1	736.664	289.195	1.349	0.00037234	0.015324
Glyma.04G175900.Wm82.a2.v1	465.427	159.879	1.5416	0.00014889	0.0074824
Glyma.04G185200.Wm82.a2.v1	329.206	109.673	1.5858	0.00025389	0.011229
Glyma.04G215800.Wm82.a2.v1	20787.4	7912.52	1.3935	3.2028e-05	0.0021956
Glyma.04G223100.Wm82.a2.v1	117.727	28.3626	2.0534	0.00059927	0.022607
Glyma.04G242000.Wm82.a2.v1	6528.24	2637.91	1.3073	9.5112e-05	0.0052161
Glyma.04G245200.Wm82.a2.v1	1145.42	512.087	1.1614	0.0012521	0.039211
Glyma.05G003900.Wm82.a2.v1	5160.12	795.155	2.6981	0.0011614	0.037128
Glyma.05G007100.Wm82.a2.v1	121473	51424	1.2401	0.00017837	0.0085902
Glyma.05G007200.Wm82.a2.v1	1436.47	585.94	1.2937	0.0012501	0.03918
Glyma.05G007800.Wm82.a2.v1	329.052	115.835	1.5062	0.00054305	0.020863
Glyma.05G009800.Wm82.a2.v1	45.1402	1.61831	4.8019	3.3187e-05	0.0022574
Glyma.05G022900.Wm82.a2.v1	124070	52291.8	1.2465	0.00017201	0.0083665
Glyma.05G029800.Wm82.a2.v1	928.793	332.84	1.4805	5.4892e-05	0.0033537
Glyma.05G054800.Wm82.a2.v1	275.648	62.253	2.1466	4.6956e-06	0.0004384
Glyma.05G066100.Wm82.a2.v1	10835.4	3384.67	1.6787	7.3237e-07	9.2331e-05
Glyma.05G068400.Wm82.a2.v1	437.538	150.26	1.5419	0.00013987	0.0070977
Glyma.05G069100.Wm82.a2.v1	205.353	4.67462	5.4571	0.00012057	0.006343
Glyma.05G091100.Wm82.a2.v1	953.925	400.575	1.2518	0.00055923	0.021353
Glyma.05G103200.Wm82.a2.v1	468.266	149.183	1.6503	0.00021285	0.0098734
Glyma.05G123300.Wm82.a2.v1	640.864	201.413	1.6699	1.7914e-05	0.0013568
Glyma.05G128000.Wm82.a2.v1	246483	119701	1.042	0.0014075	0.042704
Glyma.05G142400.Wm82.a2.v1	90.6903	19.3731	2.2269	0.0008576	0.029909
Glyma.05G152200.Wm82.a2.v1	1684.45	444.087	1.9234	8.0467e-08	1.2932e-05
Glyma.05G152300.Wm82.a2.v1	1538.22	214.359	2.8432	7.7606e-07	9.591e-05
Glyma.05G154600.Wm82.a2.v1	776.338	298.994	1.3766	0.0002307	0.010488
Glyma.05G157800.Wm82.a2.v1	3043.19	956.983	1.669	5.8879e-05	0.0035339
Glyma.05G158700.Wm82.a2.v1	1028.83	331.587	1.6335	1.0905e-05	0.00089714
Glyma.05G166800.Wm82.a2.v1	8135.11	3141.1	1.3729	4.2589e-05	0.0027438
Glyma.05G168400.Wm82.a2.v1	31386	9812.61	1.6774	9.1436e-07	0.00011082
Glyma.05G172300.Wm82.a2.v1	28430.3	9676.8	1.5548	3.0355e-06	0.00030576
Glyma.05G175000.Wm82.a2.v1	475.913	175.925	1.4357	0.0009865	0.033319
Glyma.05G188000.Wm82.a2.v1	94.1474	13.0802	2.8475	3.6095e-05	0.002414
Glyma.05G199700.Wm82.a2.v1	2496.97	788.611	1.6628	0.0012813	0.039757
Glyma.05G200500.Wm82.a2.v1	5759.47	2695.52	1.0954	0.0011022	0.035875
Glyma.05G208500.Wm82.a2.v1	361.016	86.7501	2.0571	2.8759e-06	0.00029275
Glyma.05G214300.Wm82.a2.v1	277.206	52.0946	2.4118	3.8126e-07	5.1948e-05
Glyma.05G233300.Wm82.a2.v1	383.892	132.323	1.5366	0.00021796	0.010018
Glyma.05G246500.Wm82.a2.v1	994.078	334.146	1.5729	0.00020989	0.0097659
Glyma.06G001500.Wm82.a2.v1	1228.84	466.603	1.397	0.00011461	0.0060803
Glyma.06G012900.Wm82.a2.v1	844.278	359.277	1.2326	0.00092638	0.031827
Glyma.06G020400.Wm82.a2.v1	48001.8	21643.8	1.1491	0.00054561	0.020924
Glyma.06G023700.Wm82.a2.v1	458.796	43.6891	3.3925	0.00015878	0.0078803
Glyma.06G027300.Wm82.a2.v1	69.9786	7.14694	3.2915	0.00012384	0.0064755
Glyma.06G029900.Wm82.a2.v1	243.183	59.0595	2.0418	1.4789e-05	0.001152
Glyma.06G033700.Wm82.a2.v1	5310.83	2019.08	1.3952	3.482e-05	0.0023503
Glyma.06G035200.Wm82.a2.v1	120.384	23.8666	2.3346	8.7163e-05	0.0048284
Glyma.06G035900.Wm82.a2.v1	1898.89	344.029	2.4646	1.3972e-11	5.4733e-09
Glyma.06G051500.Wm82.a2.v1	206.846	65.4439	1.6602	0.00063782	0.023714
Glyma.06G058500.Wm82.a2.v1	693.704	190.58	1.8639	1.5844e-06	0.00017823
Glyma.06G067000.Wm82.a2.v1	6590.97	390.246	4.078	2.6881e-06	0.0002808
Glyma.06G076600.Wm82.a2.v1	792.069	262.944	1.5909	2.3201e-05	0.001688
Glyma.06G079400.Wm82.a2.v1	82.2491	0	Inf	0.00048823	0.019194
Glyma.06G089600.Wm82.a2.v1	256.417	73.8063	1.7967	0.00012117	0.006359
Glyma.06G091600.Wm82.a2.v1	417.043	163.163	1.3539	0.00094709	0.032366
Glyma.06G097000.Wm82.a2.v1	2545.77	1113.53	1.193	0.00053196	0.020581
Glyma.06G105800.Wm82.a2.v1	327.466	108.55	1.593	0.00023688	0.010725
Glyma.06G110400.Wm82.a2.v1	442.169	56.4104	2.9706	4.5732e-06	0.00043148
Glyma.06G121400.Wm82.a2.v1	5528.41	2588.42	1.0948	0.0010715	0.035176
Glyma.06G139300.Wm82.a2.v1	413.48	55.7358	2.8911	1.2245e-10	3.6299e-08
Glyma.06G142200.Wm82.a2.v1	221.961	35.2387	2.6551	2.7575e-05	0.0019326
Glyma.06G150300.Wm82.a2.v1	36346.1	14977.1	1.279	0.00010717	0.0057689
Glyma.06G164100.Wm82.a2.v1	149.899	32.9009	2.1878	7.3379e-05	0.0041987
Glyma.06G178400.Wm82.a2.v1	865.172	241.69	1.8398	1.3789e-06	0.00015795
Glyma.06G235500.Wm82.a2.v1	920.023	322.994	1.5102	4.1608e-05	0.0026964
Glyma.06G262700.Wm82.a2.v1	351.327	63.9619	2.4575	2.6551e-06	0.00027802
Glyma.06G294100.Wm82.a2.v1	393.019	72.0974	2.4466	3.125e-08	5.596e-06
Glyma.06G321900.Wm82.a2.v1	23015.4	7764.45	1.5676	0.0011424	0.036854
Glyma.07G019700.Wm82.a2.v1	24422	10151.7	1.2665	0.0001456	0.0073426
Glyma.07G020900.Wm82.a2.v1	2322.48	800.27	1.5371	1.2768e-05	0.0010222
Glyma.07G030000.Wm82.a2.v1	913.526	22.2043	5.3625	9.6883e-11	2.9933e-08
Glyma.07G038500.Wm82.a2.v1	2561.3	19.4628	7.04	8.5475e-05	0.0047529
Glyma.07G055000.Wm82.a2.v1	626.028	134.981	2.2135	9.091e-05	0.005017
Glyma.07G059600.Wm82.a2.v1	3212.09	1250.13	1.3614	0.0012225	0.038566
Glyma.07G077000.Wm82.a2.v1	1432.22	661.815	1.1138	0.0016036	0.047117
Glyma.07G112000.Wm82.a2.v1	51824.3	20424.9	1.3433	5.0775e-05	0.003142
Glyma.07G135300.Wm82.a2.v1	4440.66	1694.53	1.3899	4.2169e-05	0.0027207
Glyma.07G142700.Wm82.a2.v1	17137.8	5406.02	1.6645	7.3613e-07	9.2539e-05
Glyma.07G163600.Wm82.a2.v1	3005.25	1115.15	1.4303	3.3667e-05	0.0022865
Glyma.07G184000.Wm82.a2.v1	94.5377	13.8884	2.767	4.6733e-05	0.002943
Glyma.07G206400.Wm82.a2.v1	1044.31	252.426	2.0486	4.6355e-08	7.8826e-06
Glyma.07G214300.Wm82.a2.v1	770.951	176.916	2.1236	2.7929e-06	0.00028562
Glyma.07G218300.Wm82.a2.v1	257.203	64.9487	1.9855	2.0884e-05	0.0015373
Glyma.07G226400.Wm82.a2.v1	176.371	45.2168	1.9637	0.00014172	0.0071631
Glyma.07G247500.Wm82.a2.v1	978.526	351.091	1.4788	6.6987e-05	0.0039004
Glyma.07G252600.Wm82.a2.v1	7350.71	2260.12	1.7015	5.3511e-07	7.008e-05
Glyma.07G252900.Wm82.a2.v1	653.716	240.741	1.4412	0.00018315	0.008753
Glyma.07G258100.Wm82.a2.v1	403.925	167.701	1.2682	0.0016045	0.047117
Glyma.07G263700.Wm82.a2.v1	322.885	32.8561	3.2968	0.0014931	0.044867
Glyma.07G266200.Wm82.a2.v1	448.016	11.0124	5.3463	0.00075553	0.027148
Glyma.07G267200.Wm82.a2.v1	2038.24	839.224	1.2802	0.00022871	0.010431
Glyma.08G014400.Wm82.a2.v1	853.961	332.075	1.3627	0.0011458	0.036936
Glyma.08G015600.Wm82.a2.v1	1397.51	429.98	1.7005	3.1503e-06	0.00031461
Glyma.08G017300.Wm82.a2.v1	2411.7	247.891	3.2823	3.3268e-08	5.9332e-06
Glyma.08G033600.Wm82.a2.v1	557.238	52.7243	3.4018	3.738e-11	1.3016e-08
Glyma.08G053000.Wm82.a2.v1	951.224	345.198	1.4624	7.4396e-05	0.00425
Glyma.08G056400.Wm82.a2.v1	3976.03	58.5247	6.0861	0.00024581	0.011004
Glyma.08G074000.Wm82.a2.v1	28199	10565.9	1.4162	1.8869e-05	0.0014127
Glyma.08G089700.Wm82.a2.v1	2255.48	1010.29	1.1587	0.00072005	0.026087
Glyma.08G096300.Wm82.a2.v1	1246.17	475.728	1.3893	0.00031258	0.013263
Glyma.08G107500.Wm82.a2.v1	446.924	102.617	2.1228	4.6187e-07	6.1969e-05
Glyma.08G109100.Wm82.a2.v1	133.227	9.43896	3.8191	6.6966e-09	1.4125e-06
Glyma.08G115600.Wm82.a2.v1	3832.22	1359.72	1.4949	1.4401e-05	0.0011306
Glyma.08G124900.Wm82.a2.v1	3441.85	1631.9	1.0766	0.0015124	0.045284
Glyma.08G126800.Wm82.a2.v1	50914	18972.4	1.4242	1.7058e-05	0.0013038
Glyma.08G132800.Wm82.a2.v1	4303.9	1571.06	1.4539	1.5759e-05	0.0012137
Glyma.08G134300.Wm82.a2.v1	6055.1	2901.01	1.0616	0.0015691	0.046463
Glyma.08G140900.Wm82.a2.v1	6069.35	767.217	2.9838	0.00033096	0.013921
Glyma.08G147900.Wm82.a2.v1	405.043	64.771	2.6447	3.1716e-09	7.2472e-07
Glyma.08G158100.Wm82.a2.v1	64.3768	7.7758	3.0495	0.00017568	0.008496
Glyma.08G161600.Wm82.a2.v1	1176.69	151.567	2.9567	1.0913e-06	0.00012819
Glyma.08G165500.Wm82.a2.v1	38604.8	15162.6	1.3483	5.555e-05	0.0033849
Glyma.08G175300.Wm82.a2.v1	39.1767	0	Inf	2.2985e-05	0.0016751
Glyma.08G180000.Wm82.a2.v1	38598.7	11475.1	1.75	2.0544e-07	2.9945e-05
Glyma.08G199500.Wm82.a2.v1	3895.55	1209.6	1.6873	0.00066356	0.024444
Glyma.08G204800.Wm82.a2.v1	19131.5	8224.97	1.2179	0.00026347	0.011548
Glyma.08G212900.Wm82.a2.v1	1679.42	215.167	2.9644	4.0732e-15	3.5741e-12
Glyma.08G218800.Wm82.a2.v1	1260.85	279.755	2.1722	4.716e-05	0.0029567
Glyma.08G220200.Wm82.a2.v1	3531.38	1028.15	1.7802	3.2752e-07	4.5186e-05
Glyma.08G255200.Wm82.a2.v1	6928.53	3206.8	1.1114	0.00091819	0.031595
Glyma.08G259200.Wm82.a2.v1	4447.79	1943.61	1.1944	0.00039181	0.015931
Glyma.08G269600.Wm82.a2.v1	3495.45	790.866	2.144	8.712e-10	2.1732e-07
Glyma.08G281800.Wm82.a2.v1	266.575	96.3245	1.4686	0.0011524	0.037009
Glyma.08G291000.Wm82.a2.v1	696.461	228.379	1.6086	2.6718e-05	0.0018785
Glyma.08G304200.Wm82.a2.v1	23236.3	10804.6	1.1047	0.00089285	0.030844
Glyma.08G306200.Wm82.a2.v1	1058.07	218.13	2.2782	0.00025339	0.011218
Glyma.08G314700.Wm82.a2.v1	650.161	27.5983	4.5581	0.00083266	0.029178
Glyma.08G320700.Wm82.a2.v1	1046.34	371.003	1.4958	5.0043e-05	0.0031055
Glyma.08G334700.Wm82.a2.v1	167.216	11.0573	3.9186	2.5249e-10	7.1466e-08
Glyma.08G348000.Wm82.a2.v1	774.315	296.707	1.3839	0.00081003	0.028728
Glyma.08G354700.Wm82.a2.v1	545.743	225.057	1.2779	0.0011247	0.036388
Glyma.08G355000.Wm82.a2.v1	606.725	248.971	1.2851	0.00093935	0.032197
Glyma.09G010700.Wm82.a2.v1	2339.47	620.186	1.9154	1.9948e-06	0.00021771
Glyma.09G021100.Wm82.a2.v1	236.862	0.449433	9.0417	2.055e-09	4.7957e-07
Glyma.09G034500.Wm82.a2.v1	1337.46	321.291	2.0575	2.5769e-08	4.7303e-06
Glyma.09G038200.Wm82.a2.v1	422.673	134.484	1.6521	7.1089e-05	0.0040823
Glyma.09G038600.Wm82.a2.v1	239.669	5.0792	5.5603	1.5629e-18	1.8532e-15
Glyma.09G041800.Wm82.a2.v1	1645.7	773.598	1.089	0.0016786	0.048902
Glyma.09G062800.Wm82.a2.v1	1001.68	393.566	1.3477	0.000258	0.011365
Glyma.09G062900.Wm82.a2.v1	1058.29	136.822	2.9514	4.8565e-14	3.1333e-11
Glyma.09G067000.Wm82.a2.v1	831.846	305.018	1.4474	0.00020857	0.0097244
Glyma.09G067700.Wm82.a2.v1	6122.32	1939.85	1.6581	0.00011644	0.0061551
Glyma.09G073900.Wm82.a2.v1	13699.2	4468.95	1.6161	1.5241e-06	0.00017232
Glyma.09G132200.Wm82.a2.v1	493.728	110.437	2.1605	1.9615e-07	2.8878e-05
Glyma.09G146500.Wm82.a2.v1	821.136	284.973	1.5268	4.6822e-05	0.002943
Glyma.09G154700.Wm82.a2.v1	53950.5	19975.6	1.4334	0.00068153	0.02498
Glyma.09G157700.Wm82.a2.v1	505.945	175.928	1.524	0.00013556	0.0069317
Glyma.09G173400.Wm82.a2.v1	659.272	142.125	2.2137	2.5673e-08	4.7303e-06
Glyma.09G187700.Wm82.a2.v1	232.493	1.30344	7.4787	4.0256e-05	0.0026243
Glyma.09G210900.Wm82.a2.v1	46556.3	18838.2	1.3053	7.472e-05	0.0042629
Glyma.09G219400.Wm82.a2.v1	87.5376	6.20322	3.8188	8.9671e-07	0.00010898
Glyma.09G249700.Wm82.a2.v1	1063.54	390.777	1.4445	6.0467e-05	0.0035957
Glyma.09G250800.Wm82.a2.v1	44378.2	18619.7	1.253	0.00016901	0.0082574
Glyma.09G251200.Wm82.a2.v1	2254.72	789.642	1.5137	1.5768e-05	0.0012137
Glyma.09G258000.Wm82.a2.v1	1367.97	390.953	1.807	4.6743e-07	6.2332e-05
Glyma.09G263100.Wm82.a2.v1	1008.71	255.349	1.982	1.2865e-07	1.9795e-05
Glyma.10G000200.Wm82.a2.v1	2437.05	770.541	1.6612	1.7681e-06	0.00019739
Glyma.10G048500.Wm82.a2.v1	2343.01	992.811	1.2388	0.00032876	0.013882
Glyma.10G080000.Wm82.a2.v1	1999.69	610.94	1.7107	1.6458e-06	0.00018467
Glyma.10G089300.Wm82.a2.v1	5032.74	1429.42	1.8159	1.0536e-07	1.6509e-05
Glyma.10G089500.Wm82.a2.v1	10597.9	4697.13	1.1739	0.00038521	0.015736
Glyma.10G102100.Wm82.a2.v1	514.209	175.161	1.5537	8.2678e-05	0.0046258
Glyma.10G144200.Wm82.a2.v1	191.245	52.3197	1.87	0.00018263	0.0087378
Glyma.10G152000.Wm82.a2.v1	215.133	34.6995	2.6322	0.00037947	0.015574
Glyma.10G170800.Wm82.a2.v1	1724.77	570.17	1.5969	7.4084e-06	0.00064489
Glyma.10G173500.Wm82.a2.v1	82.9331	3.32632	4.6399	7.4612e-08	1.2124e-05
Glyma.10G183900.Wm82.a2.v1	2302.09	615.883	1.9022	1.7937e-05	0.0013568
Glyma.10G200500.Wm82.a2.v1	1214.62	495.32	1.2941	0.00025863	0.011369
Glyma.10G202400.Wm82.a2.v1	461.053	27.6898	4.0575	3.6263e-05	0.0024179
Glyma.10G204600.Wm82.a2.v1	245.849	84.2761	1.5446	0.00074882	0.026929
Glyma.10G212500.Wm82.a2.v1	185.054	45.5782	2.0215	9.3912e-05	0.0051631
Glyma.10G213200.Wm82.a2.v1	521.565	202.67	1.3637	0.00053408	0.020626
Glyma.10G249000.Wm82.a2.v1	96483.3	46106.7	1.0653	0.0011474	0.036956
Glyma.10G254300.Wm82.a2.v1	515.36	152.914	1.7529	1.5252e-05	0.0011801
Glyma.10G256000.Wm82.a2.v1	739.267	311.262	1.248	0.0012584	0.039296
Glyma.10G261600.Wm82.a2.v1	221.608	59.107	1.9066	8.398e-05	0.0046817
Glyma.10G268300.Wm82.a2.v1	102.281	26.2509	1.9621	0.0016163	0.0474
Glyma.10G269400.Wm82.a2.v1	542.019	44.4982	3.6065	0.00088194	0.03056
Glyma.11G031500.Wm82.a2.v1	1399.95	557.259	1.329	0.00015283	0.0076206
Glyma.11G032200.Wm82.a2.v1	210.308	27.1497	2.9535	3.0271e-08	5.443e-06
Glyma.11G043800.Wm82.a2.v1	158.162	41.0382	1.9464	0.00025856	0.011369
Glyma.11G056700.Wm82.a2.v1	1541.56	516.769	1.5768	9.5444e-06	0.0008072
Glyma.11G073400.Wm82.a2.v1	1072.38	418.778	1.3566	0.00018403	0.0087857
Glyma.11G082500.Wm82.a2.v1	1455.85	218.895	2.7336	0.00020278	0.009525
Glyma.11G107000.Wm82.a2.v1	65.9146	5.70892	3.5293	4.0591e-05	0.0026422
Glyma.11G119500.Wm82.a2.v1	659.433	89.2664	2.885	0.00012068	0.006343
Glyma.11G121800.Wm82.a2.v1	971.422	388.213	1.3232	0.00025238	0.011184
Glyma.11G127800.Wm82.a2.v1	4647.09	1750.86	1.4083	3.0229e-05	0.0020952
Glyma.11G135900.Wm82.a2.v1	14775.1	5260.53	1.4899	9.5489e-06	0.0008072
Glyma.11G138600.Wm82.a2.v1	310.911	45.4419	2.7744	3.0455e-06	0.00030576
Glyma.11G142200.Wm82.a2.v1	1191.98	21.2614	5.809	0.00059878	0.022607
Glyma.11G176000.Wm82.a2.v1	5014.28	956.928	2.3896	0.0010206	0.034
Glyma.11G192600.Wm82.a2.v1	427.664	57.9381	2.8839	8.4629e-11	2.6521e-08
Glyma.11G200200.Wm82.a2.v1	635.876	153.412	2.0513	0.00033397	0.014008
Glyma.11G202100.Wm82.a2.v1	298.163	99.2446	1.587	0.00034398	0.014373
Glyma.11G207500.Wm82.a2.v1	215.91	76.8134	1.491	0.0013177	0.040626
Glyma.11G219500.Wm82.a2.v1	2058.35	906.421	1.1832	0.00065714	0.024289
Glyma.11G224600.Wm82.a2.v1	331.423	13.979	4.5673	0.0017135	0.049523
Glyma.11G226200.Wm82.a2.v1	4079.14	279.664	3.8665	4.8645e-05	0.0030359
Glyma.11G235400.Wm82.a2.v1	2019.38	943.958	1.0971	0.0016355	0.047899
Glyma.11G237600.Wm82.a2.v1	244.528	55.2398	2.1462	7.8401e-06	0.0006771
Glyma.11G239200.Wm82.a2.v1	189.856	40.7225	2.221	5.4962e-05	0.0033537
Glyma.11G239700.Wm82.a2.v1	454.714	121.54	1.9035	0.00096628	0.032813
Glyma.11G245400.Wm82.a2.v1	7700.3	3440.04	1.1625	0.00051313	0.019993
Glyma.12G009700.Wm82.a2.v1	3296.93	1514.02	1.1227	0.00095492	0.032578
Glyma.12G013200.Wm82.a2.v1	2756.75	202.136	3.7696	4.8737e-06	0.00045302
Glyma.12G021100.Wm82.a2.v1	2721.76	1077.85	1.3364	0.0010548	0.034901
Glyma.12G052500.Wm82.a2.v1	2265.59	932.491	1.2807	0.00020367	0.0095466
Glyma.12G057400.Wm82.a2.v1	1046.74	182.804	2.5175	5.7479e-11	1.8819e-08
Glyma.12G059600.Wm82.a2.v1	6636.62	2184.5	1.6031	1.8318e-05	0.0013785
Glyma.12G061400.Wm82.a2.v1	920.68	411	1.1636	0.0011764	0.037426
Glyma.12G075400.Wm82.a2.v1	7910.49	1182.77	2.7416	7.9906e-15	6.3741e-12
Glyma.12G076700.Wm82.a2.v1	731.8	121.089	2.5954	1.0882e-10	3.2701e-08
Glyma.12G169400.Wm82.a2.v1	10335.6	2123.46	2.2831	4.0385e-11	1.3629e-08
Glyma.12G179700.Wm82.a2.v1	350.539	43.6891	3.0042	1.712e-06	0.00019161
Glyma.12G184300.Wm82.a2.v1	1014.17	366.909	1.4668	6.3632e-05	0.0037473
Glyma.12G195900.Wm82.a2.v1	1206.72	419.136	1.5256	2.6162e-05	0.0018453
Glyma.12G207600.Wm82.a2.v1	317.226	107.382	1.5628	0.00036508	0.015111
Glyma.12G210300.Wm82.a2.v1	506.761	75.7809	2.7414	2.2624e-05	0.0016515
Glyma.12G216300.Wm82.a2.v1	264.174	34.5641	2.9341	3.4775e-09	7.824e-07
Glyma.12G217700.Wm82.a2.v1	79.6837	16.2719	2.2919	0.001249	0.03918
Glyma.12G219300.Wm82.a2.v1	53241.7	21351.6	1.3182	5.9748e-05	0.0035616
Glyma.12G221000.Wm82.a2.v1	12168.9	4463.32	1.447	1.3519e-05	0.0010687
Glyma.12G227800.Wm82.a2.v1	8772.45	3730.39	1.2337	0.00022967	0.010453
Glyma.12G231900.Wm82.a2.v1	75.5857	14.4742	2.3846	0.0011619	0.037128
Glyma.12G233400.Wm82.a2.v1	350.058	20.2711	4.1101	5.3154e-16	4.9617e-13
Glyma.13G046200.Wm82.a2.v1	229927	74379	1.6282	0.0010267	0.034124
Glyma.13G051000.Wm82.a2.v1	2081.74	730.724	1.5104	1.8181e-05	0.0013705
Glyma.13G070900.Wm82.a2.v1	410.191	104.506	1.9727	4.099e-06	0.00039179
Glyma.13G078500.Wm82.a2.v1	495.178	160.511	1.6253	0.00026101	0.011463
Glyma.13G080900.Wm82.a2.v1	618.05	255.031	1.277	0.00078693	0.028069
Glyma.13G091800.Wm82.a2.v1	958.329	380.303	1.3334	0.00029523	0.012612
Glyma.13G093500.Wm82.a2.v1	183.676	49.3549	1.8959	0.00022189	0.010156
Glyma.13G120500.Wm82.a2.v1	123.474	15.0133	3.0399	2.2075e-06	0.00023738
Glyma.13G127200.Wm82.a2.v1	4080.7	1794.85	1.185	0.00047726	0.018864
Glyma.13G129500.Wm82.a2.v1	11908.2	3702.93	1.6852	4.8688e-07	6.473e-05
Glyma.13G133300.Wm82.a2.v1	29.52	0	Inf	5.8941e-05	0.0035339
Glyma.13G136300.Wm82.a2.v1	1990.62	694.62	1.5189	1.4323e-05	0.0011281
Glyma.13G142400.Wm82.a2.v1	1685.61	492.948	1.7738	6.1955e-07	7.9946e-05
Glyma.13G157000.Wm82.a2.v1	163.87	1.25859	7.0246	1.3086e-10	3.8276e-08
Glyma.13G163900.Wm82.a2.v1	545.68	83.5567	2.7072	1.278e-10	3.7631e-08
Glyma.13G164000.Wm82.a2.v1	416.749	160.061	1.3806	0.00069453	0.025287
Glyma.13G204800.Wm82.a2.v1	20452.9	6429.61	1.6695	6.2722e-07	8.0697e-05
Glyma.13G205000.Wm82.a2.v1	1608.83	450.825	1.8354	5.9043e-05	0.0035339
Glyma.13G215000.Wm82.a2.v1	2385.55	668.282	1.8358	1.6818e-07	2.5012e-05
Glyma.13G215400.Wm82.a2.v1	1816.04	532.77	1.7692	6.8095e-07	8.6847e-05
Glyma.13G221800.Wm82.a2.v1	220.996	24.7671	3.1575	3.7384e-09	8.3682e-07
Glyma.13G226900.Wm82.a2.v1	213.745	42.1165	2.3434	3.1984e-06	0.00031676
Glyma.13G227700.Wm82.a2.v1	88.8678	18.8331	2.2384	0.00084958	0.029653
Glyma.13G250900.Wm82.a2.v1	529.433	153.86	1.7828	1.0209e-05	0.00084989
Glyma.13G251300.Wm82.a2.v1	316.927	102.572	1.6275	0.00021461	0.009932
Glyma.13G253600.Wm82.a2.v1	2772.09	437.656	2.6631	1.2624e-13	7.3847e-11
Glyma.13G255200.Wm82.a2.v1	907.194	18.5182	5.6144	0.00019638	0.009274
Glyma.13G282000.Wm82.a2.v1	67631.8	23865.3	1.5028	4.9501e-06	0.00045817
Glyma.13G291000.Wm82.a2.v1	510.141	72.276	2.8193	0.00070287	0.025548
Glyma.13G293500.Wm82.a2.v1	290.174	79.5609	1.8668	4.6762e-05	0.002943
Glyma.13G336200.Wm82.a2.v1	9075.46	2685.16	1.757	0.0001669	0.0081816
Glyma.13G344700.Wm82.a2.v1	4008.01	1853.54	1.1126	0.00085959	0.029931
Glyma.13G357200.Wm82.a2.v1	4855.35	2211.71	1.1344	0.00083931	0.029365
Glyma.13G363700.Wm82.a2.v1	155.848	41.6213	1.9047	0.00039285	0.015959
Glyma.14G003400.Wm82.a2.v1	60421.5	28778.9	1.0701	0.0012315	0.038787
Glyma.14G008000.Wm82.a2.v1	148160	66201.6	1.1622	0.00039768	0.01611
Glyma.14G008100.Wm82.a2.v1	398.948	139.43	1.5167	0.00029209	0.012527
Glyma.14G013700.Wm82.a2.v1	616.104	207.437	1.5705	0.00012072	0.006343
Glyma.14G015700.Wm82.a2.v1	1058.97	426.106	1.3134	0.00098353	0.033244
Glyma.14G031200.Wm82.a2.v1	12125.3	2555.4	2.2464	5.542e-11	1.8282e-08
Glyma.14G051000.Wm82.a2.v1	543.51	107.742	2.3347	1.9607e-08	3.724e-06
Glyma.14G065900.Wm82.a2.v1	1668.71	514.033	1.6988	1.9088e-06	0.00021056
Glyma.14G072300.Wm82.a2.v1	164.613	12.8101	3.6837	1.3442e-09	3.2052e-07
Glyma.14G090400.Wm82.a2.v1	649.808	79.7378	3.0267	4.182e-13	2.1843e-10
Glyma.14G115900.Wm82.a2.v1	479.93	204.333	1.2319	0.0017079	0.049491
Glyma.14G150600.Wm82.a2.v1	2665.93	1042.97	1.3539	7.0771e-05	0.0040694
Glyma.14G153900.Wm82.a2.v1	62.0243	0	Inf	0.00053153	0.020581
Glyma.14G165000.Wm82.a2.v1	101.335	11.8664	3.0942	7.213e-06	0.00063277
Glyma.14G168800.Wm82.a2.v1	485.555	202.673	1.2605	0.0016991	0.049333
Glyma.14G177200.Wm82.a2.v1	3777.46	1336.43	1.499	0.0002738	0.01187
Glyma.14G181900.Wm82.a2.v1	244.701	53.3989	2.1961	6.2642e-06	0.00056361
Glyma.14G185700.Wm82.a2.v1	8344.53	3144.95	1.4078	2.5549e-05	0.0018167
Glyma.14G206100.Wm82.a2.v1	2421.08	1065.62	1.184	0.00061844	0.02321
Glyma.14G220000.Wm82.a2.v1	858.238	379.902	1.1757	0.0015503	0.046081
Glyma.15G002200.Wm82.a2.v1	48.2642	2.1126	4.5139	3.0852e-05	0.0021303
Glyma.15G018100.Wm82.a2.v1	2553.95	349.065	2.8712	1.9395e-07	2.8748e-05
Glyma.15G041600.Wm82.a2.v1	859.935	304.114	1.4996	5.6487e-05	0.0034372
Glyma.15G051500.Wm82.a2.v1	255.574	85.8073	1.5746	0.00056008	0.021367
Glyma.15G052400.Wm82.a2.v1	29342.7	8693.92	1.7549	2.0236e-07	2.9692e-05
Glyma.15G055600.Wm82.a2.v1	1473.6	211.664	2.7995	0.00045583	0.018086
Glyma.15G063000.Wm82.a2.v1	746.204	126.709	2.558	3.3535e-06	0.00032914
Glyma.15G063400.Wm82.a2.v1	729.058	128.282	2.5067	2.8871e-10	8.1195e-08
Glyma.15G066900.Wm82.a2.v1	522.875	168.69	1.6321	6.8749e-05	0.0039745
Glyma.15G072400.Wm82.a2.v1	336.849	54.6575	2.6236	2.9346e-08	5.2983e-06
Glyma.15G085600.Wm82.a2.v1	195.556	0	Inf	1.2897e-05	0.0010306
Glyma.15G085700.Wm82.a2.v1	313.246	0	Inf	1.3378e-05	0.0010614
Glyma.15G095000.Wm82.a2.v1	207.193	56.0506	1.8862	0.00013739	0.0069995
Glyma.15G097700.Wm82.a2.v1	861.228	365.024	1.2384	0.00081563	0.028806
Glyma.15G107700.Wm82.a2.v1	425.548	127.021	1.7443	6.9415e-05	0.0040072
Glyma.15G107900.Wm82.a2.v1	25230.7	9698.43	1.3794	3.1098e-05	0.0021419
Glyma.15G123000.Wm82.a2.v1	633.203	138.574	2.192	4.1242e-08	7.1237e-06
Glyma.15G123100.Wm82.a2.v1	2322.25	527.644	2.1379	0.0015814	0.046641
Glyma.15G139200.Wm82.a2.v1	1496.27	202.492	2.8854	8.1971e-07	0.00010074
Glyma.15G143700.Wm82.a2.v1	96.8811	3.7309	4.6986	1.1422e-05	0.00092976
Glyma.15G174200.Wm82.a2.v1	26869.5	9314.93	1.5283	4.8907e-06	0.00045363
Glyma.15G213600.Wm82.a2.v1	2599.24	534.387	2.2821	0.0002415	0.010889
Glyma.15G218400.Wm82.a2.v1	200.068	19.3722	3.3684	1.2733e-09	3.0754e-07
Glyma.15G228400.Wm82.a2.v1	284.949	26.6986	3.4159	1.3741e-11	5.4311e-09
Glyma.15G238600.Wm82.a2.v1	25471.3	1856.22	3.7784	9.6787e-25	3.2664e-21
Glyma.15G245100.Wm82.a2.v1	185.165	43.9151	2.076	6.1908e-05	0.0036683
Glyma.15G248900.Wm82.a2.v1	229.095	60.6373	1.9177	8.6386e-05	0.0047975
Glyma.15G261900.Wm82.a2.v1	86557.2	25537.5	1.761	1.5994e-07	2.3868e-05
Glyma.15G275600.Wm82.a2.v1	21850.2	9596.8	1.187	0.00034239	0.014331
Glyma.16G017600.Wm82.a2.v1	9282.08	3495.29	1.409	2.5332e-05	0.0018042
Glyma.16G029300.Wm82.a2.v1	11227.6	5258.18	1.0944	0.00099338	0.033404
Glyma.16G036000.Wm82.a2.v1	332.124	88.2796	1.9116	0.00027129	0.011808
Glyma.16G041700.Wm82.a2.v1	2382.89	699.522	1.7683	0.00021617	0.0099592
Glyma.16G044900.Wm82.a2.v1	72446.5	25089.8	1.5298	0.0011966	0.037905
Glyma.16G052000.Wm82.a2.v1	2472.67	101.229	4.6104	0.00081381	0.028794
Glyma.16G067000.Wm82.a2.v1	604.682	135.743	2.1553	7.1073e-08	1.1592e-05
Glyma.16G083500.Wm82.a2.v1	295.728	103.649	1.5126	0.0010041	0.033628
Glyma.16G091100.Wm82.a2.v1	197.175	53.4006	1.8845	0.00020991	0.0097659
Glyma.16G105300.Wm82.a2.v1	452.805	96.9103	2.2242	1.9477e-07	2.8772e-05
Glyma.16G138500.Wm82.a2.v1	57.0724	5.66321	3.3331	0.00019603	0.0092711
Glyma.16G141200.Wm82.a2.v1	1841.63	501.789	1.8758	1.0504e-07	1.6509e-05
Glyma.16G145400.Wm82.a2.v1	363.871	18.0239	4.3354	1.6986e-14	1.2217e-11
Glyma.16G149300.Wm82.a2.v1	1408.1	506.429	1.4753	0.00012803	0.0066159
Glyma.16G165200.Wm82.a2.v1	40714.9	2644.92	3.9443	4.8177e-27	2.3485e-23
Glyma.16G165500.Wm82.a2.v1	17856.7	3352.54	2.4131	2.0504e-12	9.1793e-10
Glyma.16G165800.Wm82.a2.v1	15429	2733.52	2.4968	4.511e-13	2.3284e-10
Glyma.16G179100.Wm82.a2.v1	1246.43	215.034	2.5352	2.3567e-05	0.0017006
Glyma.16G200100.Wm82.a2.v1	150.072	13.9333	3.429	1.9729e-08	3.7309e-06
Glyma.16G221400.Wm82.a2.v1	316.705	115.876	1.4506	0.00088593	0.030629
Glyma.17G006800.Wm82.a2.v1	426.381	158.258	1.4299	0.00042138	0.016914
Glyma.17G015600.Wm82.a2.v1	5852.42	2319.07	1.3355	6.1298e-05	0.0036392
Glyma.17G031800.Wm82.a2.v1	1119.34	337.112	1.7314	2.3047e-06	0.00024662
Glyma.17G034900.Wm82.a2.v1	2384.61	759.029	1.6515	1.9479e-06	0.00021312
Glyma.17G037900.Wm82.a2.v1	11179.8	3338.69	1.7435	2.9757e-07	4.1578e-05
Glyma.17G047000.Wm82.a2.v1	2025.72	955.412	1.0842	0.0017057	0.04949
Glyma.17G082000.Wm82.a2.v1	221.898	60.9056	1.8653	0.0011697	0.037317
Glyma.17G084300.Wm82.a2.v1	7758.18	3022.74	1.3599	5.8237e-05	0.0035096
Glyma.17G100700.Wm82.a2.v1	16918.8	6771.3	1.3211	0.00029322	0.012551
Glyma.17G103300.Wm82.a2.v1	563.71	3.05632	7.527	1.9615e-05	0.0014635
Glyma.17G111400.Wm82.a2.v1	616.287	171.522	1.8452	2.5456e-06	0.00026911
Glyma.17G112000.Wm82.a2.v1	494.981	150.887	1.7139	2.024e-05	0.0015
Glyma.17G122500.Wm82.a2.v1	1013	221.099	2.1959	1.4654e-05	0.001144
Glyma.17G127200.Wm82.a2.v1	466.082	85.6718	2.4437	3.5273e-05	0.0023663
Glyma.17G130100.Wm82.a2.v1	24912.8	8435.31	1.5624	3.4014e-06	0.0003331
Glyma.17G132300.Wm82.a2.v1	1886.12	603.017	1.6451	0.0011138	0.03617
Glyma.17G141200.Wm82.a2.v1	1103.74	342.327	1.689	3.811e-06	0.00036667
Glyma.17G157400.Wm82.a2.v1	89.1185	3.7309	4.5781	4.0634e-08	7.0743e-06
Glyma.17G161400.Wm82.a2.v1	172.197	19.4179	3.1486	4.4684e-08	7.6579e-06
Glyma.17G235100.Wm82.a2.v1	1046.08	229.19	2.1904	2.1761e-05	0.0015992
Glyma.17G243700.Wm82.a2.v1	1300.48	577.981	1.17	0.00099478	0.033418
Glyma.17G252600.Wm82.a2.v1	1892.02	819.57	1.207	0.0013733	0.041898
Glyma.18G025500.Wm82.a2.v1	6216.1	1047.33	2.5693	2.728e-06	0.00028294
Glyma.18G030400.Wm82.a2.v1	22097.6	10179.5	1.1182	0.0014899	0.044804
Glyma.18G031300.Wm82.a2.v1	1513.02	399.459	1.9213	1.177e-07	1.8312e-05
Glyma.18G031400.Wm82.a2.v1	67.9538	9.08011	2.9038	0.00031698	0.013424
Glyma.18G037900.Wm82.a2.v1	2724.83	1136.82	1.2612	0.00024936	0.011096
Glyma.18G038500.Wm82.a2.v1	202.01	66.0288	1.6133	0.00096274	0.032717
Glyma.18G043600.Wm82.a2.v1	2733.15	1268.79	1.1071	0.0010392	0.034461
Glyma.18G049600.Wm82.a2.v1	3761.23	1616.18	1.2186	0.00077494	0.027731
Glyma.18G050200.Wm82.a2.v1	88.7962	0	Inf	4.7174e-05	0.0029567
Glyma.18G062300.Wm82.a2.v1	174.014	53.8932	1.691	0.001039	0.034461
Glyma.18G072800.Wm82.a2.v1	4215.62	137.362	4.9397	0.00083532	0.029248
Glyma.18G074700.Wm82.a2.v1	371.661	138.528	1.4238	0.00066097	0.024389
Glyma.18G090900.Wm82.a2.v1	9153.86	2131.94	2.1022	8.368e-10	2.1099e-07
Glyma.18G111900.Wm82.a2.v1	4290.46	1344.75	1.6738	1.0076e-06	0.00012045
Glyma.18G114900.Wm82.a2.v1	32060	13613.2	1.2358	0.00019838	0.0093588
Glyma.18G148100.Wm82.a2.v1	179.891	32.0918	2.4868	2.8567e-06	0.00029147
Glyma.18G155200.Wm82.a2.v1	250.289	76.8609	1.7033	0.00090996	0.031336
Glyma.18G159900.Wm82.a2.v1	604.763	170.261	1.8286	3.5966e-06	0.00034987
Glyma.18G184000.Wm82.a2.v1	3590.4	1062.55	1.7566	1.4552e-05	0.0011381
Glyma.18G193600.Wm82.a2.v1	12057.5	4646.92	1.3756	3.5647e-05	0.0023877
Glyma.18G240500.Wm82.a2.v1	368.634	90.1196	2.0323	2.7655e-06	0.00028415
Glyma.18G241300.Wm82.a2.v1	1374.64	570.568	1.2686	0.00036786	0.015197
Glyma.18G242900.Wm82.a2.v1	1912.21	730.625	1.388	6.7031e-05	0.0039004
Glyma.18G261600.Wm82.a2.v1	5173.49	1416.44	1.8689	7.8961e-06	0.0006806
Glyma.18G263900.Wm82.a2.v1	2718.04	1225.51	1.1492	0.00082494	0.028977
Glyma.18G269300.Wm82.a2.v1	330.647	105.943	1.642	0.00017535	0.0084914
Glyma.18G278100.Wm82.a2.v1	9069.02	3738.6	1.2784	0.00012592	0.0065379
Glyma.18G278200.Wm82.a2.v1	254.523	61.7587	2.0431	1.3451e-05	0.0010653
Glyma.18G295800.Wm82.a2.v1	340.632	91.7405	1.8926	0.00058994	0.022351
Glyma.19G000900.Wm82.a2.v1	6729.02	2735.42	1.2986	0.0010411	0.034499
Glyma.19G009700.Wm82.a2.v1	2920.81	1144.92	1.3511	0.0015493	0.046081
Glyma.19G025100.Wm82.a2.v1	130.85	9.61925	3.7658	0.00024182	0.010893
Glyma.19G030900.Wm82.a2.v1	1001.47	407.725	1.2965	0.0004012	0.016238
Glyma.19G035800.Wm82.a2.v1	48.1389	6.1135	2.9771	0.0017099	0.049518
Glyma.19G039700.Wm82.a2.v1	555.371	143.118	1.9562	1.4655e-06	0.00016614
Glyma.19G041300.Wm82.a2.v1	321.667	68.2768	2.2361	8.2872e-05	0.0046258
Glyma.19G046600.Wm82.a2.v1	94820.3	23815.3	1.9933	4.8832e-09	1.0659e-06
Glyma.19G046800.Wm82.a2.v1	129023	34098.6	1.9198	1.2888e-08	2.5356e-06
Glyma.19G047000.Wm82.a2.v1	210.106	1.30344	7.3326	1.474e-14	1.0961e-11
Glyma.19G102400.Wm82.a2.v1	133.883	35.6881	1.9075	0.00069006	0.025166
Glyma.19G106800.Wm82.a2.v1	121170	33170	1.8691	2.7178e-08	4.9271e-06
Glyma.19G110700.Wm82.a2.v1	1862.44	417.118	2.1587	8.9259e-07	0.00010898
Glyma.19G123800.Wm82.a2.v1	34701.2	16635.5	1.0607	0.0013816	0.042065
Glyma.19G130400.Wm82.a2.v1	275.836	33.667	3.0344	1.4708e-09	3.4692e-07
Glyma.19G139300.Wm82.a2.v1	26009.7	8414.46	1.6281	1.2114e-06	0.00014098
Glyma.19G145800.Wm82.a2.v1	1358.53	593.31	1.1952	0.00063533	0.023662
Glyma.19G152900.Wm82.a2.v1	596.78	183.165	1.7041	1.4859e-05	0.0011538
Glyma.19G154700.Wm82.a2.v1	2435.41	592.684	2.0388	2.5742e-05	0.0018216
Glyma.19G161400.Wm82.a2.v1	10993.5	4816.26	1.1907	0.00035936	0.01493
Glyma.19G179800.Wm82.a2.v1	349.3	71.6031	2.2864	2.1919e-06	0.00023628
Glyma.19G186100.Wm82.a2.v1	11898.6	1797.94	2.7264	7.7858e-15	6.3257e-12
Glyma.19G193900.Wm82.a2.v1	603.252	13.0802	5.5273	2.1199e-08	3.9578e-06
Glyma.19G198500.Wm82.a2.v1	784.33	149.769	2.3887	4.5151e-08	7.7079e-06
Glyma.19G202900.Wm82.a2.v1	2268.17	296.114	2.9373	6.5936e-10	1.6917e-07
Glyma.19G224800.Wm82.a2.v1	328.025	111.157	1.5612	0.00088322	0.03056
Glyma.19G260600.Wm82.a2.v1	12491.7	5843.61	1.096	0.0010241	0.034063
Glyma.20G027900.Wm82.a2.v1	243.425	7.55152	5.0106	1.424e-11	5.4801e-09
Glyma.20G037400.Wm82.a2.v1	1370.05	444.802	1.623	0.0015148	0.045303
Glyma.20G065100.Wm82.a2.v1	147.367	16.4065	3.1671	0.0010011	0.033579
Glyma.20G065300.Wm82.a2.v1	450.043	160.012	1.4919	0.00022199	0.010156
Glyma.20G102600.Wm82.a2.v1	462.02	79.1995	2.5444	3.0469e-09	6.9987e-07
Glyma.20G102700.Wm82.a2.v1	264.049	81.5355	1.6953	0.0002018	0.0095096
Glyma.20G102900.Wm82.a2.v1	1603.61	647.031	1.3094	0.00024142	0.010889
Glyma.20G105600.Wm82.a2.v1	235.001	84.4572	1.4764	0.0013916	0.042341
Glyma.20G113300.Wm82.a2.v1	6236.32	881.067	2.8234	4.7713e-05	0.0029862
Glyma.20G115500.Wm82.a2.v1	1569.4	520.096	1.5934	8.4079e-06	0.00072047
Glyma.20G121700.Wm82.a2.v1	314.868	65.2645	2.2704	3.8035e-06	0.00036667
Glyma.20G125200.Wm82.a2.v1	1060.8	284.88	1.8967	2.9132e-07	4.0834e-05
Glyma.20G144700.Wm82.a2.v1	23145.4	9636.63	1.2641	0.00015205	0.0076043
Glyma.20G177800.Wm82.a2.v1	682.346	226.313	1.5922	2.7768e-05	0.001943
Glyma.20G179700.Wm82.a2.v1	6041.89	1291.64	2.2258	1.7809e-10	5.1743e-08
Glyma.20G196900.Wm82.a2.v1	18490.8	2500.32	2.8866	2.175e-06	0.00023517
Glyma.20G197000.Wm82.a2.v1	139.837	7.86552	4.1521	4.1264e-10	1.0972e-07
Glyma.20G199000.Wm82.a2.v1	614.982	64.3656	3.2562	0.00077598	0.027746
Glyma.20G203500.Wm82.a2.v1	163.499	28.2272	2.5341	4.4792e-06	0.00042353
Glyma.20G210100.Wm82.a2.v1	349.214	84.8635	2.0409	3.7824e-06	0.00036551
Glyma.20G217100.Wm82.a2.v1	154.526	3.86547	5.3211	1.0617e-05	0.00088051
Glyma.20G231600.Wm82.a2.v1	4739.4	2252.29	1.0733	0.00155	0.046081
Glyma.U029700.Wm82.a2.v1	51.263	1.79773	4.8337	3.0881e-05	0.0021303
Glyma.U037600.Wm82.a2.v1	142.682	22.8797	2.6407	7.4556e-06	0.00064772
Novel00125	408.818	108.953	1.9078	5.4856e-06	0.00049932
Novel00248	111.937	5.16892	4.4367	2.0982e-09	4.8705e-07
Novel00412	439.615	64.9487	2.7589	3.6428e-10	1.0047e-07
Novel00519	270.587	45.4868	2.5726	7.649e-08	1.2338e-05
Novel00536	137.673	33.8464	2.0242	0.00029321	0.012551
Novel00801	138.752	0	Inf	5.7653e-18	6.217e-15
