# Supplementary material for: GmNMHC5, A Neoteric Positive Transcription Factor of Flowering and Maturity in Soybean
Source: Plants (Basel). 2020 Jun 25;9(6):792. doi: 10.3390/plants9060792 (PMC7356762; doi:10.3390/plants9060792)
Supplement: Supplementary file 1 [file plants-09-00792-s001.zip › Supplemental files/Table S4 Most enriched pathways -Line 25_vs_Line 32_vs_WT_DOWN-identify.xls]

## Sheet: top10.O32_LfvsW_Lf_O25_LfvsW_Lf
Top10-Line 25_vs_Line 32_vs_WT_DOWN-identify
pathway_term	rich_factor	qvalue	gene_number	gene-ID
Biosynthesis of secondary metabolites	0.0222113	0.379197	45	Glyma.11G122700.Wm82.a2.v1
				Glyma.15G105900.Wm82.a2.v1
				Glyma.17G027600.Wm82.a2.v1
				Glyma.08G277100.Wm82.a2.v1
				Glyma.18G127300.Wm82.a2.v1
				Glyma.09G168900.Wm82.a2.v1
				Glyma.03G151800.Wm82.a2.v1
				Glyma.11G130300.Wm82.a2.v1
				Glyma.15G178400.Wm82.a2.v1
				Glyma.18G143600.Wm82.a2.v1
				Glyma.02G301700.Wm82.a2.v1
				Glyma.08G350800.Wm82.a2.v1
				Glyma.14G156400.Wm82.a2.v1
				Glyma.09G000600.Wm82.a2.v1
				Glyma.13G278700.Wm82.a2.v1
				Glyma.18G036300.Wm82.a2.v1
				Glyma.04G082300.Wm82.a2.v1
				Glyma.13G231700.Wm82.a2.v1
				Glyma.07G001300.Wm82.a2.v1
				Glyma.04G017700.Wm82.a2.v1
				Glyma.01G129400.Wm82.a2.v1
				Glyma.12G072500.Wm82.a2.v1
				Glyma.15G050600.Wm82.a2.v1
				Glyma.03G121500.Wm82.a2.v1
				Glyma.20G099200.Wm82.a2.v1
				Glyma.08G181700.Wm82.a2.v1
				Glyma.07G121500.Wm82.a2.v1
				Glyma.03G069400.Wm82.a2.v1
				Glyma.18G204200.Wm82.a2.v1
				Glyma.12G054500.Wm82.a2.v1
				Glyma.03G121600.Wm82.a2.v1
				Glyma.19G154400.Wm82.a2.v1
				Glyma.13G304500.Wm82.a2.v1
				Glyma.01G099800.Wm82.a2.v1
				Glyma.09G070300.Wm82.a2.v1
				Glyma.15G190500.Wm82.a2.v1
				Glyma.04G236900.Wm82.a2.v1
				Glyma.20G195700.Wm82.a2.v1
				Glyma.07G258700.Wm82.a2.v1
				Glyma.09G196000.Wm82.a2.v1
				Glyma.07G136200.Wm82.a2.v1
				Glyma.08G311600.Wm82.a2.v1
				Glyma.18G104000.Wm82.a2.v1
				Glyma.03G040600.Wm82.a2.v1
				Glyma.01G186200.Wm82.a2.v1
Protein processing in endoplasmic reticulum	0.064	1.03e-05	24	Glyma.08G318900.Wm82.a2.v1
				Glyma.17G072400.Wm82.a2.v1
				Glyma.19G011400.Wm82.a2.v1
				Glyma.20G015900.Wm82.a2.v1
				Glyma.08G068800.Wm82.a2.v1
				Glyma.08G212000.Wm82.a2.v1
				Glyma.14G063700.Wm82.a2.v1
				Glyma.14G063800.Wm82.a2.v1
				Glyma.18G094600.Wm82.a2.v1
				Glyma.14G007700.Wm82.a2.v1
				Glyma.06G054700.Wm82.a2.v1
				Glyma.02G124500.Wm82.a2.v1
				Glyma.07G043600.Wm82.a2.v1
				Glyma.02G205600.Wm82.a2.v1
				Glyma.08G284700.Wm82.a2.v1
				Glyma.08G068700.Wm82.a2.v1
				Glyma.07G200200.Wm82.a2.v1
				Glyma.16G206200.Wm82.a2.v1
				Glyma.14G214800.Wm82.a2.v1
				Glyma.U012100.Wm82.a2.v1
				Glyma.10G176400.Wm82.a2.v1
				Glyma.02G305600.Wm82.a2.v1
				Glyma.08G069000.Wm82.a2.v1
				Glyma.13G176200.Wm82.a2.v1
Linoleic acid metabolism	0.1875	2.03e-05	9	Glyma.15G026500.Wm82.a2.v1
				Glyma.08G189700.Wm82.a2.v1
				Glyma.05G098600.Wm82.a2.v1
				Glyma.08G189600.Wm82.a2.v1
				Glyma.11G130300.Wm82.a2.v1
				Glyma.07G007000.Wm82.a2.v1
				Glyma.13G347800.Wm82.a2.v1
				Glyma.07G034900.Wm82.a2.v1
				Glyma.04G105900.Wm82.a2.v1
Galactose metabolism	0.0720721	0.0205595	8	Glyma.20G094500.Wm82.a2.v1
				Glyma.19G217700.Wm82.a2.v1
				Glyma.20G195700.Wm82.a2.v1
				Glyma.16G209800.Wm82.a2.v1
				Glyma.19G219100.Wm82.a2.v1
				Glyma.01G225800.Wm82.a2.v1
				Glyma.03G137900.Wm82.a2.v1
				Glyma.02G303300.Wm82.a2.v1
Glycine, serine and threonine metabolism	0.0406504	0.379197	5	Glyma.03G040600.Wm82.a2.v1
				Glyma.18G143600.Wm82.a2.v1
				Glyma.09G070300.Wm82.a2.v1
				Glyma.01G129400.Wm82.a2.v1
				Glyma.15G178400.Wm82.a2.v1
Fatty acid degradation	0.0537634	0.277674	5	Glyma.13G010100.Wm82.a2.v1
				Glyma.14G156400.Wm82.a2.v1
				Glyma.09G070300.Wm82.a2.v1
				Glyma.17G027600.Wm82.a2.v1
				Glyma.15G178400.Wm82.a2.v1
Alanine, aspartate and glutamate metabolism	0.0526316	0.277674	5	Glyma.09G168900.Wm82.a2.v1
				Glyma.03G040600.Wm82.a2.v1
				Glyma.01G129400.Wm82.a2.v1
				Glyma.05G029200.Wm82.a2.v1
				Glyma.04G236900.Wm82.a2.v1
Circadian rhythm - plant	0.0510204	0.277674	5	Glyma.18G298900.Wm82.a2.v1
				Glyma.10G180600.Wm82.a2.v1
				Glyma.02G069500.Wm82.a2.v1
				Glyma.08G363100.Wm82.a2.v1
				Glyma.10G221500.Wm82.a2.v1
Arginine and proline metabolism	0.0406504	0.379197	5	Glyma.01G099800.Wm82.a2.v1
				Glyma.09G070300.Wm82.a2.v1
				Glyma.05G029200.Wm82.a2.v1
				Glyma.03G069400.Wm82.a2.v1
				Glyma.15G178400.Wm82.a2.v1
Glycerolipid metabolism	0.037037	0.400436	5	Glyma.16G209800.Wm82.a2.v1
				Glyma.09G070300.Wm82.a2.v1
				Glyma.08G056600.Wm82.a2.v1
				Glyma.15G201200.Wm82.a2.v1
				Glyma.15G178400.Wm82.a2.v1
