# Supplementary material for: GmNMHC5, A Neoteric Positive Transcription Factor of Flowering and Maturity in Soybean
Source: Plants (Basel). 2020 Jun 25;9(6):792. doi: 10.3390/plants9060792 (PMC7356762; doi:10.3390/plants9060792)
Supplement: Supplementary file 1 [file plants-09-00792-s001.zip › Supplemental files/Table S5 Most enriched pathways-Line 25_vs_Line 32_vs_WT_UP-identify.xls]

## Sheet: Text S6
Top 10 pathways-Line 25_vs_Line 32_vs_WT_UP-identify
pathway_term	rich_factor	qvalue	gene_number	Gene_id
Metabolic pathways	0.0318041	0.00650737	113	Glyma.08G306200.Wm82.a2.v1
				Glyma.02G303000.Wm82.a2.v1
				Glyma.15G052400.Wm82.a2.v1
				Glyma.19G047000.Wm82.a2.v1
				Glyma.16G165800.Wm82.a2.v1
				Glyma.04G089800.Wm82.a2.v1
				Glyma.18G193600.Wm82.a2.v1
				Glyma.14G008000.Wm82.a2.v1
				Glyma.08G165500.Wm82.a2.v1
				Glyma.03G070600.Wm82.a2.v1
				Glyma.06G178400.Wm82.a2.v1
				Glyma.07G266200.Wm82.a2.v1
				Glyma.19G123800.Wm82.a2.v1
				Glyma.09G021100.Wm82.a2.v1
				Glyma.07G112000.Wm82.a2.v1
				Glyma.16G165200.Wm82.a2.v1
				Glyma.15G051500.Wm82.a2.v1
				Glyma.08G204800.Wm82.a2.v1
				Glyma.19G161400.Wm82.a2.v1
				Glyma.16G044900.Wm82.a2.v1
				Glyma.13G129500.Wm82.a2.v1
				Glyma.19G106800.Wm82.a2.v1
				Glyma.09G132200.Wm82.a2.v1
				Glyma.16G165500.Wm82.a2.v1
				Glyma.14G090400.Wm82.a2.v1
				Glyma.12G219300.Wm82.a2.v1
				Glyma.15G095000.Wm82.a2.v1
				Glyma.10G202400.Wm82.a2.v1
				Glyma.08G220200.Wm82.a2.v1
				Glyma.16G179100.Wm82.a2.v1
				Glyma.14G031200.Wm82.a2.v1
				Glyma.02G240200.Wm82.a2.v1
				Glyma.17G100700.Wm82.a2.v1
				Glyma.04G215800.Wm82.a2.v1
				Glyma.18G114900.Wm82.a2.v1
				Glyma.19G046600.Wm82.a2.v1
				Glyma.06G321900.Wm82.a2.v1
				Glyma.05G128000.Wm82.a2.v1
				Glyma.02G234200.Wm82.a2.v1
				Glyma.02G080800.Wm82.a2.v1
				Glyma.13G046200.Wm82.a2.v1
				Glyma.09G250800.Wm82.a2.v1
				Glyma.17G047000.Wm82.a2.v1
				Glyma.19G139300.Wm82.a2.v1
				Glyma.12G057400.Wm82.a2.v1
				Glyma.03G246300.Wm82.a2.v1
				Glyma.02G218300.Wm82.a2.v1
				Glyma.15G066900.Wm82.a2.v1
				Glyma.12G231900.Wm82.a2.v1
				Glyma.05G022900.Wm82.a2.v1
				Glyma.02G305400.Wm82.a2.v1
				Glyma.06G091600.Wm82.a2.v1
				Glyma.08G015600.Wm82.a2.v1
				Glyma.08G304200.Wm82.a2.v1
				Glyma.15G261900.Wm82.a2.v1
				Glyma.14G150600.Wm82.a2.v1
				Glyma.08G109100.Wm82.a2.v1
				Glyma.15G002200.Wm82.a2.v1
				Glyma.18G043600.Wm82.a2.v1
				Glyma.17G037900.Wm82.a2.v1
				Glyma.11G235400.Wm82.a2.v1
				Glyma.16G083500.Wm82.a2.v1
				Glyma.08G074000.Wm82.a2.v1
				Glyma.03G078300.Wm82.a2.v1
				Glyma.05G152300.Wm82.a2.v1
				Glyma.19G046800.Wm82.a2.v1
				Glyma.01G173300.Wm82.a2.v1
				Glyma.18G030400.Wm82.a2.v1
				Glyma.20G144700.Wm82.a2.v1
				Glyma.03G119500.Wm82.a2.v1
				Glyma.03G137000.Wm82.a2.v1
				Glyma.02G283400.Wm82.a2.v1
				Glyma.13G282000.Wm82.a2.v1
				Glyma.06G235500.Wm82.a2.v1
				Glyma.10G268300.Wm82.a2.v1
				Glyma.12G021100.Wm82.a2.v1
				Glyma.17G015600.Wm82.a2.v1
				Glyma.18G261600.Wm82.a2.v1
				Glyma.04G112800.Wm82.a2.v1
				Glyma.06G150300.Wm82.a2.v1
				Glyma.07G252600.Wm82.a2.v1
				Glyma.15G097700.Wm82.a2.v1
				Glyma.10G249000.Wm82.a2.v1
				Glyma.05G200500.Wm82.a2.v1
				Glyma.05G175000.Wm82.a2.v1
				Glyma.09G210900.Wm82.a2.v1
				Glyma.13G215400.Wm82.a2.v1
				Glyma.08G180000.Wm82.a2.v1
				Glyma.09G258000.Wm82.a2.v1
				Glyma.17G132300.Wm82.a2.v1
				Glyma.01G113200.Wm82.a2.v1
				Glyma.14G065900.Wm82.a2.v1
				Glyma.13G336200.Wm82.a2.v1
				Glyma.08G096300.Wm82.a2.v1
				Glyma.15G041600.Wm82.a2.v1
				Glyma.07G019700.Wm82.a2.v1
				Glyma.02G002000.Wm82.a2.v1
				Glyma.15G107900.Wm82.a2.v1
				Glyma.05G172300.Wm82.a2.v1
				Glyma.20G125200.Wm82.a2.v1
				Glyma.03G028000.Wm82.a2.v1
				Glyma.01G010200.Wm82.a2.v1
				Glyma.17G130100.Wm82.a2.v1
				Glyma.13G051000.Wm82.a2.v1
				Glyma.07G142700.Wm82.a2.v1
				Glyma.13G127200.Wm82.a2.v1
				Glyma.13G204800.Wm82.a2.v1
				Glyma.09G154700.Wm82.a2.v1
				Glyma.02G236500.Wm82.a2.v1
				Glyma.11G245400.Wm82.a2.v1
				Glyma.20G102700.Wm82.a2.v1
				Glyma.18G111900.Wm82.a2.v1
				Glyma.14G185700.Wm82.a2.v1
Biosynthesis of secondary metabolites	0.0315893	0.121035	64	Glyma.15G095000.Wm82.a2.v1
				Glyma.10G202400.Wm82.a2.v1
				Glyma.08G220200.Wm82.a2.v1
				Glyma.08G306200.Wm82.a2.v1
				Glyma.02G303000.Wm82.a2.v1
				Glyma.14G031200.Wm82.a2.v1
				Glyma.17G037900.Wm82.a2.v1
				Glyma.11G235400.Wm82.a2.v1
				Glyma.02G240200.Wm82.a2.v1
				Glyma.17G100700.Wm82.a2.v1
				Glyma.16G179100.Wm82.a2.v1
				Glyma.09G258000.Wm82.a2.v1
				Glyma.17G132300.Wm82.a2.v1
				Glyma.01G113200.Wm82.a2.v1
				Glyma.04G089800.Wm82.a2.v1
				Glyma.18G193600.Wm82.a2.v1
				Glyma.14G065900.Wm82.a2.v1
				Glyma.13G336200.Wm82.a2.v1
				Glyma.08G165500.Wm82.a2.v1
				Glyma.08G096300.Wm82.a2.v1
				Glyma.20G115500.Wm82.a2.v1
				Glyma.03G070600.Wm82.a2.v1
				Glyma.06G178400.Wm82.a2.v1
				Glyma.01G173300.Wm82.a2.v1
				Glyma.20G065100.Wm82.a2.v1
				Glyma.15G041600.Wm82.a2.v1
				Glyma.06G058500.Wm82.a2.v1
				Glyma.07G266200.Wm82.a2.v1
				Glyma.19G123800.Wm82.a2.v1
				Glyma.03G119500.Wm82.a2.v1
				Glyma.18G043600.Wm82.a2.v1
				Glyma.19G139300.Wm82.a2.v1
				Glyma.15G261900.Wm82.a2.v1
				Glyma.02G234200.Wm82.a2.v1
				Glyma.20G125200.Wm82.a2.v1
				Glyma.12G057400.Wm82.a2.v1
				Glyma.16G149300.Wm82.a2.v1
				Glyma.02G283400.Wm82.a2.v1
				Glyma.02G002000.Wm82.a2.v1
				Glyma.06G235500.Wm82.a2.v1
				Glyma.10G268300.Wm82.a2.v1
				Glyma.12G021100.Wm82.a2.v1
				Glyma.17G015600.Wm82.a2.v1
				Glyma.03G246300.Wm82.a2.v1
				Glyma.03G028000.Wm82.a2.v1
				Glyma.03G014400.Wm82.a2.v1
				Glyma.07G252600.Wm82.a2.v1
				Glyma.02G218300.Wm82.a2.v1
				Glyma.04G057800.Wm82.a2.v1
				Glyma.07G142700.Wm82.a2.v1
				Glyma.18G111900.Wm82.a2.v1
				Glyma.18G261600.Wm82.a2.v1
				Glyma.09G132200.Wm82.a2.v1
				Glyma.06G091600.Wm82.a2.v1
				Glyma.02G236500.Wm82.a2.v1
				Glyma.03G137000.Wm82.a2.v1
				Glyma.14G090400.Wm82.a2.v1
				Glyma.15G097700.Wm82.a2.v1
				Glyma.13G215400.Wm82.a2.v1
				Glyma.14G150600.Wm82.a2.v1
				Glyma.14G185700.Wm82.a2.v1
				Glyma.14G072300.Wm82.a2.v1
				Glyma.05G200500.Wm82.a2.v1
				Glyma.15G002200.Wm82.a2.v1
Photosynthesis	0.225	3.98e-15	27	Glyma.06G020400.Wm82.a2.v1
				Glyma.04G020300.Wm82.a2.v1
				Glyma.05G168400.Wm82.a2.v1
				Glyma.04G215800.Wm82.a2.v1
				Glyma.12G169400.Wm82.a2.v1
				Glyma.06G321900.Wm82.a2.v1
				Glyma.08G204800.Wm82.a2.v1
				Glyma.07G019700.Wm82.a2.v1
				Glyma.20G144700.Wm82.a2.v1
				Glyma.09G250800.Wm82.a2.v1
				Glyma.07G112000.Wm82.a2.v1
				Glyma.13G127200.Wm82.a2.v1
				Glyma.06G150300.Wm82.a2.v1
				Glyma.15G107900.Wm82.a2.v1
				Glyma.05G172300.Wm82.a2.v1
				Glyma.19G161400.Wm82.a2.v1
				Glyma.17G130100.Wm82.a2.v1
				Glyma.12G231900.Wm82.a2.v1
				Glyma.04G112800.Wm82.a2.v1
				Glyma.05G022900.Wm82.a2.v1
				Glyma.13G129500.Wm82.a2.v1
				Glyma.13G204800.Wm82.a2.v1
				Glyma.10G249000.Wm82.a2.v1
				Glyma.18G114900.Wm82.a2.v1
				Glyma.08G304200.Wm82.a2.v1
				Glyma.11G245400.Wm82.a2.v1
				Glyma.08G126800.Wm82.a2.v1
Carbon metabolism	0.0409836	0.14926	20	Glyma.09G258000.Wm82.a2.v1
				Glyma.01G010200.Wm82.a2.v1
				Glyma.13G336200.Wm82.a2.v1
				Glyma.19G106800.Wm82.a2.v1
				Glyma.08G096300.Wm82.a2.v1
				Glyma.09G210900.Wm82.a2.v1
				Glyma.02G303000.Wm82.a2.v1
				Glyma.20G125200.Wm82.a2.v1
				Glyma.17G037900.Wm82.a2.v1
				Glyma.19G046800.Wm82.a2.v1
				Glyma.18G030400.Wm82.a2.v1
				Glyma.19G047000.Wm82.a2.v1
				Glyma.13G046200.Wm82.a2.v1
				Glyma.15G261900.Wm82.a2.v1
				Glyma.16G044900.Wm82.a2.v1
				Glyma.19G046600.Wm82.a2.v1
				Glyma.08G165500.Wm82.a2.v1
				Glyma.03G246300.Wm82.a2.v1
				Glyma.07G142700.Wm82.a2.v1
				Glyma.18G193600.Wm82.a2.v1
Carbon fixation in photosynthetic organisms	0.131783	9.34e-07	17	Glyma.01G010200.Wm82.a2.v1
				Glyma.13G336200.Wm82.a2.v1
				Glyma.19G106800.Wm82.a2.v1
				Glyma.09G210900.Wm82.a2.v1
				Glyma.02G303000.Wm82.a2.v1
				Glyma.20G125200.Wm82.a2.v1
				Glyma.19G046800.Wm82.a2.v1
				Glyma.18G030400.Wm82.a2.v1
				Glyma.19G047000.Wm82.a2.v1
				Glyma.13G046200.Wm82.a2.v1
				Glyma.15G261900.Wm82.a2.v1
				Glyma.16G044900.Wm82.a2.v1
				Glyma.19G046600.Wm82.a2.v1
				Glyma.08G165500.Wm82.a2.v1
				Glyma.03G246300.Wm82.a2.v1
				Glyma.07G142700.Wm82.a2.v1
				Glyma.18G193600.Wm82.a2.v1
Porphyrin and chlorophyll metabolism	0.176471	2.46e-07	15	Glyma.19G139300.Wm82.a2.v1
				Glyma.14G150600.Wm82.a2.v1
				Glyma.06G091600.Wm82.a2.v1
				Glyma.12G021100.Wm82.a2.v1
				Glyma.05G200500.Wm82.a2.v1
				Glyma.11G235400.Wm82.a2.v1
				Glyma.17G100700.Wm82.a2.v1
				Glyma.15G097700.Wm82.a2.v1
				Glyma.02G218300.Wm82.a2.v1
				Glyma.13G215400.Wm82.a2.v1
				Glyma.19G123800.Wm82.a2.v1
				Glyma.03G119500.Wm82.a2.v1
				Glyma.04G089800.Wm82.a2.v1
				Glyma.03G137000.Wm82.a2.v1
				Glyma.14G185700.Wm82.a2.v1
Photosynthesis - antenna proteins	0.411765	9.21e-11	14	Glyma.14G008000.Wm82.a2.v1
				Glyma.16G165200.Wm82.a2.v1
				Glyma.05G128000.Wm82.a2.v1
				Glyma.13G282000.Wm82.a2.v1
				Glyma.09G154700.Wm82.a2.v1
				Glyma.14G003400.Wm82.a2.v1
				Glyma.15G052400.Wm82.a2.v1
				Glyma.02G080800.Wm82.a2.v1
				Glyma.16G165500.Wm82.a2.v1
				Glyma.16G165800.Wm82.a2.v1
				Glyma.02G305400.Wm82.a2.v1
				Glyma.08G180000.Wm82.a2.v1
				Glyma.08G074000.Wm82.a2.v1
				Glyma.12G219300.Wm82.a2.v1
Glycolysis / Gluconeogenesis	0.0395257	0.618857	10	Glyma.13G336200.Wm82.a2.v1
				Glyma.08G165500.Wm82.a2.v1
				Glyma.08G096300.Wm82.a2.v1
				Glyma.02G303000.Wm82.a2.v1
				Glyma.17G037900.Wm82.a2.v1
				Glyma.01G173300.Wm82.a2.v1
				Glyma.15G261900.Wm82.a2.v1
				Glyma.12G057400.Wm82.a2.v1
				Glyma.07G142700.Wm82.a2.v1
				Glyma.18G193600.Wm82.a2.v1
Carotenoid biosynthesis	0.109375	0.0171912	7	Glyma.02G283400.Wm82.a2.v1
				Glyma.08G306200.Wm82.a2.v1
				Glyma.14G031200.Wm82.a2.v1
				Glyma.09G132200.Wm82.a2.v1
				Glyma.02G240200.Wm82.a2.v1
				Glyma.16G179100.Wm82.a2.v1
				Glyma.18G111900.Wm82.a2.v1
Fructose and mannose metabolism	0.0465116	0.618857	6	Glyma.05G054800.Wm82.a2.v1
				Glyma.02G303000.Wm82.a2.v1
				Glyma.13G336200.Wm82.a2.v1
				Glyma.07G142700.Wm82.a2.v1
				Glyma.18G193600.Wm82.a2.v1
				Glyma.14G065900.Wm82.a2.v1
